# Supplementary material for: Open ocean and coastal strains of the N2-fixing cyanobacterium UCYN-A have distinct transcriptomes
Source: PLoS One. 2023 May 2;18(5):e0272674. doi: 10.1371/journal.pone.0272674 (PMC10153697; doi:10.1371/journal.pone.0272674)
Supplement: S1 Table — Sample labels indicate the number of hours in the light or dark period (Methods). Sunrise (L12) was at 6:01 at Scripps Pier and at ~6:18 at Stn. ALOHA. Replicates for each time point are described in Materials and Methods. (XLSX) [file pone.0272674.s013.xlsx]

## Sheet: Sheet1
	Collection dates	Total daylight				🌙				☀️				🌙
Stn. ALOHA	April 8-9, 2015	12.5 h	L3	L6	L9	L12	D3	D6	D9	D12	2L3	2L6
Scripps Pier	July 29-30, 2014	13.8 h		L6	L9		D3	D6		2D12	2L3		2L9	2L12
