# Supplementary material for: Open ocean and coastal strains of the N2-fixing cyanobacterium UCYN-A have distinct transcriptomes
Source: PLoS One. 2023 May 2;18(5):e0272674. doi: 10.1371/journal.pone.0272674 (PMC10153697; doi:10.1371/journal.pone.0272674)
Supplement: S2 Table — The first sheet has CTD data for the same casts that were used to collect samples for the Stn. ALOHA metatranscriptomes. The second sheet describes the daylight hours, mixed-layer depth, temperature, and salinity at Stn. ALOHA and Scripps Pier. For Stn. ALOHA, averages were calculated using CTD data at pressure 45 dbar from all casts during the cruise. For Scripps Pier, averages were calculated from morning measurements from July 2014. Data sources described in Materials and Methods. (XLSX) [file pone.0272674.s014.xlsx]

## Sheet: Stn. ALOHA CTD data at 45 dbar
# Colums A to I obtained for HOE-Legacy cruise from https://hahana.soest.hawaii.edu/cmoreDS/cextraction.html. Units described at https://hahana.soest.hawaii.edu/cmoreDS/units/ctd.html
cast	press [dbar]	theta [ITS-90]	sigma [kg/m^3]	temp [ITS-90]	salinity [PSS-78]	oxygen [umol/kg]]	PAR [volts]	chlpig [ug/L]	date	local_time	sample
11	45	23.927	23.869	23.936	35.27	218.7	79.57	0.1456	2015Apr8	09:03:00	L3
12	45	23.697	23.954	23.706	35.292	219.8	205.15	0.1412	2015Apr8	11:56:00	L6
13	45	24.027	23.832	24.036	35.26	219.4	218.76	0.1403	2015Apr8	15:03:00	L9
14	45	23.754	23.92	23.763	35.27	220.5	22.94	0.2444	2015Apr8	18:01:00	L12
15	45	23.599	23.978	23.608	35.286	221.7	0.1	0.2611	2015Apr8	21:04:00	D3
16	45	23.668	23.963	23.677	35.293	220.8	0.09	0.2309	2015Apr8	23:59:00	D6
17	45	23.88	23.907	23.889	35.301	219.6	0.09	0.1412	2015Apr9	02:58:00	D9
18	45	23.807	23.927	23.816	35.299	219.7	0.16	0.157	2015Apr9	05:58:00	2D12
19	45	23.809	23.926	23.818	35.299	219.5	83.36	0.1773	2015Apr9	08:57:00	2L3
20	45	23.75	23.943	23.759	35.298	219.7	219.51	0.1412	2015Apr9	11:56:00	2L6

## Sheet: Averages at ALOHA and Scripps
# Daylight hours determined using https://gml.noaa.gov/grad/solcalc/
# For ALOHA the mixed layer depth, temperature, and salinity statistics are calculated using the 45 dbar data from all casts during the HOE-Legacy cruise (see Methods)
# For Scripps Pier the temperature and salinity statistics are for July 2014 surface measurements made from the pier each morning.
	Latitude	Longitude	Collection dates	Daylight hours	Sunrise (local time)	Sunset (local time)	Collection depth [m]	Mixed layer depth mean (s.d.) [m]	Temperature mean (s.d.) [Celsius]	Salinity [PSU]
Stn. ALOHA	22.75	-158	April 8-9, 2015	12.5	6:18, 6:17 am	18:50, 18:50 pm	45	27.6 (13.1)	23.76 (0.15)	35.29 (0.02)
Scripps Pier	32.867	-117.257	July 29-30, 2014	13.8	6:01, 6:01 am	19:50, 19:49 pm	surface	n/a	22.24 (0.85)	33.64 (0.08)
