# Supplementary material for: Open ocean and coastal strains of the N2-fixing cyanobacterium UCYN-A have distinct transcriptomes
Source: PLoS One. 2023 May 2;18(5):e0272674. doi: 10.1371/journal.pone.0272674 (PMC10153697; doi:10.1371/journal.pone.0272674)
Supplement: S3 Table — For each of the 1939 detected genes at Stn. ALOHA, the normalized log2 transcript levels, annotation, and Fourier analysis results are provided. (XLSX) [file pone.0272674.s015.xlsx]

## Sheet: Detected_genes
Microarray_gene_target_ID	L3	L6	L9	L12	D3	D6	D9	D12	2L3	2L6	Organism	ORF	ORF2	Gene	Pathway	Annotation	Diel	Diel_cluster	Fourier_score	Fourier_FDR
GID.2528847455	5.62526	5.41765	5.51175	5.45329	4.56551	5.65425	5.65233	5.1026	6.02322	4.80474	UCYNA2	ucyna2_00201				Predicted transcriptional regulators	no	none	NA	NA
GID.2528848480	8.52441	9.65552	9.76676	9.36917	9.61816	9.80585	9.90041	8.78459	9.8423	8.71377	UCYNA2	ucyna2_01227				hypothetical protein	no	none	NA	NA
GID.2528848023	5.7523	5.52753	5.78392	6.05152	5.5576	5.63372	6.41243	4.62918	5.945	4.52963	UCYNA2	ucyna2_00770				hypothetical protein	no	none	NA	NA
GID.2528848075	6.67019	6.40322	6.62646	6.61421	6.25446	6.23938	6.88478	6.29247	7.00469	5.8093	UCYNA2	ucyna2_00822				Predicted transcriptional regulators	no	none	NA	NA
GID.2528848077	6.12049	5.74277	5.97908	5.28495	5.50631	5.41556	5.61361	5.76391	5.9224	5.42978	UCYNA2	ucyna2_00824				Double zinc ribbon	no	none	NA	NA
GID.2528847255	4.84236	4.33795	4.76534	4.41385	4.72058	4.88957	4.60437	4.74707	5.13053	4.75311	UCYNA2	ucyna2_00001				SagB-type dehydrogenase domain	no	none	NA	NA
GID.2528847256	6.65182	6.45587	6.53664	6.72348	6.35978	6.32221	6.62664	6.36566	6.55532	6.13451	UCYNA2	ucyna2_00002				Predicted membrane protein	no	none	NA	NA
GID.2528847273	5.35375	5.69101	5.48361	5.06848	5.28807	5.56868	5.44152	5.57772	5.48195	5.43956	UCYNA2	ucyna2_00019		recR	Homologous recombination	DNA replication and repair protein RecR	no	none	NA	NA
GID.2528847442	6.08513	6.23232	5.94186	6.33685	6.38947	5.98968	6.11448	6.11739	6.3011	6.40552	UCYNA2	ucyna2_00188		ftsZ	Cell division	cell division protein FtsZ	no	none	NA	NA
GID.2528847443	6.0194	5.88166	6.08557	5.98865	5.9743	6.07105	6.01518	5.94731	6.07837	5.62696	UCYNA2	ucyna2_00189				Predicted permeases	no	none	NA	NA
GID.2528847444	7.87389	7.82903	8.03026	7.94409	7.80322	7.91473	7.94585	7.74638	7.98897	7.81351	UCYNA2	ucyna2_00190		carB	Amino acid metabolism	Carbamoylphosphate synthase large subunit (split gene in MJ)	no	none	NA	NA
GID.2528847446	6.95272	6.84268	7.02167	7.02731	6.99158	6.73962	7.15643	6.85771	7.0329	6.89306	UCYNA2	ucyna2_00192			Ribosome	ribosome-associated GTPase EngA	no	none	NA	NA
GID.2528847274	6.03768	6.03544	5.88274	5.99938	6.06176	5.8482	5.91949	6.06593	5.85711	5.8822	UCYNA2	ucyna2_00020				hypothetical protein	no	none	NA	NA
GID.2528847447	4.93598	5.07705	5.34541	5.18609	5.41241	5.49815	5.15891	5.44773	4.80352	5.29256	UCYNA2	ucyna2_00193		chlB	Porphyrin and chlorophyll metabolism	ferredoxin protochlorophyllide reductase subunit B (EC 1.3.7.7)	no	none	NA	NA
GID.2528847448	5.59466	5.76411	6.00197	5.71696	5.62526	5.77355	5.77773	5.59811	5.50048	5.58653	UCYNA2	ucyna2_00194				Domain of unknown function (DUF4330)	no	none	NA	NA
GID.2528847451	6.95394	6.98311	6.90546	7.36978	6.57633	6.89458	6.76777	7.2851	6.5775	7.59213	UCYNA2	ucyna2_00197		menA	Metabolism of cofactors and vitamins	1-4-dihydroxy-2-naphthoate phytyltransferase	no	none	NA	NA
GID.2528847454	4.60764	4.98658	5.01046	4.89618	5.00585	4.94142	5.25247	4.78138	4.86629	4.73298	UCYNA2	ucyna2_00200			Cell division	Glycosyltransferases involved in cell wall biogenesis	no	none	NA	NA
GID.2528847456	7.20784	7.21891	7.32548	7.38969	7.05874	7.26295	7.6964	7.11464	7.14409	7.18093	UCYNA2	ucyna2_00202				peptide chain release factor 3	no	none	NA	NA
GID.2528847457	7.20298	7.13254	7.30742	7.17615	7.19886	6.95358	7.52267	6.93157	7.37641	6.79231	UCYNA2	ucyna2_00203				hypothetical protein	no	none	NA	NA
GID.2528847458	6.2956	6.34067	6.15438	6.09366	6.05501	6.22648	6.29517	6.44896	6.07665	6.31549	UCYNA2	ucyna2_00204				arsenite efflux ATP-binding protein ArsA (TC 3.A.4.1.1)	no	none	NA	NA
GID.2528847460	6.0033	5.71251	5.9005	5.9604	5.73576	5.56382	5.76162	5.85702	5.84933	5.5663	UCYNA2	ucyna2_00206		ABC-2.LPSE.P	ABC transporters	ABC-type polysaccharide/polyol phosphate export systems permease component	no	none	NA	NA
GID.2528847461	6.22684	6.03146	6.25335	6.62615	6.29897	5.84254	6.49189	6.28349	6.11585	6.20427	UCYNA2	ucyna2_00207		ABC-2.LPSE.A	ABC transporters	ABC-type polysaccharide/polyol phosphate transport system ( ATPase component)	no	none	NA	NA
GID.2528847462	7.58654	7.42043	7.60204	7.50525	7.42764	7.3379	7.55528	7.24764	7.56075	7.28169	UCYNA2	ucyna2_00208				Nucleoside-diphosphate-sugar epimerases	no	none	NA	NA
GID.2528847466	4.70193	4.77929	4.77224	4.55673	4.39678	4.30205	4.68246	4.76732	4.52545	4.89511	UCYNA2	ucyna2_00212				tRNA (guanine-N(7)-)-methyltransferase	no	none	NA	NA
GID.2528847467	7.51379	7.12192	7.36522	7.21634	7.1175	7.15225	7.48882	7.09492	7.1851	6.89336	UCYNA2	ucyna2_00213				Subtilisin-like serine proteases	no	none	NA	NA
GID.2528847276	5.36966	5.27314	5.202	5.06452	5.45531	5.0448	5.30111	5.69461	5.32325	5.45149	UCYNA2	ucyna2_00022				ATPase components of various ABC-type transport systems contain duplicated ATPase	no	none	NA	NA
GID.2528847469	5.57486	5.26378	5.22432	5.12744	5.07051	5.07772	5.18694	5.68443	5.35852	5.40217	UCYNA2	ucyna2_00215				TIGR00701 family protein	yes	sunrise_peak_edge.172	5.65442	0.241489
GID.2528847470	7.26803	7.23933	7.22907	7.15813	7.08612	7.54699	7.19472	7.50136	7.54298	7.33494	UCYNA2	ucyna2_00216		hemA	Porphyrin and chlorophyll metabolism	glutamyl-tRNA reductase (EC 1.2.1.70)	no	none	NA	NA
GID.2528847472	4.69799	4.51361	4.79862	4.82112	4.10828	4.11915	4.8978	4.9419	4.53739	4.71501	UCYNA2	ucyna2_00218		lptG	ABC transporters	Predicted permeases	no	none	NA	NA
GID.2528847473	5.13914	5.43257	5.42502	5.33811	4.90784	5.08458	5.43216	5.13824	5.52021	5.24272	UCYNA2	ucyna2_00219		lptB	ABC transporters	ABC-type (unclassified) transport system ( ATPase component)	no	none	NA	NA
GID.2528847474	5.63048	5.65437	5.88194	5.74791	5.43033	5.60189	5.69315	5.87909	5.64319	5.9533	UCYNA2	ucyna2_00220				Uncharacterized protein conserved in bacteria	no	none	NA	NA
GID.2528847475	5.13998	5.22626	5.36892	5.28977	4.928	4.96282	5.53959	5.12221	5.13727	5.1199	UCYNA2	ucyna2_00221				DNA repair protein RadA	no	none	NA	NA
GID.2528847476	7.65138	7.09523	7.23109	7.16915	7.19435	7.67619	7.62569	7.64439	7.74173	7.29379	UCYNA2	ucyna2_00222		rpaB	Circadian clock	Response regulators consisting of a CheY-like receiver domain and a winged-helix DNA-binding domain	no	none	NA	NA
GID.2528847477	6.68922	6.45892	6.82626	6.87299	6.4441	6.4553	6.98304	6.76491	6.51025	6.60185	UCYNA2	ucyna2_00223		cysH	Sulfur metabolism	phosphoadenylylsulfate reductase (thioredoxin) (EC 1.8.4.8)	no	none	NA	NA
GID.2528847479	5.72598	5.91264	5.77989	5.67672	5.68967	5.78563	6.01854	6.04184	6.06027	5.89542	UCYNA2	ucyna2_00225				hypothetical protein	no	none	NA	NA
GID.2528847278	6.43001	6.57895	6.32484	6.73213	6.28151	6.37904	6.9957	6.35782	6.50894	6.56074	UCYNA2	ucyna2_00024		minE	Cell division	cell division topological specificity factor MinE	no	none	NA	NA
GID.2528847483	6.84616	6.71622	6.92982	7.06442	6.73214	6.57052	7.06898	7.09189	7.01357	6.56719	UCYNA2	ucyna2_00229		ndhD	Oxidative phosphorylation	NADH dehydrogenase subunit M (EC 1.6.5.3)	no	none	NA	NA
GID.2528847485	6.13281	6.12579	6.06542	5.89856	5.84388	6.03129	6.04497	5.90388	6.20134	5.79653	UCYNA2	ucyna2_00231		metN	ABC transporters	ABC-type metal ion transport system (ATPase component)	no	none	NA	NA
GID.2528847486	6.85165	6.83945	7.48466	7.16	7.04848	6.96276	7.34383	6.58864	7.34625	6.54874	UCYNA2	ucyna2_00232		EARS	Porphyrin and chlorophyll metabolism	glutamyl-tRNA synthetase (EC 6.1.1.17)/glutamate--tRNA(Gln) ligase (EC 6.1.1.24)	no	none	NA	NA
GID.2528847279	5.27795	5.24716	5.3655	5.1908	5.09572	5.06955	5.31331	5.44703	5.36538	5.56018	UCYNA2	ucyna2_00025		minD	Cell division	septum site-determining protein MinD	no	none	NA	NA
GID.2528847489	4.60617	4.73288	4.84473	4.51058	5.04814	4.62928	4.90738	4.64254	4.27525	4.56327	UCYNA2	ucyna2_00235		msmX	ABC transporters	carbohydrate ABC transporter ATP-binding protein (CUT1 family (TC 3.A.1.1.-))	no	none	NA	NA
GID.2528847493	6.99841	6.68353	6.68172	6.68579	6.28184	6.28168	6.37192	6.69114	6.747	6.67283	UCYNA2	ucyna2_00239		lysC	Amino acid metabolism	aspartate kinase (EC 2.7.2.4)	yes	other	5.89784	0.235352
GID.2528847496	5.47498	5.5815	5.49532	5.27223	5.28112	4.88459	5.1508	5.72427	5.48195	5.54691	UCYNA2	ucyna2_00242				amino acid carrier protein	no	none	NA	NA
GID.2528847497	6.85528	6.75401	6.77837	6.71918	6.67514	6.71084	6.80862	6.64234	6.83843	6.55557	UCYNA2	ucyna2_00243				peptide chain release factor 2	no	none	NA	NA
GID.2528847280	6.05673	6.19958	6.22895	6.4238	5.95196	6.24435	6.32832	6.09153	6.00472	6.13944	UCYNA2	ucyna2_00026		minC	Cell division	septum site-determining protein MinC	no	none	NA	NA
GID.2528847499	6.49605	6.46575	6.70481	6.40664	5.46473	5.72696	6.3719	6.90088	6.078	6.97979	UCYNA2	ucyna2_00245				ATPases with chaperone activity ( ATP-binding subunit)	no	none	NA	NA
GID.2528847500	5.57351	5.37371	5.70343	5.55229	5.83677	5.50646	5.86221	5.51647	5.78908	5.54471	UCYNA2	ucyna2_00246		add	Nucleotide metabolism	adenosine deaminase (EC 3.5.4.4)	no	none	NA	NA
GID.2528847503	4.74961	5.00262	4.65144	4.37068	5.09534	5.03861	4.58967	4.62378	4.93214	4.39643	UCYNA2	ucyna2_00249				RND family efflux transporter ( MFP subunit)	no	none	NA	NA
GID.2528847504	5.60305	5.45024	5.39024	5.53647	5.55923	5.33652	5.2709	5.22914	5.55509	4.99768	UCYNA2	ucyna2_00250		E6.5.1.2	DNA replication	DNA ligase	no	none	NA	NA
GID.2528847507	6.21914	6.34732	6.4918	6.06855	6.26122	6.90201	6.60147	6.16034	6.71252	6.12019	UCYNA2	ucyna2_00253		AARS	Aminoacyl-tRNA biosynthesis	alanyl-tRNA synthetase (EC 6.1.1.7)	no	none	NA	NA
GID.2528847509	5.28636	5.11001	5.41958	5.33471	5.14132	5.04072	5.27062	5.77683	5.46629	5.44767	UCYNA2	ucyna2_00255				Uncharacterized protein conserved in bacteria with the myosin-like domain	no	none	NA	NA
GID.2528847281	6.32549	6.56559	6.00742	5.87185	5.8796	6.09045	6.08085	6.87733	6.40344	6.95606	UCYNA2	ucyna2_00027		GSR	Glutathione metabolism	NADPH-glutathione reductase (EC 1.8.1.7)	no	none	NA	NA
GID.2528847510	6.10249	6.03199	6.14164	5.89253	6.07336	6.46064	6.20571	5.8599	6.53521	5.68042	UCYNA2	ucyna2_00256				transcriptional regulator ( Crp/Fnr family)	no	none	NA	NA
GID.2528847511	5.68527	5.62105	5.58579	5.43179	5.4746	5.56457	5.62296	5.9816	5.95526	5.78496	UCYNA2	ucyna2_00257		fabI	Fatty acid metabolism	Enoyl-[acyl-carrier-protein] reductase [NADH] (EC 1.3.1.9)	yes	sunrise_peak_edge.172	5.66048	0.243115
GID.2528847258	5.12626	4.93265	5.1834	4.96855	4.45195	4.42067	4.64536	5.22741	4.71424	5.57535	UCYNA2	ucyna2_00004			Cell division	Integral membrane protein interacts with FtsH	no	none	NA	NA
GID.2528847514	5.89304	5.64487	5.89426	5.69306	5.51564	5.75685	5.93032	5.65163	5.84326	5.49918	UCYNA2	ucyna2_00260				Zn-dependent proteases	no	none	NA	NA
GID.2528847515	6.21202	5.83501	6.00545	5.8279	5.89747	5.85135	5.95627	6.13982	6.13066	5.98692	UCYNA2	ucyna2_00261		chlG	Porphyrin and chlorophyll metabolism	chlorophyll synthase (EC 2.5.1.62)	no	none	NA	NA
GID.2528847516	5.92712	6.10974	5.85835	5.64339	6.66011	6.59664	5.38933	5.14215	5.81234	6.44182	UCYNA2	ucyna2_00262		RP-S15	Ribosome	SSU ribosomal protein S15P	no	none	NA	NA
GID.2528847517	6.03378	5.82501	5.93511	6.11498	5.46931	5.50764	6.00083	6.09333	5.99846	6.0452	UCYNA2	ucyna2_00263		ftsY	Bacterial secretion system	signal recognition particle-docking protein FtsY	no	none	NA	NA
GID.2528847518	5.87915	6.51917	5.9643	6.17984	6.18519	6.53911	6.38747	6.20329	6.49718	5.8734	UCYNA2	ucyna2_00264		CARS	Aminoacyl-tRNA biosynthesis	cysteinyl-tRNA synthetase (EC 6.1.1.16)	no	none	NA	NA
GID.2528847519	4.90837	5.12338	5.0825	5.19727	4.98751	5.44974	5.71884	5.40977	5.13466	5.35382	UCYNA2	ucyna2_00265		wecB	Amino sugar and nucleotide sugar metabolism	UDP-N-Acetylglucosamine 2-epimerase (EC 5.1.3.14)	no	none	NA	NA
GID.2528847282	7.20894	7.24622	7.49845	7.64121	7.60409	7.19596	7.45957	7.12875	7.34898	7.07621	UCYNA2	ucyna2_00028			Photosynthesis	Ycf4	no	none	NA	NA
GID.2528847520	5.60831	6.08197	6.05719	6.29858	6.05494	5.97527	5.96806	6.15011	6.04438	6.01808	UCYNA2	ucyna2_00266				Asp-tRNAAsn/Glu-tRNAGln amidotransferase A subunit and related amidases	no	none	NA	NA
GID.2528847523	6.64772	6.6867	6.74209	6.80854	6.96975	6.69015	6.79828	6.7927	6.94148	6.47494	UCYNA2	ucyna2_00269		E1.14.13.81	Porphyrin and chlorophyll metabolism	Mg-protoporphyrin IX monomethyl ester (oxidative) cyclase (EC 1.14.13.81)	no	none	NA	NA
GID.2528847524	6.84744	6.73385	6.76136	6.55736	6.79304	6.6701	6.68224	7.02405	6.66037	6.98875	UCYNA2	ucyna2_00270		galE	Amino sugar and nucleotide sugar metabolism	UDP-galactose 4-epimerase (EC 5.1.3.2)	no	none	NA	NA
GID.2528847526	4.84501	4.7579	4.82428	4.76289	4.70674	4.70546	4.88294	5.05777	4.84195	4.88799	UCYNA2	ucyna2_00272		ftsW	Cell division	Bacterial cell division membrane protein	no	none	NA	NA
GID.2528847527	6.64598	6.36851	6.80029	6.77722	6.38836	6.6644	6.67815	6.16375	6.47743	6.11202	UCYNA2	ucyna2_00273		DARS	Aminoacyl-tRNA biosynthesis	aspartyl-tRNA synthetase (EC 6.1.1.12)	no	none	NA	NA
GID.2528847528	6.56891	6.46683	6.62194	6.65571	6.56309	6.3749	6.69762	6.47925	6.71839	6.49566	UCYNA2	ucyna2_00274				Predicted carbamoyl transferase	no	none	NA	NA
GID.2528847529	5.74384	5.39179	5.84291	5.52931	5.16739	5.5298	5.42138	5.97596	5.60308	6.05355	UCYNA2	ucyna2_00275				hypothetical protein	no	none	NA	NA
GID.2528847283	6.46468	6.19573	6.36751	6.1093	6.24194	6.4407	6.23194	6.0798	6.38894	6.1022	UCYNA2	ucyna2_00029				Peptidyl-prolyl cis-trans isomerase (rotamase) - cyclophilin family	no	none	NA	NA
GID.2528847530	5.56896	5.49522	5.75591	5.45959	5.83043	5.76046	6.14963	4.60198	5.81061	4.77596	UCYNA2	ucyna2_00276				hypothetical protein	no	none	NA	NA
GID.2528847531	5.80607	6.04261	6.00777	5.92727	6.05206	6.08459	6.1655	5.68483	6.05809	5.69945	UCYNA2	ucyna2_00277		HARS	Aminoacyl-tRNA biosynthesis	histidyl-tRNA synthetase (EC 6.1.1.21)	no	none	NA	NA
GID.2528847533	5.58155	5.30678	5.43036	5.45312	5.35431	5.20542	5.30871	5.47936	5.62737	5.41444	UCYNA2	ucyna2_00279		ispE	Metabolism of terpenoids and polyketides	4-diphosphocytidyl-2-C-methyl-D-erythritol kinase (EC 2.7.1.148)	no	none	NA	NA
GID.2528847536	5.20031	5.51452	5.573	5.79787	5.58525	5.25082	5.34052	5.34722	5.69026	4.96643	UCYNA2	ucyna2_00282				Monoamine oxidase	no	none	NA	NA
GID.2528847537	6.06483	6.53266	7.57529	8.2369	7.2966	6.63777	6.49834	6.00853	6.14297	6.86801	UCYNA2	ucyna2_00283				Tic22-like family	yes	sunset_peak_edge.174	6.02558	0.216281
GID.2528847539	5.18938	4.7591	4.37849	4.81586	4.7383	4.34617	4.42497	4.73257	4.59691	4.88806	UCYNA2	ucyna2_00285				Protein of unknown function (DUF3529)	no	none	NA	NA
GID.2528847540	5.57889	6.08372	5.83614	6.18114	7.02703	6.68124	5.79697	5.91715	5.98418	6.71801	UCYNA2	ucyna2_00286				Protein of unknown function (DUF3155)	no	none	NA	NA
GID.2528847541	5.11575	5.09104	4.71875	4.27729	4.64419	5.33728	4.97831	4.826	5.28576	4.96785	UCYNA2	ucyna2_00287				Signal transduction histidine kinase	no	none	NA	NA
GID.2528847284	6.61057	6.15195	6.60348	6.34213	6.36232	6.42826	6.61837	6.50191	6.6182	6.36863	UCYNA2	ucyna2_00030		ppk	Oxidative phosphorylation	polyphosphate kinase 1	no	none	NA	NA
GID.2528847542	5.52499	5.43192	5.56575	5.32613	5.24582	5.13613	5.51633	5.32753	5.35981	5.3275	UCYNA2	ucyna2_00288		deoC	Pentose phosphate pathway	deoxyribose-phosphate aldolase	no	none	NA	NA
GID.2528847543	4.08846	4.7174	4.63779	5.02971	4.83103	4.75	4.44737	4.55769	3.92488	5.07	UCYNA2	ucyna2_00289		rpoC	Transcription	DNA-directed RNA polymerase gamma chain (EC 2.7.7.6)	no	none	NA	NA
GID.2528847545	5.37379	5.36937	5.35999	5.08675	5.11832	5.58443	5.45411	5.50781	5.51766	5.02447	UCYNA2	ucyna2_00291				hypothetical protein	no	none	NA	NA
GID.2528847547	6.37812	6.03489	6.24597	6.46504	6.22939	6.37028	6.38007	6.04317	6.05325	5.75265	UCYNA2	ucyna2_00293			ABC transporters	ABC-type dipeptide/oligopeptide/nickel transport systems permease components	no	none	NA	NA
GID.2528847548	6.26941	6.21312	6.34167	6.58843	5.81808	6.06648	6.42278	6.1097	6.2759	5.98181	UCYNA2	ucyna2_00294			ABC transporters	ABC-type dipeptide transport system periplasmic component	no	none	NA	NA
GID.2528847550	6.35659	6.62904	6.47652	6.26913	6.16278	6.14107	6.84081	6.64108	6.45361	6.70543	UCYNA2	ucyna2_00296				Predicted sensor protein/domain	no	none	NA	NA
GID.2528847551	7.16551	7.14329	6.86528	7.16566	6.82813	6.83266	7.00949	7.1957	7.28354	6.99782	UCYNA2	ucyna2_00297		accD	Pyruvate / TCA cycle	acetyl-CoA carboxylase carboxyltransferase subunit alpha	no	none	NA	NA
GID.2528847285	5.67614	5.23357	5.6935	5.24021	5.49901	5.30903	5.84705	5.59611	5.45261	5.27914	UCYNA2	ucyna2_00031		plsY	Glycerolipid metabolism	acyl-phosphate glycerol-3-phosphate acyltransferase	no	none	NA	NA
GID.2528847554	7.02779	6.98517	7.17362	7.18085	6.65697	6.84226	7.22859	6.58077	6.93079	6.8877	UCYNA2	ucyna2_00300		ald	Amino acid metabolism	L-alanine dehydrogenase (EC 1.4.1.1)	no	none	NA	NA
GID.2528847557	4.89121	4.88726	5.10973	5.46064	4.92429	4.95337	5.41244	4.98666	4.94973	4.78166	UCYNA2	ucyna2_00303				hypothetical protein	no	none	NA	NA
GID.2528847558	6.58179	6.99876	6.77189	6.41481	6.56901	6.56124	6.86955	6.67086	6.8105	6.65805	UCYNA2	ucyna2_00304		gmhB	Lipopolysaccharide biosynthesis	histidinol-phosphate phosphatase family domain/HAD-superfamily hydrolase ( subfamily IIIA)	no	none	NA	NA
GID.2528847559	6.45224	6.1484	6.23911	6.1403	6.05165	6.03335	6.34904	6.16123	6.35342	6.09577	UCYNA2	ucyna2_00305		gmhA	Lipopolysaccharide biosynthesis	phosphoheptose isomerase (EC 5.3.1.-)	no	none	NA	NA
GID.2528847560	4.93351	5.81963	5.57048	5.95338	5.99585	5.58637	5.34085	5.63775	5.54201	5.83172	UCYNA2	ucyna2_00306		TSTA3	Amino sugar and nucleotide sugar metabolism	Nucleoside-diphosphate-sugar epimerases	no	none	NA	NA
GID.2528847561	7.5723	7.34888	7.39386	7.22733	6.96115	7.02124	7.33439	7.96816	7.26279	7.85024	UCYNA2	ucyna2_00307		ndhA	Oxidative phosphorylation	NADH dehydrogenase subunit H (EC 1.6.5.3)	no	none	NA	NA
GID.2528847562	5.23487	4.99807	5.27786	5.48402	5.57113	5.38017	5.51773	6.80974	4.6324	6.24061	UCYNA2	ucyna2_00308		ndhI	Oxidative phosphorylation	NADH-plastoquinone oxidoreductase subunit I protein	no	none	NA	NA
GID.2528847286	4.96962	5.25426	4.89401	4.68148	4.93005	4.89602	4.7011	5.02911	5.07153	4.81412	UCYNA2	ucyna2_00032				Protein of unknown function (DUF3086)	no	none	NA	NA
GID.2528847564	5.71019	5.33297	5.38445	5.36746	5.34147	5.25235	5.34352	5.94094	5.46623	5.62668	UCYNA2	ucyna2_00310		ndhE	Oxidative phosphorylation	NADH dehydrogenase subunit K (EC 1.6.5.3)	no	none	NA	NA
GID.2528847567	6.67709	6.77804	6.96305	7.38593	7.15431	7.001	6.88066	6.66133	6.79144	6.96167	UCYNA2	ucyna2_00313				Predicted dehydrogenases and related proteins	yes	sunset_peak_edge.174	6.01143	0.221621
GID.2528847568	6.67482	6.34976	6.60133	6.26806	6.41588	6.39032	6.59986	6.37138	6.50761	6.52609	UCYNA2	ucyna2_00314		recA	Homologous recombination	RecA protein	no	none	NA	NA
GID.2528847572	6.50967	6.45386	6.55748	6.3594	6.26161	6.32082	6.43559	6.52604	6.4955	6.60404	UCYNA2	ucyna2_00318				Dinucleotide-utilizing enzymes involved in molybdopterin and thiamine biosynthesis family 2	yes	sunrise_peak_edge.172	5.89873	0.239876
GID.2528847573	5.36135	5.41029	5.66469	5.45895	5.34604	5.38814	5.2638	5.38804	5.47259	4.7399	UCYNA2	ucyna2_00319		petF	Photosynthesis	ferredoxin [2Fe-2S]	no	none	NA	NA
GID.2528847574	6.63528	6.63693	6.92677	6.51689	6.43461	6.52982	6.54712	6.35564	6.45181	6.49634	UCYNA2	ucyna2_00320				Transcriptional regulator	no	none	NA	NA
GID.2528847575	5.37863	5.36606	5.79276	5.91891	5.47796	5.2154	5.48377	5.78007	5.57447	6.05892	UCYNA2	ucyna2_00321				Predicted membrane protein	no	none	NA	NA
GID.2528847576	7.94817	7.41038	7.3507	7.43865	7.79351	8.01713	7.87917	8.29726	8.17902	8.27366	UCYNA2	ucyna2_00322		RP-S10	Ribosome	SSU ribosomal protein S10P	no	none	NA	NA
GID.2528847287	6.75437	6.59123	6.93089	6.69554	6.68894	6.45659	6.89042	6.70728	6.75131	6.64193	UCYNA2	ucyna2_00033			Lipid metabolism	Glycosyltransferase	no	none	NA	NA
GID.2528847577	9.55748	9.13131	9.2493	9.55889	9.40788	9.39603	10.1974	10.4898	9.39888	9.72451	UCYNA2	ucyna2_00323				translation elongation factor TU	no	none	NA	NA
GID.2528847578	6.5256	6.30279	6.14084	6.11172	6.1596	6.26203	6.19804	6.81512	6.66954	6.61562	UCYNA2	ucyna2_00324				translation elongation factor 2 (EF-2/EF-G)	no	none	NA	NA
GID.2528847579	7.23309	7.11415	6.99075	7.2584	7.09073	6.96891	7.29236	7.56914	7.18159	7.44182	UCYNA2	ucyna2_00325		RP-S7	Ribosome	SSU ribosomal protein S7P	no	none	NA	NA
GID.2528847580	9.8254	10.1661	10.3623	11.1079	10.4031	11.1291	10.8053	10.9967	10.4439	10.6328	UCYNA2	ucyna2_00326		RP-S12	Ribosome	SSU ribosomal protein S12P	no	none	NA	NA
GID.2528847581	5.91285	6.06228	6.32892	6.57147	6.12274	6.10204	6.79876	5.83193	6.12309	5.85673	UCYNA2	ucyna2_00327			Glycosyltransferases	N-acetylmannosaminyltransferase (EC 2.4.1.187)	no	none	NA	NA
GID.2528847585	5.91842	5.6701	5.86681	5.69455	5.84838	5.85009	5.82384	5.71107	6.08542	5.57809	UCYNA2	ucyna2_00331		IARS	Aminoacyl-tRNA biosynthesis	Isoleucyl-tRNA synthetase (EC 6.1.1.5)	no	none	NA	NA
GID.2528847586	5.36458	5.01731	5.1992	4.95383	4.86742	4.90171	5.34623	5.26968	4.93043	5.05852	UCYNA2	ucyna2_00332		chiG	ABC transporters	carbohydrate ABC transporter membrane protein 2 ( CUT1 family (TC 3.A.1.1.-))	no	none	NA	NA
GID.2528847587	5.6116	5.78336	5.76702	5.46365	5.75665	5.67657	5.63923	6.0607	6.02225	5.51683	UCYNA2	ucyna2_00333				Tetratricopeptide repeat/TPR repeat	no	none	NA	NA
GID.2528847288	5.85974	5.84926	5.52189	5.68163	5.57377	5.67862	5.86957	5.88566	5.80402	5.48986	UCYNA2	ucyna2_00034				ATPase components of various ABC-type transport systems- contain duplicated ATPase	no	none	NA	NA
GID.2528847590	6.12897	6.16728	6.04724	5.89328	5.73616	6.04815	6.16517	6.08117	6.10029	6.2699	UCYNA2	ucyna2_00336		rne	RNA degradation	ribonuclease	no	none	NA	NA
GID.2528847591	5.15575	5.25091	5.32327	4.97177	4.83695	5.1466	5.39999	5.31187	5.48722	5.23373	UCYNA2	ucyna2_00337		msmX	ABC transporters	carbohydrate ABC transporter ATP-binding protein ( CUT1 family (TC 3.A.1.1.-))	no	none	NA	NA
GID.2528847592	4.83738	4.70342	4.55909	4.07798	4.88066	4.53253	4.40619	4.94397	4.5529	5.13034	UCYNA2	ucyna2_00338		accB	Pyruvate / TCA cycle	biotin carboxyl carrier protein	no	none	NA	NA
GID.2528847593	6.20258	6.10957	6.22177	6.22914	6.35522	6.38267	6.22416	6.3679	6.39914	6.30966	UCYNA2	ucyna2_00339				translation elongation factor P (EF-P)	no	none	NA	NA
GID.2528847594	7.87538	7.68842	8.11351	7.59546	7.61121	7.64542	7.84096	7.64138	7.75618	7.60296	UCYNA2	ucyna2_00340		asd	Amino acid metabolism	aspartate semialdehyde dehydrogenase (EC 1.2.1.11)	no	none	NA	NA
GID.2528847595	5.56908	5.19651	5.22119	5.15728	5.06247	4.66646	5.52437	5.39964	5.37205	5.31792	UCYNA2	ucyna2_00341		dapA	Amino acid metabolism	dihydrodipicolinate synthase (EC 4.2.1.52)	no	none	NA	NA
GID.2528847596	5.432	5.44788	5.32724	5.85012	5.71914	5.71376	5.32973	5.33669	5.35267	5.5956	UCYNA2	ucyna2_00342		rnj	RNA degradation	conserved hypothetical protein	no	none	NA	NA
GID.2528847597	5.10671	4.99667	5.2993	5.19679	5.54363	5.28434	5.42522	5.09453	5.40265	4.75431	UCYNA2	ucyna2_00343		murE	Cell division	UDP-N-acetylmuramyl tripeptide synthase	no	none	NA	NA
GID.2528847598	5.93468	5.60546	5.97312	5.93349	5.63775	5.65335	6.12712	5.70656	5.73158	5.81448	UCYNA2	ucyna2_00344		uvrC	Nucleotide excision repair	Excinuclease ABC subunit C	no	none	NA	NA
GID.2528847289	5.55003	5.55685	5.48003	5.29493	5.05306	5.58274	5.29346	5.41429	5.62464	5.57972	UCYNA2	ucyna2_00035				Flp pilus assembly protein TadD- contains TPR repeats	no	none	NA	NA
GID.2528847599	7.28667	6.98112	6.94495	6.88485	6.59676	6.96256	7.31337	7.08376	7.07434	7.25004	UCYNA2	ucyna2_00345				Superfamily II RNA helicase	no	none	NA	NA
GID.2528847600	6.56177	6.21671	6.45983	6.30698	6.29393	6.22858	6.54044	6.26574	6.15329	6.07348	UCYNA2	ucyna2_00346		LARS	Aminoacyl-tRNA biosynthesis	leucyl-tRNA synthetase (EC 6.1.1.4)	no	none	NA	NA
GID.2528847602	6.19174	5.74735	6.00768	5.30715	5.54197	5.59816	5.69919	5.85594	5.83779	5.89847	UCYNA2	ucyna2_00348		GAPDH	Glycolysis	glyceraldehyde-3-phosphate dehydrogenase type I	no	none	NA	NA
GID.2528847603	5.18873	5.27679	5.45237	5.33123	5.23017	5.47485	5.18082	5.04881	5.42174	4.83897	UCYNA2	ucyna2_00349				Uncharacterized protein conserved in bacteria	no	none	NA	NA
GID.2528847604	4.82719	5.00729	4.81594	4.67493	4.93111	4.62438	5.09334	4.56413	5.08242	4.30431	UCYNA2	ucyna2_00350		NARS	Aminoacyl-tRNA biosynthesis	asparaginyl-tRNA synthetase (EC 6.1.1.22)	no	none	NA	NA
GID.2528847606	6.30275	6.31308	6.11244	5.83793	5.9255	6.26736	6.18731	6.1719	6.25534	6.21199	UCYNA2	ucyna2_00352		dxr	Metabolism of terpenoids and polyketides	1-deoxy-D-xylulose 5-phosphate reductoisomerase (EC 1.1.1.267)	no	none	NA	NA
GID.2528847607	7.00843	7.11425	7.06128	6.81337	6.74967	6.82997	7.08143	6.80629	6.97051	6.87011	UCYNA2	ucyna2_00353		rnr	RNA degradation	Exoribonuclease R	no	none	NA	NA
GID.2528847608	5.97226	5.93541	6.20604	5.9803	6.05367	6.1101	6.07068	5.76005	5.98081	5.64092	UCYNA2	ucyna2_00354				hypothetical protein	no	none	NA	NA
GID.2528847609	5.08326	5.48605	5.22294	4.93576	5.42837	5.51466	4.48674	4.10776	5.05443	5.40136	UCYNA2	ucyna2_00355				transcriptional regulator	no	none	NA	NA
GID.2528847610	5.01793	4.63392	4.51517	4.35005	4.44434	4.83999	4.41648	5.04911	5.19072	5.04374	UCYNA2	ucyna2_00356		grxD	Chaperones and folding catalysts	monothiol glutaredoxin (Grx4 family)	no	none	NA	NA
GID.2528847611	6.78305	6.94198	7.25906	7.23885	7.16866	6.76944	7.30277	7.18949	6.97846	7.42532	UCYNA2	ucyna2_00357				two component transcriptional regulator ( winged helix family)	no	none	NA	NA
GID.2528847615	8.4963	8.16431	8.23032	7.92468	8.07927	8.14903	8.44986	8.68294	8.56568	8.95019	UCYNA2	ucyna2_00361		chlI	Porphyrin and chlorophyll metabolism	protoporphyrin IX magnesium-chelatase (EC 6.6.1.1)	no	none	NA	NA
GID.2528847621	6.71682	6.48214	6.7574	6.64246	6.54511	6.37106	6.7099	6.30259	6.51019	6.37461	UCYNA2	ucyna2_00368				TRAP-type mannitol/chloroaromatic compound transport system- periplasmic component	no	none	NA	NA
GID.2528847622	5.63677	5.56603	5.79855	5.6726	5.45493	5.23009	6.08537	5.74558	5.59624	5.80822	UCYNA2	ucyna2_00369				Spermidine/putrescine-binding periplasmic protein	no	none	NA	NA
GID.2528847624	5.58471	5.37796	5.40291	5.43434	5.26679	5.22554	5.53706	5.3093	5.20774	5.1313	UCYNA2	ucyna2_00371				outer membrane transport energization protein ExbB (TC 2.C.1.1.1)	no	none	NA	NA
GID.2528847625	5.65228	5.51131	5.42985	5.5147	5.23897	5.57079	5.78111	5.67821	5.84228	5.1939	UCYNA2	ucyna2_00372		serA	Amino acid metabolism	D-3-phosphoglycerate dehydrogenase (EC 1.1.1.95)	no	none	NA	NA
GID.2528847626	5.13626	5.11923	5.23309	5.21298	5.06613	4.96868	5.13311	5.22797	5.45905	5.1449	UCYNA2	ucyna2_00373			Ribosome	[LSU ribosomal protein L11P]-lysine N-methyltransferase (EC 2.1.1.-)	no	none	NA	NA
GID.2528847627	6.95636	6.85048	6.65497	7.05164	6.89936	7.15438	6.82284	6.67252	6.96181	7.27141	UCYNA2	ucyna2_00374				hypothetical protein	no	none	NA	NA
GID.2528847628	5.80042	5.7177	5.99182	5.79071	5.67436	5.7163	6.04743	5.87698	6.1741	5.31745	UCYNA2	ucyna2_00375		cobK-cbiJ	Porphyrin and chlorophyll metabolism	precorrin-6A reductase (EC 1.3.1.54)	no	none	NA	NA
GID.2528847629	5.76932	5.60798	5.56242	5.53261	5.51136	5.72698	5.71891	5.94456	5.56508	5.89954	UCYNA2	ucyna2_00376		cobB-cbiA	Porphyrin and chlorophyll metabolism	hydrogenobyrinic acid ac-diamide synthase (glutamine-hydrolysing) (EC 6.3.5.9)/cobyrinate a	no	none	NA	NA
GID.2528847630	5.33843	4.97516	5.13629	5.41438	4.95407	4.97512	5.29877	5.28593	5.37149	5.08337	UCYNA2	ucyna2_00377				hypothetical protein	no	none	NA	NA
GID.2528847632	5.16678	5.14011	5.10829	4.88702	4.75514	5.02804	5.18184	5.09684	5.03456	5.22908	UCYNA2	ucyna2_00379		dapB	Amino acid metabolism	dihydrodipicolinate reductase (EC 1.3.1.26)	no	none	NA	NA
GID.2528847633	7.64685	8.06273	8.86626	8.70043	7.24442	7.26129	7.32564	7.88637	7.39056	9.12916	UCYNA2	ucyna2_00380		dnaK	RNA degradation	chaperone protein DnaK	no	none	NA	NA
GID.2528847635	8.37806	7.11411	6.29504	6.53097	5.67158	6.01782	6.93375	10.6573	8.31909	7.59169	UCYNA2	ucyna2_00382		COP23	Circadian protein	Circadian oscillating protein COP23	no	none	NA	NA
GID.2528847293	6.83313	7.11788	6.74901	6.90183	7.1185	7.28986	6.69952	7.40879	7.12431	7.48168	UCYNA2	ucyna2_00039		RP-L19	Ribosome	LSU ribosomal protein L19P	no	none	NA	NA
GID.2528847637	4.84925	4.92745	5.03146	5.04357	4.87263	4.98535	5.24826	4.40769	5.09203	4.53391	UCYNA2	ucyna2_00384		murQ	Cell division	N-acetylmuramic acid 6-phosphate etherase	no	none	NA	NA
GID.2528847639	5.72245	5.3052	5.22465	5.07012	5.05605	5.22748	4.84207	5.56132	5.2062	5.54574	UCYNA2	ucyna2_00386				PUCC protein	no	none	NA	NA
GID.2528847640	4.62255	4.64698	5.07553	4.93497	4.70167	4.67078	4.70428	4.75967	4.6943	3.53033	UCYNA2	ucyna2_00387		petG	Photosynthesis	Cytochrome B6-F complex subunit 5	no	none	NA	NA
GID.2528847643	4.43556	5.22058	5.03419	4.16291	4.88385	4.05507	3.78687	4.1567	5.04089	4.75583	UCYNA2	ucyna2_00390				hypothetical protein	no	none	NA	NA
GID.2528847644	6.26198	6.00229	6.29775	6.23262	5.95221	5.41123	6.34228	6.10174	6.32772	6.11793	UCYNA2	ucyna2_00391				Hemolysins and related proteins containing CBS domains	no	none	NA	NA
GID.2528847259	7.10255	7.07588	6.81687	6.48117	6.40745	6.28498	6.75694	6.92964	6.88641	6.60787	UCYNA2	ucyna2_00005				Chlorophyll A-B binding protein	yes	other	5.86431	0.231786
GID.2528847294	5.58735	5.45903	5.47717	5.3304	5.48637	5.45413	5.53073	5.45922	5.55256	5.59544	UCYNA2	ucyna2_00040		cobA	Porphyrin and chlorophyll metabolism	cob(I)yrinic acid ac-diamide adenosyltransferase (EC 2.5.1.17)	no	none	NA	NA
GID.2528847646	9.70986	9.67415	9.9104	9.67046	10.4462	10.2435	9.48865	9.93489	9.57353	10.1392	UCYNA2	ucyna2_00393		petF	Photosynthesis	ferredoxin [2Fe-2S]	no	none	NA	NA
GID.2528847648	5.45688	5.36242	5.39201	5.32921	5.28216	5.29253	5.35082	5.22657	5.49011	4.81926	UCYNA2	ucyna2_00395				Helicase C-terminal domain	no	none	NA	NA
GID.2528847650	6.95445	6.89158	6.99383	6.99388	6.4217	6.50958	6.91816	6.90245	7.08268	6.76205	UCYNA2	ucyna2_00397				Predicted membrane protein (DUF2232)	no	none	NA	NA
GID.2528847651	4.6587	5.04336	5.41986	3.97416	4.69058	4.52517	4.49197	3.99934	5.36346	5.76435	UCYNA2	ucyna2_00398				Protein of unknown function (DUF760)	no	none	NA	NA
GID.2528847652	6.64693	6.70857	6.91845	6.73701	6.65188	6.79638	6.31403	6.65821	6.6811	6.87999	UCYNA2	ucyna2_00399				RNA polymerase sigma factor ( cyanobacterial RpoD-like family)	no	none	NA	NA
GID.2528847295	6.53987	6.54134	6.63028	6.55736	6.18005	6.37841	6.76741	6.43577	6.73557	6.66178	UCYNA2	ucyna2_00041		glmS	Amino sugar and nucleotide sugar metabolism	glutamine--fructose-6-phosphate transaminase	no	none	NA	NA
GID.2528847656	5.58337	5.39442	5.41748	5.16952	5.27995	4.98246	5.26061	5.56845	5.38599	5.64698	UCYNA2	ucyna2_00403		E1.17.4.1B	Nucleotide metabolism	Ribonucleotide reductase beta subunit	no	none	NA	NA
GID.2528847657	5.51684	5.39735	5.33283	5.42249	5.49759	5.4887	6.08861	5.16638	5.50477	5.09341	UCYNA2	ucyna2_00404				Predicted permeases	no	none	NA	NA
GID.2528847658	6.01645	5.9941	5.8009	6.0317	6.11468	5.81062	5.74433	5.93268	5.84746	5.75081	UCYNA2	ucyna2_00405		E2.7.8.26	Porphyrin and chlorophyll metabolism	cobalamin-5'-phosphate synthase (EC 2.7.8.26)	no	none	NA	NA
GID.2528847659	6.66602	7.0731	6.80657	6.91592	7.02258	6.9343	6.70846	6.87167	6.9572	6.87355	UCYNA2	ucyna2_00406				Bacterial pre-peptidase C-terminal domain	no	none	NA	NA
GID.2528847660	4.59386	4.52347	4.72322	4.93052	4.43351	4.49591	4.92058	4.56954	4.39962	4.41865	UCYNA2	ucyna2_00407		chiE	ABC transporters	carbohydrate ABC transporter substrate-binding protein ( CUT1 family (TC 3.A.1.1.-))	no	none	NA	NA
GID.2528847663	6.85722	6.07355	6.52598	6.27076	6.51967	6.78922	6.66266	6.44212	6.83653	6.41042	UCYNA2	ucyna2_00410		E5.1.3.6	Amino sugar and nucleotide sugar metabolism	Nucleoside-diphosphate-sugar epimerases	no	none	NA	NA
GID.2528847665	4.88869	4.66938	4.3921	4.26526	4.39586	4.58749	4.43115	4.88022	4.7734	4.90869	UCYNA2	ucyna2_00412		rumA	Ribosome	23S rRNA m(5)U-1939 methyltransferase (EC 2.1.1.190)	yes	sunrise_peak_edge.172	5.69505	0.238284
GID.2528847296	4.97295	5.1366	4.96877	4.67781	4.72993	4.8415	4.96433	5.25612	5.1071	5.21303	UCYNA2	ucyna2_00042				RNAse III (EC 3.1.26.3)	yes	sunrise_peak_edge.172	5.83652	0.232071
GID.2528847666	5.46841	5.5815	5.36198	5.55672	5.3181	5.58328	6.01217	5.45396	5.47295	5.32759	UCYNA2	ucyna2_00413				hypothetical protein	no	none	NA	NA
GID.2528847668	5.81636	6.47712	6.70168	6.91718	8.7392	8.57197	7.82956	6.31157	6.08635	6.13953	UCYNA2	ucyna2_00415		coxB	Respiration	cytochrome c oxidase subunit II	yes	edge.124	6.51618	0.0768462
GID.2528847669	7.56437	7.47853	7.50002	7.29825	7.51947	7.64109	7.42808	7.69213	7.53435	7.88	UCYNA2	ucyna2_00416		coxA	Respiration	cytochrome c oxidase subunit I	no	none	NA	NA
GID.2528847670	5.05987	4.89874	4.51176	4.45854	4.42497	4.9514	4.53586	4.89465	4.86311	4.87408	UCYNA2	ucyna2_00417		coxC	Respiration	Heme/copper-type cytochrome/quinol oxidase subunit 3	no	none	NA	NA
GID.2528847674	5.55667	5.42032	5.63646	5.74576	5.52302	5.71378	5.78959	5.38322	5.49794	4.97699	UCYNA2	ucyna2_00421				hypothetical protein	no	none	NA	NA
GID.2528847297	5.98797	5.73176	5.85085	5.53678	5.20635	5.46833	5.91867	5.72987	5.82172	5.76158	UCYNA2	ucyna2_00043		E1.4.7.1	Glyoxylate and dicarboxylate metabolism	glutamate synthase (ferredoxin) (EC 1.4.7.1)	no	none	NA	NA
GID.2528847679	4.75265	4.63268	4.84713	5.07505	4.60607	4.97727	5.07074	4.65027	4.70183	4.56064	UCYNA2	ucyna2_00426		ubiX	Metabolism of cofactors and vitamins	polyprenyl P-hydroxybenzoate and phenylacrylic acid decarboxylases	no	none	NA	NA
GID.2528847680	6.60883	6.28359	7.00672	6.53672	6.56787	6.39741	6.26535	6.21951	6.67538	6.77927	UCYNA2	ucyna2_00427				Predicted dehydrogenase	no	none	NA	NA
GID.2528847682	5.37774	5.2654	5.73035	5.45702	5.48523	5.78537	5.18612	5.26645	5.37204	4.90651	UCYNA2	ucyna2_00429				Predicted membrane protein	no	none	NA	NA
GID.2528847684	7.46445	7.39807	7.41742	7.67423	7.7505	7.70478	7.45054	7.57646	7.53449	7.79525	UCYNA2	ucyna2_00431		cobM	Porphyrin and chlorophyll metabolism	precorrin-4 C11-methyltransferase (EC 2.1.1.133)	no	none	NA	NA
GID.2528847685	5.34667	5.04877	5.17521	5.528	5.23792	5.32646	5.4526	5.57597	4.95088	5.4788	UCYNA2	ucyna2_00432				arsenite efflux ATP-binding protein ArsA (TC 3.A.4.1.1)	no	none	NA	NA
GID.2528847686	5.35315	5.02154	4.82222	4.46782	5.34812	4.30483	4.85805	5.42475	5.34825	5.20042	UCYNA2	ucyna2_00433		aroE	Amino acid metabolism	shikimate dehydrogenase (EC 1.1.1.25)	no	none	NA	NA
GID.2528847298	6.31183	6.19374	6.2062	6.65099	6.38511	6.56225	6.16821	5.99792	6.0702	6.25988	UCYNA2	ucyna2_00044		chlH	Porphyrin and chlorophyll metabolism	cobaltochelatase CobN subunit (EC 6.6.1.2)	no	none	NA	NA
GID.2528847687	6.3116	6.16304	6.35291	6.22375	5.93469	6.39134	6.09068	6.21262	6.13386	6.20049	UCYNA2	ucyna2_00434		PARS	Aminoacyl-tRNA biosynthesis	prolyl-tRNA synthetase (EC 6.1.1.15)	no	none	NA	NA
GID.2528847691	6.72292	6.88429	7.12221	7.48641	7.1865	7.20877	7.04991	6.66554	7.23444	6.56616	UCYNA2	ucyna2_00438		pdxJ	Metabolism of cofactors and vitamins	pyridoxine 5'-phosphate synthase (EC 2.6.99.2)	no	none	NA	NA
GID.2528847692	5.70503	5.79638	6.00834	6.05293	6.25683	6.68954	6.387	5.78746	6.12441	5.49938	UCYNA2	ucyna2_00439				Protein of unknown function (DUF2488)	yes	other	5.77643	0.248581
GID.2528847693	12.5276	11.4496	10.8472	11.4552	11.4873	11.7813	12.7534	12.8907	12.9015	11.9531	UCYNA2	ucyna2_00440		petN	Photosynthesis	PetN	yes	edge.173	5.77289	0.241419
GID.2528847694	5.15206	5.4143	5.11414	5.33382	4.65093	5.26388	5.47993	5.5901	5.27954	4.93467	UCYNA2	ucyna2_00441				Zn-dependent oligopeptidases	no	none	NA	NA
GID.2528847695	7.28473	7.40243	7.49647	7.5224	7.3006	7.43572	7.39812	7.09006	7.46544	7.33807	UCYNA2	ucyna2_00442		CPOX	Porphyrin and chlorophyll metabolism	coproporphyrinogen oxidase (EC 1.3.3.3)	no	none	NA	NA
GID.2528847696	5.91471	5.6949	6.25375	5.8611	5.8177	5.70546	5.81784	5.46453	5.81225	5.50671	UCYNA2	ucyna2_00443				Predicted Zn-dependent peptidases	no	none	NA	NA
GID.2528847697	5.818	5.89535	5.64005	5.51449	5.29833	5.29628	5.55582	5.92706	6.08441	5.74798	UCYNA2	ucyna2_00444				hypothetical protein	yes	sunrise_peak_edge.172	6.46113	0.0898824
GID.2528847698	5.81639	5.50162	5.74985	5.50245	5.27883	5.87702	5.78203	5.80971	5.66684	5.69677	UCYNA2	ucyna2_00445		DHODH	Nucleotide metabolism	dihydroorotate oxidase A (EC 1.3.3.1)	no	none	NA	NA
GID.2528847699	6.00386	6.40251	6.25834	6.13286	6.28807	6.17157	6.37863	6.58416	6.26578	6.16155	UCYNA2	ucyna2_00446		opcA	Pentose phosphate pathway	glucose-6-phosphate dehydrogenase assembly protein OpcA	no	none	NA	NA
GID.2528847299	6.40077	6.54702	6.50334	6.73664	6.37614	6.35167	6.86768	6.93254	6.30336	6.99207	UCYNA2	ucyna2_00045		GPI	Glycolysis	glucose-6-phosphate isomerase (EC 5.3.1.9)	no	none	NA	NA
GID.2528847700	5.60797	5.53827	5.55265	5.4417	5.59718	5.52349	5.60691	5.65189	5.52594	5.64948	UCYNA2	ucyna2_00447		zwf	Pentose phosphate pathway	glucose-6-phosphate 1-dehydrogenase (EC 1.1.1.49)	no	none	NA	NA
GID.2528847701	5.91772	6.1702	5.91614	5.7154	5.69978	6.38919	6.20001	5.78593	6.11579	5.71293	UCYNA2	ucyna2_00448		RP-L9	Ribosome	LSU ribosomal protein L9P	no	none	NA	NA
GID.2528847702	4.35052	4.42896	4.76596	4.46786	4.60008	4.63732	5.01907	4.26266	4.57888	3.94307	UCYNA2	ucyna2_00449				Uncharacterized low-complexity proteins	no	none	NA	NA
GID.2528847703	5.0109	4.63557	4.79995	5.3232	5.10433	4.92155	4.72473	4.40697	4.6639	4.39319	UCYNA2	ucyna2_00450				transcriptional regulator (ArsR family)	no	none	NA	NA
GID.2528847704	7.85336	7.6947	7.705	7.87788	8.06006	8.10378	7.70247	7.51371	7.94717	8.01118	UCYNA2	ucyna2_00451		clpP	Cell cycle - Caulobacter	ATP-dependent Clp protease proteolytic subunit ClpP (EC 3.4.21.92)	no	none	NA	NA
GID.2528847705	6.00631	5.87705	5.93044	5.79749	5.74151	5.61839	6.03606	6.0416	6.02883	5.79155	UCYNA2	ucyna2_00452		dnaK	RNA degradation	Molecular chaperone	no	none	NA	NA
GID.2528847706	5.69238	6.03753	6.20346	5.89765	6.15535	6.08794	6.12542	5.0679	6.08751	5.04813	UCYNA2	ucyna2_00453				DnaJ-class molecular chaperone with C-terminal Zn finger domain	no	none	NA	NA
GID.2528847708	4.7756	4.78518	4.77495	4.58208	4.62465	4.63514	5.03411	4.81971	5.02023	4.5425	UCYNA2	ucyna2_00455		lepB	Protein export	signal peptidase I (EC 3.4.21.89). Serine peptidase. MEROPS family S26A	no	none	NA	NA
GID.2528847300	6.02066	5.87038	5.75804	5.95678	5.59575	5.7241	5.94243	5.99667	5.781	5.74067	UCYNA2	ucyna2_00046		lpxC	Lipopolysaccharide biosynthesis	UDP-3-O-[3-hydroxymyristoyl] N-acetylglucosamine deacetylase (EC 3.5.1.108)	no	none	NA	NA
GID.2528847711	4.77824	5.19626	5.15423	4.81294	4.7513	5.16161	4.97756	5.28063	5.09598	5.38607	UCYNA2	ucyna2_00458				hypothetical protein	no	none	NA	NA
GID.2528847712	6.96759	7.14212	7.20103	6.99527	7.41863	7.34908	7.1029	6.86134	7.27265	6.79969	UCYNA2	ucyna2_00459		RP-S6	Ribosome	SSU ribosomal protein S6P	no	none	NA	NA
GID.2528847714	5.44227	5.32541	5.37168	5.38937	4.89313	4.90624	5.34798	5.456	5.41208	5.18301	UCYNA2	ucyna2_00461		alr	Amino acid metabolism	alanine racemase (EC 5.1.1.1)	no	none	NA	NA
GID.2528847716	4.80997	5.41676	5.29554	4.97575	5.46895	5.19943	5.46599	4.85375	5.27099	4.78457	UCYNA2	ucyna2_00463				tRNA pseudouridine synthase B (EC 4.2.1.70)	no	none	NA	NA
GID.2528847717	5.19997	5.23594	5.22792	4.87198	4.93984	4.98925	5.19168	4.82783	4.96962	4.08749	UCYNA2	ucyna2_00464		manC	Amino sugar and nucleotide sugar metabolism	mannose-1-phosphate guanylyltransferase (GDP) (EC 2.7.7.22)/mannose-6-phosphate isomerase- type 2 (EC 5.3.1.8)	no	none	NA	NA
GID.2528847719	5.60389	5.60921	6.8272	6.78023	5.90628	5.46058	5.56782	5.45651	5.31155	5.37653	UCYNA2	ucyna2_00466				Uncharacterized protein conserved in bacteria	no	none	NA	NA
GID.2528847720	5.4502	5.44284	5.59194	5.48028	5.59481	5.7047	5.28248	5.34252	5.52916	5.39468	UCYNA2	ucyna2_00467				signal peptide peptidase A. Serine peptidase. MEROPS family S49	no	none	NA	NA
GID.2528847721	5.96218	5.81234	6.09996	5.81679	5.773	5.71412	6.20968	5.84599	6.0152	5.88986	UCYNA2	ucyna2_00468		AROA2	Amino acid metabolism	3-deoxy-D-arabinoheptulosonate-7-phosphate synthase (EC 2.5.1.54)	no	none	NA	NA
GID.2528847301	4.79408	5.35478	5.21821	4.6025	4.82784	4.66944	5.17121	4.69908	5.20016	4.49606	UCYNA2	ucyna2_00047			Porin	Outer membrane protein/protective antigen OMA87	no	none	NA	NA
GID.2528847723	6.02083	6.07112	6.18246	6.21206	6.03601	5.91655	6.34368	6.17854	5.80218	6.04803	UCYNA2	ucyna2_00470				Domain of unknown function (DUF3854)/Type III restriction enzyme	no	none	NA	NA
GID.2528847724	4.79425	4.65966	5.01817	5.10641	4.79355	4.62717	5.48675	4.62959	4.45195	4.4251	UCYNA2	ucyna2_00471			Ribosome	iojap-like ribosome-associated protein	no	none	NA	NA
GID.2528847725	6.89024	6.94336	6.87931	6.85111	6.52937	6.63844	7.0596	7.03337	6.91782	7.06069	UCYNA2	ucyna2_00472				Protein of unknown function (DUF1230)	no	none	NA	NA
GID.2528847726	7.70186	7.6286	7.56911	7.58325	7.32547	7.41364	7.59871	7.81627	7.66587	7.27481	UCYNA2	ucyna2_00473		E3.5.1.1	Amino acid metabolism	asparaginase (EC 3.5.1.1)	no	none	NA	NA
GID.2528847728	4.94444	5.00449	5.03455	4.5205	4.38413	4.90794	4.78549	5.06905	5.26372	4.80846	UCYNA2	ucyna2_00475				DnaJ-class molecular chaperone with C-terminal Zn finger domain	no	none	NA	NA
GID.2528847729	5.3853	5.05344	5.05988	4.92579	4.97786	5.07716	5.06665	5.22311	5.14158	5.0217	UCYNA2	ucyna2_00476				Protein of unknown function (DUF3007)	no	none	NA	NA
GID.2528847730	6.44218	6.09534	6.35244	6.40259	5.93248	6.38902	6.5075	6.5172	6.42242	6.33103	UCYNA2	ucyna2_00477		ndhL	Oxidative phosphorylation	NADH dehydrogenase transmembrane subunit	no	none	NA	NA
GID.2528847735	6.55447	6.44218	6.59731	6.64894	6.67441	5.99925	6.53274	6.47573	6.36402	6.42473	UCYNA2	ucyna2_00482		mlaE	ABC transporters	phospholipid/cholesterol/gamma-HCH transport system permease protein	no	none	NA	NA
GID.2528847738	6.11982	5.66815	6.08543	5.80859	5.70823	5.59216	6.14913	5.97864	5.94939	5.8308	UCYNA2	ucyna2_00485				Uracil-DNA glycosylase	no	none	NA	NA
GID.2528847740	7.30354	7.10233	7.21302	6.95189	7.07381	6.88521	7.51534	8.66294	7.17976	7.85374	UCYNA2	ucyna2_00487				Ca2+-binding protein (EF-Hand superfamily)	no	none	NA	NA
GID.2528847741	4.8148	4.69157	4.51783	4.80413	4.65498	4.47619	4.77712	4.91858	4.89572	4.83918	UCYNA2	ucyna2_00488				GTP-binding protein Era	no	none	NA	NA
GID.2528847744	5.73484	6.06553	6.43573	7.40275	6.45353	6.2162	5.79521	5.64734	5.97769	6.43441	UCYNA2	ucyna2_00491				methyltransferase ( FkbM family)	yes	sunset_peak_edge.174	5.62823	0.249174
GID.2528847745	7.37723	8.04384	8.52626	8.69697	8.93347	8.41964	7.88738	7.20122	7.95966	7.13038	UCYNA2	ucyna2_00492				RNA-binding proteins (RRM domain)	yes	sunset_peak_edge.174	5.77367	0.242695
GID.2528847747	5.57411	5.7369	5.56645	5.47455	5.51769	5.61194	5.64738	5.64781	5.88968	5.41102	UCYNA2	ucyna2_00494		upp	Nucleotide metabolism	uracil phosphoribosyltransferase (EC 2.4.2.9)	no	none	NA	NA
GID.2528847749	7.25943	7.28912	7.60132	7.43843	7.49588	7.48982	7.62109	6.92735	7.47157	6.8503	UCYNA2	ucyna2_00496		chlD	Porphyrin and chlorophyll metabolism	protoporphyrin IX magnesium-chelatase (EC 6.6.1.1)	no	none	NA	NA
GID.2528847750	6.5523	6.58788	6.52773	6.6332	6.44721	6.49219	6.63237	6.71543	6.91469	6.56219	UCYNA2	ucyna2_00497		CARP	Glutathione metabolism	leucyl aminopeptidase (EC:3.4.11.1). Metallo peptidase. MEROPS family M17	no	none	NA	NA
GID.2528847751	5.30374	5.31178	4.96883	5.17407	4.85208	5.20971	5.16484	5.29797	4.82615	5.10709	UCYNA2	ucyna2_00498		gshA	Sulfur metabolism	glutamate--cysteine ligase cyanobacterial	no	none	NA	NA
GID.2528847756	6.31427	6.7718	7.57433	6.83913	6.45436	6.37564	6.52819	6.40239	6.25122	7.14497	UCYNA2	ucyna2_00503				Protein of unknown function (DUF1257)	no	none	NA	NA
GID.2528847261	7.18799	7.14549	7.17477	7.02869	7.25519	7.36344	7.14137	7.1967	7.34444	7.41907	UCYNA2	ucyna2_00007		crtR	Carotenoid biosynthesis	Fatty acid desaturase	no	none	NA	NA
GID.2528847757	6.29457	6.16634	6.52372	6.45731	6.01119	6.22058	6.55882	6.33593	6.33354	6.35657	UCYNA2	ucyna2_00504				ATPases of the AAA+ class	no	none	NA	NA
GID.2528847760	5.55025	5.29419	5.20185	4.60569	4.70671	4.95664	5.15277	5.08242	5.02842	4.58449	UCYNA2	ucyna2_00507				pyridoxal phosphate enzyme ( YggS family)	no	none	NA	NA
GID.2528847761	5.24442	5.40001	5.51335	5.14777	5.48053	5.36588	5.27477	5.16211	5.63081	4.99051	UCYNA2	ucyna2_00508				Hydrogenase maturation protein- carbamoyl dehydratase HypE	no	none	NA	NA
GID.2528847764	5.69711	5.89758	5.31433	5.23622	4.77531	5.62293	6.14887	5.44254	5.77437	5.00709	UCYNA2	ucyna2_00511				Ferredoxin thioredoxin reductase variable alpha chain	no	none	NA	NA
GID.2528847765	5.80663	5.77745	5.74159	5.3498	5.48366	5.35061	5.81341	5.85069	5.74145	5.90475	UCYNA2	ucyna2_00512		ABC.MS.S	ABC transporters	carbohydrate ABC transporter substrate-binding protein- CUT1 family (TC 3.A.1.1.-)	yes	sunrise_peak_edge.172	5.7726	0.239777
GID.2528847766	6.06585	5.98214	6.1584	5.97422	5.85641	5.72369	5.98298	6.05475	5.97528	6.05833	UCYNA2	ucyna2_00513		murJ	Peptidoglycan biosynthesis	integral membrane protein MviN	no	none	NA	NA
GID.2528847305	5.54534	5.37557	5.20834	5.08598	5.08526	5.12183	5.20009	5.35046	5.28223	5.20378	UCYNA2	ucyna2_00051		ddl	Peptidoglycan biosynthesis	D-alanine--D-alanine ligase (EC 6.3.2.4)	no	none	NA	NA
GID.2528847769	7.65844	7.8711	7.82057	8.11346	8.47593	8.66921	7.90976	7.57517	7.75237	8.09032	UCYNA2	ucyna2_00516				RNA-binding proteins (RRM domain)	no	none	NA	NA
GID.2528847770	5.9184	5.70995	4.8528	4.09596	4.9827	5.39265	5.99411	6.41118	5.95782	6.35611	UCYNA2	ucyna2_00517				RNA-binding proteins (RRM domain)	yes	sunrise_peak_edge.172	5.77575	0.245095
GID.2528847776	5.18174	5.13737	5.11751	5.00712	4.93309	5.02055	5.34298	4.86591	5.18553	4.55169	UCYNA2	ucyna2_00523				SpoIID/LytB domain	no	none	NA	NA
GID.2528847779	6.04857	5.86742	6.35425	6.23899	6.04947	5.70235	6.39117	5.74113	6.21072	5.67146	UCYNA2	ucyna2_00526				trigger factor	no	none	NA	NA
GID.2528847782	5.50484	5.53347	5.66982	5.64168	5.4939	5.13325	5.668	5.53825	5.37271	5.21694	UCYNA2	ucyna2_00529				RNAse Z (EC 3.1.26.11)	no	none	NA	NA
GID.2528847785	4.86357	4.8587	5.28891	4.53384	4.41588	5.13183	5.2461	4.30994	4.94503	3.93548	UCYNA2	ucyna2_00532				folate-binding protein YgfZ	no	none	NA	NA
GID.2528847786	6.69812	6.43664	6.86772	6.52548	6.56678	6.47321	6.69027	6.67661	6.74974	6.52981	UCYNA2	ucyna2_00533				bacterial peptide chain release factor 1 (bRF-1)	no	none	NA	NA
GID.2528847787	5.37049	5.13106	4.69386	4.62757	5.28219	5.74186	5.53803	6.28287	5.38474	5.57127	UCYNA2	ucyna2_00534		RP-L31	Ribosome	LSU ribosomal protein L31P	no	none	NA	NA
GID.2528847788	8.2211	8.00916	8.10904	9.04393	8.22744	8.00389	8.34037	8.43845	7.38768	8.52089	UCYNA2	ucyna2_00535		RP-S9	Ribosome	SSU ribosomal protein S9P	no	none	NA	NA
GID.2528847789	5.95509	6.31593	6.33516	7.34575	6.32955	6.13527	6.53267	6.76109	5.70539	6.93058	UCYNA2	ucyna2_00536		RP-L13	Ribosome	LSU ribosomal protein L13P	no	none	NA	NA
GID.2528847790	6.77533	6.95039	7.06775	7.66932	6.65224	6.43118	6.97436	7.33312	6.75574	7.14472	UCYNA2	ucyna2_00537				tRNA pseudouridine(38-40) synthase	no	none	NA	NA
GID.2528847307	5.27844	5.48382	5.49343	5.00668	4.88093	4.96497	5.13379	5.3383	5.30067	5.0634	UCYNA2	ucyna2_00053				Predicted N6-adenine-specific DNA methylase	no	none	NA	NA
GID.2528847792	5.67392	5.83331	5.99913	5.99658	5.81792	5.65675	5.9266	6.04861	5.76614	5.81739	UCYNA2	ucyna2_00539		rpoA	Transcription	DNA-directed RNA polymerase subunit alpha (EC 2.7.7.6)	no	none	NA	NA
GID.2528847793	8.52631	8.30438	7.83987	7.99252	8.27465	8.3426	8.37624	9.02652	8.47107	8.72968	UCYNA2	ucyna2_00540		RP-S11	Ribosome	SSU ribosomal protein S11P	no	none	NA	NA
GID.2528847794	7.22731	7.51495	7.3338	8.03571	7.84	7.88946	7.60249	7.98604	7.31896	8.01668	UCYNA2	ucyna2_00541		RP-S13	Ribosome	SSU ribosomal protein S13P	no	none	NA	NA
GID.2528847795	6.47099	6.76244	6.63551	6.5286	6.36702	6.62053	6.75556	6.59692	6.80346	6.64893	UCYNA2	ucyna2_00542			Translation	bacterial translation initiation factor 1 (bIF-1)	no	none	NA	NA
GID.2528847797	8.1933	7.92637	7.90956	7.84792	8.00622	7.76199	7.89881	8.19371	8.07838	8.04021	UCYNA2	ucyna2_00544		secY	Bacterial secretion system	protein translocase subunit secY/sec61 alpha	no	none	NA	NA
GID.2528847798	7.0048	6.88087	6.76928	6.78557	6.90333	7.28229	7.16373	7.26619	7.25254	7.05338	UCYNA2	ucyna2_00545		RP-L15	Ribosome	LSU ribosomal protein L15P	no	none	NA	NA
GID.2528847799	9.45454	9.42459	9.61014	9.4803	9.23458	9.45601	9.61805	9.62784	9.74136	9.62078	UCYNA2	ucyna2_00546		RP-S5	Ribosome	SSU ribosomal protein S5P	no	none	NA	NA
GID.2528847800	6.26204	6.59517	6.18743	6.33366	6.14399	5.6343	6.6145	6.24533	6.01064	6.29543	UCYNA2	ucyna2_00547		RP-L18	Ribosome	LSU ribosomal protein L18P	no	none	NA	NA
GID.2528847801	5.25173	5.41451	5.46585	5.89335	5.14627	5.20192	5.44457	5.29964	5.26771	5.17409	UCYNA2	ucyna2_00548		RP-L6	Ribosome	LSU ribosomal protein L6P	no	none	NA	NA
GID.2528847802	5.66079	5.43805	5.45307	5.93404	6.00264	5.66437	5.60036	5.34856	5.54703	5.65904	UCYNA2	ucyna2_00549		RP-S8	Ribosome	SSU ribosomal protein S8P	no	none	NA	NA
GID.2528847804	6.46254	6.256	6.44112	6.57092	6.1939	6.13781	6.27953	6.46866	5.97565	6.19324	UCYNA2	ucyna2_00551		RP-L24	Ribosome	LSU ribosomal protein L24P	no	none	NA	NA
GID.2528847805	7.19712	7.15585	6.8414	7.76933	6.94774	6.93275	7.18176	7.96353	7.04017	7.66012	UCYNA2	ucyna2_00552		RP-L14	Ribosome	LSU ribosomal protein L14P	no	none	NA	NA
GID.2528847806	5.28217	6.08508	5.60765	6.65445	5.70841	5.29534	5.85124	5.91932	5.0437	5.79174	UCYNA2	ucyna2_00553		RP-S17	Ribosome	SSU ribosomal protein S17P	no	none	NA	NA
GID.2528847309	5.90593	5.86445	6.03562	5.91797	5.75206	5.68271	6.0651	5.95715	6.05844	5.72966	UCYNA2	ucyna2_00055			Glycosyltransferases	Glycosyltransferase	no	none	NA	NA
GID.2528847807	6.20268	5.67774	5.614	5.60067	4.97194	5.88511	5.58261	6.4409	5.67041	5.62384	UCYNA2	ucyna2_00554		RP-L29	Ribosome	LSU ribosomal protein L29P	no	none	NA	NA
GID.2528847808	6.25017	6.62553	6.57711	6.82109	6.51972	6.31162	6.49937	6.98828	6.42941	6.76239	UCYNA2	ucyna2_00555		RP-L16	Ribosome	LSU ribosomal protein L16P	no	none	NA	NA
GID.2528847809	6.319	6.60432	6.1765	7.10649	6.29891	6.15787	6.57959	6.61409	6.29304	6.58319	UCYNA2	ucyna2_00556		RP-S3	Ribosome	SSU ribosomal protein S3P	no	none	NA	NA
GID.2528847810	6.57879	7.1347	6.86165	7.75777	6.99067	7.18972	7.11363	6.91619	6.85231	7.16535	UCYNA2	ucyna2_00557		RP-L22	Ribosome	LSU ribosomal protein L22P	no	none	NA	NA
GID.2528847811	5.18727	5.92454	5.10895	6.19976	5.95213	5.49111	5.20758	5.86338	5.43201	5.47288	UCYNA2	ucyna2_00558		RP-S19	Ribosome	SSU ribosomal protein S19P	no	none	NA	NA
GID.2528847812	7.83201	7.97552	7.88571	8.18093	7.70779	7.70172	7.73402	7.7144	7.92128	7.92651	UCYNA2	ucyna2_00559		RP-L2	Ribosome	LSU ribosomal protein L2P	no	none	NA	NA
GID.2528847813	7.01387	7.03854	6.6933	7.52199	7.33906	7.29681	7.25698	7.7281	6.87623	7.44829	UCYNA2	ucyna2_00560		RP-L23	Ribosome	LSU ribosomal protein L23P	no	none	NA	NA
GID.2528847814	8.14594	8.27049	8.27929	8.31294	7.9521	7.83491	8.25446	8.18614	8.15713	8.24397	UCYNA2	ucyna2_00561		RP-L4	Ribosome	LSU ribosomal protein L4P	no	none	NA	NA
GID.2528847815	6.42499	6.4608	6.34138	6.70653	6.31706	6.5807	6.60682	7.10544	6.34269	6.70528	UCYNA2	ucyna2_00562		RP-L3	Ribosome	LSU ribosomal protein L3P	no	none	NA	NA
GID.2528847816	5.36937	5.13134	5.26933	5.1157	4.57011	4.77315	5.02703	5.41888	5.13574	5.19571	UCYNA2	ucyna2_00563				Uncharacterized protein conserved in bacteria	no	none	NA	NA
GID.2528847817	6.09835	6.05418	6.13115	6.1363	6.35132	6.11193	6.11797	5.94204	5.93989	6.18078	UCYNA2	ucyna2_00564				K+-dependent Na+/Ca+ exchanger related-protein	no	none	NA	NA
GID.2528847818	5.2256	5.2261	5.50638	5.38571	5.17806	5.32327	5.19263	5.10887	5.56145	4.88762	UCYNA2	ucyna2_00565		ABC.MS.P	ABC transporters	carbohydrate ABC transporter membrane protein 1 ( CUT1 family (TC 3.A.1.1.-))	no	none	NA	NA
GID.2528847819	5.60009	5.3278	5.37121	5.3296	5.14524	5.19539	5.58129	5.61318	5.45844	5.46624	UCYNA2	ucyna2_00566		ABC.MS.P1	ABC transporters	carbohydrate ABC transporter membrane protein 2 ( CUT1 family (TC 3.A.1.1.-))	no	none	NA	NA
GID.2528847821	6.17353	6.03119	6.24809	6.25072	5.82421	6.07523	6.55603	6.09319	6.31789	5.92173	UCYNA2	ucyna2_00568		glmM	Amino sugar and nucleotide sugar metabolism	phosphoglucosamine mutase (EC 5.4.2.10)	no	none	NA	NA
GID.2528847822	4.68694	5.17324	4.65945	4.1502	5.14533	4.23301	4.39216	4.74156	5.13126	4.52295	UCYNA2	ucyna2_00569				hypothetical protein	no	none	NA	NA
GID.2528847824	5.37072	5.44131	5.24045	5.00916	5.58374	5.20956	5.12831	5.79527	5.47464	5.35175	UCYNA2	ucyna2_00571				AbrB-like transcriptional regulator	no	none	NA	NA
GID.2528847825	4.89422	4.68916	4.55965	4.53238	4.57041	4.48383	4.51436	5.06351	4.66421	5.01299	UCYNA2	ucyna2_00572		cbiB	Porphyrin and chlorophyll metabolism	adenosylcobinamide-phosphate synthase (EC 6.3.1.10)	no	none	NA	NA
GID.2528847826	6.40353	6.37901	6.63068	6.6353	6.2246	6.32488	6.62651	6.519	6.44014	6.46161	UCYNA2	ucyna2_00573		cysQ	Sulfur metabolism	3'-Phosphoadenosine 5'-phosphosulfate (PAPS) 3'-phosphatase	no	none	NA	NA
GID.2528847827	6.9953	6.55526	6.71195	6.87139	6.56416	6.65245	6.73717	6.80415	6.73977	6.58589	UCYNA2	ucyna2_00574				nickel-type superoxide dismutase maturation protease	no	none	NA	NA
GID.2528847828	4.3284	4.10841	4.36382	4.75897	5.10639	4.91667	4.01952	4.57087	4.32154	4.74565	UCYNA2	ucyna2_00575		SOD	Antioxidant	superoxide dismutase	no	none	NA	NA
GID.2528847831	6.24334	6.06903	6.30573	6.17605	5.98217	5.93801	6.35417	6.29502	6.25458	6.03926	UCYNA2	ucyna2_00578		DPO3D2	DNA replication	DNA polymerase III- delta prime subunit (EC 2.7.7.7)	no	none	NA	NA
GID.2528847833	9.19352	9.08127	9.3071	9.28542	9.19785	8.91009	9.31521	9.23403	9.20146	9.24474	UCYNA2	ucyna2_00580				copper-(or silver)-translocating P-type ATPase	no	none	NA	NA
GID.2528847835	7.11413	7.07897	6.98791	6.92412	6.8587	7.11427	6.61184	7.18011	7.07914	6.9573	UCYNA2	ucyna2_00582		GGPS	Metabolism of terpenoids and polyketides	farnesyl-diphosphate synthase (EC 2.5.1.10)	no	none	NA	NA
GID.2528847836	5.46525	5.42698	5.46127	5.35662	5.40612	5.2934	5.55379	5.37114	5.53276	5.38459	UCYNA2	ucyna2_00583				Uncharacterized protein conserved in bacteria	no	none	NA	NA
GID.2528847312	6.75032	6.83229	6.87827	6.6646	6.35145	6.64569	7.08106	6.73387	6.72952	6.98941	UCYNA2	ucyna2_00058			Amino acid metabolism	S-adenosylmethionine--tRNA ribosyltransferase-isomerase	no	none	NA	NA
GID.2528847838	6.24187	5.93009	6.15243	6.07701	6.14029	6.12581	6.15199	6.24002	6.3157	5.97941	UCYNA2	ucyna2_00585				Uncharacterized low-complexity proteins	no	none	NA	NA
GID.2528847842	5.3719	5.5251	5.26844	5.28573	5.51112	5.44291	5.45947	5.76611	5.5102	5.63175	UCYNA2	ucyna2_00589				Predicted membrane protein	no	none	NA	NA
GID.2528847843	7.15084	6.94465	7.17234	6.99341	6.77272	6.81394	7.15347	7.08163	7.00707	7.05061	UCYNA2	ucyna2_00590		glcH	Transporter	Na+/proline symporter (Posible glucose transporter described in Mu√±oz-Mar√≠n et al., 2013.PNAS.)	no	none	NA	NA
GID.2528847844	7.11418	6.86794	6.63293	6.649	7.135	6.96575	6.62753	7.14707	6.69253	7.21987	UCYNA2	ucyna2_00591		RP-L27	Ribosome	LSU ribosomal protein L27P	no	none	NA	NA
GID.2528847845	8.29305	8.04501	8.16333	8.71405	8.80171	8.74505	8.46624	8.7633	8.34786	8.74811	UCYNA2	ucyna2_00592		RP-L21	Ribosome	LSU ribosomal protein L21P	no	none	NA	NA
GID.2528847313	5.80868	5.7792	5.87363	5.49414	5.53878	5.60152	5.58802	5.58369	6.15892	5.62199	UCYNA2	ucyna2_00059		uvrA	Nucleotide excision repair	Excinuclease ABC subunit A	no	none	NA	NA
GID.2528847850	6.50976	6.51487	6.79368	6.23922	6.33475	6.58907	6.28604	6.25666	6.54525	5.97467	UCYNA2	ucyna2_00597				Protein of unknown function (DUF1517)	no	none	NA	NA
GID.2528847851	6.31288	6.27839	6.37389	6.58821	6.1654	6.08092	6.29407	6.2968	6.22692	6.42026	UCYNA2	ucyna2_00598				hypothetical protein	no	none	NA	NA
GID.2528847852	5.45494	5.39252	5.30818	5.01485	4.85183	4.87287	5.2632	5.69835	5.36521	5.71449	UCYNA2	ucyna2_00599		mlaF	ABC transporters	ABC-type transport system involved in resistance to organic solvents ( ATPase component)	yes	sunrise_peak_edge.172	6.03864	0.20873
GID.2528847853	7.02676	6.81588	6.94308	6.72476	6.82684	6.85619	6.88683	6.80877	6.88106	6.74175	UCYNA2	ucyna2_00600		mlaD	ABC transporters	ABC-type transport system involved in resistance to organic solvents periplasmic component	no	none	NA	NA
GID.2528847854	8.16815	7.95108	8.3182	8.21247	7.77644	8.0823	8.36125	8.22456	8.25486	8.14965	UCYNA2	ucyna2_00601		PDS	Carotenoid biosynthesis	zeta-carotene desaturase (EC 1.3.99.26)/three-step phytoene desaturase (EC 1.3.99.28)	no	none	NA	NA
GID.2528847856	6.36987	6.33496	6.20284	6.14118	6.46508	5.89685	6.22047	6.43537	6.06896	6.11353	UCYNA2	ucyna2_00603		crtB	Carotenoid biosynthesis	phytoene synthase (EC 2.5.1.32)	no	none	NA	NA
GID.2528847857	5.44548	5.82995	5.74601	5.02072	5.97188	5.55197	5.46609	5.68872	5.99537	5.91553	UCYNA2	ucyna2_00604				Uncharacterized conserved protein	no	none	NA	NA
GID.2528847858	6.61942	6.47661	6.38648	6.12335	6.25399	6.2051	6.18366	6.67765	6.66237	6.43568	UCYNA2	ucyna2_00605				GTP-binding protein YchF	yes	sunrise_peak_edge.172	5.96982	0.225027
GID.2528847859	8.44572	8.45566	8.36391	8.22728	8.23657	8.45918	8.53251	8.60831	8.69698	9.07431	UCYNA2	ucyna2_00606				hypothetical protein	no	none	NA	NA
GID.2528847860	6.65786	6.57482	6.54134	6.60272	6.42168	6.31978	6.65347	6.79992	6.42857	7.03548	UCYNA2	ucyna2_00607		plsX	Glycerolipid metabolism	phosphate:acyl-[acyl carrier protein] acyltransferase	no	none	NA	NA
GID.2528847314	6.39427	6.39996	6.54147	6.40162	6.31143	6.36372	6.46324	5.90104	6.5442	6.01457	UCYNA2	ucyna2_00060		panC-cmk	Nucleotide metabolism	cytidylate kinase	no	none	NA	NA
GID.2528847861	6.64964	6.58258	6.59303	6.60537	5.95337	6.2669	6.5097	6.55788	6.40038	6.49205	UCYNA2	ucyna2_00608		fabH	Fatty acid metabolism	3-oxoacyl-[acyl-carrier-protein] synthase III (EC 2.3.1.41)	no	none	NA	NA
GID.2528847862	6.18678	6.24694	6.08853	6.05454	5.87745	5.86879	6.16194	6.3329	6.02329	6.35297	UCYNA2	ucyna2_00609		fabD	Fatty acid metabolism	malonyl CoA-acyl carrier protein transacylase	no	none	NA	NA
GID.2528847863	7.18382	7.19346	7.20125	7.15038	7.11713	7.20958	7.23672	7.32859	7.27865	7.24703	UCYNA2	ucyna2_00610				Hydrogenase maturation protein HypD	no	none	NA	NA
GID.2528847865	6.2845	6.18474	6.27357	5.83115	5.81474	5.94672	6.28362	6.1159	6.07757	6.15556	UCYNA2	ucyna2_00612		dacB	Peptidoglycan biosynthesis	D-alanyl-D-alanine carboxypeptidase (penicillin-binding protein 4)	no	none	NA	NA
GID.2528847866	6.11629	6.35169	6.28848	6.10473	6.25241	6.24155	6.9012	6.10266	6.34463	5.77369	UCYNA2	ucyna2_00613				tRNA threonylcarbamoyl adenosine modification protein YeaZ	no	none	NA	NA
GID.2528847867	5.39403	5.20426	5.06737	5.23002	4.99494	5.24176	5.28527	5.0211	5.35751	5.08332	UCYNA2	ucyna2_00614				Predicted integral membrane protein	no	none	NA	NA
GID.2528847869	5.98276	5.71242	5.94875	5.84924	5.59012	5.68547	5.84537	6.14698	5.91908	6.08211	UCYNA2	ucyna2_00616		lpxB	Lipopolysaccharide biosynthesis	lipid-A-disaccharide synthase (EC 2.4.1.182)	no	none	NA	NA
GID.2528847262	6.10268	6.06583	6.22151	6.28527	5.97402	6.21548	6.39021	5.86753	5.98609	5.73846	UCYNA2	ucyna2_00008		murD	Cell division	UDP-N-acetylmuramoylalanine--D-glutamate ligase (EC 6.3.2.9)	no	none	NA	NA
GID.2528847870	6.91505	6.75203	6.77104	6.71609	6.44177	6.52189	6.56648	6.75022	6.73977	7.21687	UCYNA2	ucyna2_00617		lpxA	Lipopolysaccharide biosynthesis	acyl-[acyl-carrier-protein]--UDP-N-acetylglucosamine O-acyltransferase (EC 2.3.1.129)	no	none	NA	NA
GID.2528847315	8.0636	7.73769	7.19501	6.92861	7.37673	7.51608	7.62297	8.60022	7.85752	7.95657	UCYNA2	ucyna2_00061		FBA	Glycolysis	fructose-bisphosphate aldolase (EC 4.1.2.13)	yes	sunrise_peak_edge.172	5.69345	0.23781
GID.2528847871	5.1224	5.06871	5.24712	5.34547	4.66523	5.25502	5.09307	5.1558	5.18726	5.25007	UCYNA2	ucyna2_00618		ictB	ABC transporters	putative bicarbonate transporter ( IctB family)	no	none	NA	NA
GID.2528847872	6.80887	6.51471	6.65554	6.36721	6.57341	6.65922	6.61777	6.54938	6.76121	6.41644	UCYNA2	ucyna2_00619		ecfA2	ABC transporters	ABC-type cobalt transport system ( ATPase component)	no	none	NA	NA
GID.2528847873	6.16176	6.61304	6.64584	6.68811	6.41285	6.5308	6.42928	6.42501	6.63945	6.5455	UCYNA2	ucyna2_00620				Protein of unknown function (DUF3134)	no	none	NA	NA
GID.2528847874	5.67169	5.22865	5.03563	4.89909	4.97395	5.00307	4.95397	5.61215	5.36395	5.28466	UCYNA2	ucyna2_00621		mraY	Peptidoglycan biosynthesis	Phospho-N-acetylmuramoyl-pentapeptide-transferase (EC 2.7.8.13)	yes	sunrise_peak_edge.172	5.73537	0.249122
GID.2528847875	7.96115	7.9775	8.26227	8.30113	8.05426	8.00371	8.19777	8.14091	8.16998	8.18365	UCYNA2	ucyna2_00622				hemolysin TlyA family protein	no	none	NA	NA
GID.2528847876	6.16213	6.09448	6.01896	5.56426	5.85524	6.14329	5.93789	6.05809	6.42974	5.80502	UCYNA2	ucyna2_00623		DPO3B	DNA replication	DNA polymerase III- beta subunit (EC 2.7.7.7)	no	none	NA	NA
GID.2528847877	5.01273	4.89021	4.94792	5.0342	4.436	5.11559	4.96697	4.76727	4.86892	4.61988	UCYNA2	ucyna2_00624		menD	Metabolism of cofactors and vitamins	2-succinyl-5-enolpyruvyl-6-hydroxy-3-cyclohexene-1-carboxylate synthase (EC 2.2.1.9)	no	none	NA	NA
GID.2528847878	6.47479	6.4752	6.67807	6.48848	6.38058	6.36172	6.64459	6.6542	6.53219	6.32746	UCYNA2	ucyna2_00625		ATPF1G	ATP synthase	ATP synthase F1 subcomplex gamma subunit	no	none	NA	NA
GID.2528847879	5.71143	6.09078	5.07394	5.25641	5.09681	5.33692	5.87675	7.30893	5.90119	6.54389	UCYNA2	ucyna2_00626		ATPF1A	ATP synthase	ATP synthase F1 subcomplex alpha subunit	no	none	NA	NA
GID.2528847881	6.80443	7.09277	6.6537	6.692	6.47556	6.7917	7.10522	7.76965	7.19813	7.44151	UCYNA2	ucyna2_00628		ATPF0B	ATP synthase	F0F1-type ATP synthase- subunit b	no	none	NA	NA
GID.2528847316	5.36994	5.40315	5.22506	5.01349	4.6846	5.113	5.34751	5.28501	5.46857	5.15205	UCYNA2	ucyna2_00062				TIGR00303 family protein	yes	sunrise_peak_edge.172	5.68275	0.241806
GID.2528847882	5.16493	5.4559	4.49967	4.55038	4.95896	4.98601	5.5518	6.58988	5.10749	5.80421	UCYNA2	ucyna2_00629		ATPF0B	ATP synthase	ATP synthase F0 subcomplex B' subunit	no	none	NA	NA
GID.2528847883	10.4897	10.1478	9.7357	9.08099	9.93688	9.96964	10.8408	11.8445	10.5405	10.7174	UCYNA2	ucyna2_00630		ATPF0C	ATP synthase	ATP synthase F0 subcomplex C subunit	no	none	NA	NA
GID.2528847884	7.00997	7.04674	6.74088	6.65008	6.68667	7.237	7.57278	8.38442	7.49649	7.44282	UCYNA2	ucyna2_00631		ATPF0A	ATP synthase	ATP synthase F0 subcomplex A subunit	no	none	NA	NA
GID.2528847885	5.61147	5.39585	5.19708	5.25569	5.51225	5.9273	5.86274	6.96188	6.04534	5.76316	UCYNA2	ucyna2_00632			ATP synthase	ATP synthase I chain	no	none	NA	NA
GID.2528847886	5.29646	4.90538	5.27048	4.55316	4.97316	4.81466	5.3597	5.02519	5.36921	4.98803	UCYNA2	ucyna2_00633				transcriptional regulator ( AbrB family)	no	none	NA	NA
GID.2528847891	8.7538	8.43522	8.36595	8.35483	8.70793	8.71894	8.95333	8.45705	8.62023	8.60245	UCYNA2	ucyna2_00638				thioredoxin	no	none	NA	NA
GID.2528847892	5.58634	5.36592	5.58781	5.31197	4.94515	5.35899	5.49089	5.05672	5.37475	4.88835	UCYNA2	ucyna2_00639		URA4	Nucleotide metabolism	dihydroorotase (EC 3.5.2.3)	no	none	NA	NA
GID.2528847317	7.0973	6.67896	6.82354	6.86584	6.61701	6.70659	6.9402	6.75363	6.72704	6.49954	UCYNA2	ucyna2_00063				hypothetical protein	no	none	NA	NA
GID.2528847893	7.47333	7.71269	7.98059	7.90709	7.3531	7.44447	8.01126	7.34353	7.86994	7.36008	UCYNA2	ucyna2_00640				hypothetical protein	no	none	NA	NA
GID.2528847896	4.91991	4.72329	4.9017	4.96957	4.85742	5.01202	5.11773	5.17974	5.20434	4.73873	UCYNA2	ucyna2_00643		ndhF	Oxidative phosphorylation	NAD(P)H dehydrogenase ( subunit NdhF3 family)	no	none	NA	NA
GID.2528847318	4.32482	5.07127	4.76821	5.42261	4.49941	4.57798	5.1974	4.10236	4.5271	4.0191	UCYNA2	ucyna2_00064		gldA	Glycerolipid metabolism	hypothetical protein	no	none	NA	NA
GID.2528847898	5.43864	4.98242	5.59612	5.05249	5.40318	5.45071	5.25479	5.21934	5.20121	4.96358	UCYNA2	ucyna2_00645				Predicted sulfurtransferase	no	none	NA	NA
GID.2528847900	5.92323	5.90925	6.00971	6.00333	5.86105	5.6354	5.94558	5.71181	5.84427	5.60861	UCYNA2	ucyna2_00647		ribBA	Metabolism of cofactors and vitamins	GTP cyclohydrolase II (EC 3.5.4.25)/3-4-dihydroxy-2-butanone 4-phosphate synthase (EC 4.1.99.12)	no	none	NA	NA
GID.2528847901	5.59997	5.54457	5.76963	5.56501	5.74026	5.67484	6.005	5.57941	5.46811	5.62896	UCYNA2	ucyna2_00648				Predicted phosphohydrolases	no	none	NA	NA
GID.2528847902	5.54124	4.76869	5.14382	4.74204	4.92909	4.95072	5.20296	5.16754	5.15911	5.09548	UCYNA2	ucyna2_00649				hypothetical protein	no	none	NA	NA
GID.2528847903	6.23144	5.85874	6.08033	6.06316	5.59893	6.25972	6.12611	5.98363	6.34518	5.86347	UCYNA2	ucyna2_00650		ribH	Metabolism of cofactors and vitamins	6-7-dimethyl-8-ribityllumazine synthase (EC 2.5.1.78)	no	none	NA	NA
GID.2528847320	4.80279	4.57098	4.85664	4.83085	4.97368	5.09018	4.646	4.82539	5.04036	4.54581	UCYNA2	ucyna2_00066				Single-stranded DNA-binding protein	no	none	NA	NA
GID.2528847908	4.67297	4.70974	4.80912	4.89662	5.13173	5.17696	5.21898	4.31089	5.05091	4.4284	UCYNA2	ucyna2_00655				Protein of unknown function (DUF760)	no	none	NA	NA
GID.2528847911	8.58096	8.60298	9.79528	9.55644	8.86345	8.97125	8.6202	9.31755	8.56282	9.19296	UCYNA2	ucyna2_00658		groEL	RNA degradation	chaperonin GroL	no	none	NA	NA
GID.2528847912	6.85324	7.3798	8.12044	7.69599	6.61836	6.82435	6.13691	6.96647	7.01656	8.37887	UCYNA2	ucyna2_00659				Co-chaperonin GroES (HSP10)	no	none	NA	NA
GID.2528847913	4.9667	5.11101	4.94529	4.67962	5.12743	5.10121	5.22216	5.24881	5.04979	5.1428	UCYNA2	ucyna2_00660			Porin	Outer membrane protein	no	none	NA	NA
GID.2528847915	6.66024	6.31381	5.80761	6.26923	5.57784	5.74945	5.87016	6.50779	5.76804	6.83905	UCYNA2	ucyna2_00662		psaM	Photosynthesis	photosystem I reaction center subunit XII	no	none	NA	NA
GID.2528847918	5.53519	5.74956	5.70191	5.63371	5.30882	5.18873	5.80164	5.82466	5.87293	5.75944	UCYNA2	ucyna2_00665		ACSS	Pyruvate / TCA cycle	acetyl-coenzyme A synthetase (EC 6.2.1.1)	no	none	NA	NA
GID.2528847919	6.79714	6.38018	6.68331	6.53654	6.71655	6.34734	6.36161	6.47494	6.66243	6.43869	UCYNA2	ucyna2_00666				Predicted pyridoxal phosphate-dependent enzyme apparently involved in regulation of cell wall biogenesis	no	none	NA	NA
GID.2528847921	5.29527	5.50041	5.37064	5.61915	5.82275	5.58634	5.52261	5.53818	5.67721	5.64487	UCYNA2	ucyna2_00668				Uncharacterized conserved protein	no	none	NA	NA
GID.2528847924	5.74303	5.92679	6.02203	5.92674	5.92095	6.04469	6.13863	5.98428	6.03315	5.56561	UCYNA2	ucyna2_00671		secA	Bacterial secretion system	protein translocase subunit secA	no	none	NA	NA
GID.2528847926	8.53042	8.47157	8.45207	8.54407	8.29038	8.47043	8.56818	8.58301	9.08494	8.72374	UCYNA2	ucyna2_00673		sufB	ABC transporters	Iron-regulated ABC transporter membrane component SufB	no	none	NA	NA
GID.2528847927	5.68339	5.361	5.32647	5.33362	5.32325	5.32977	5.45379	5.15565	5.85847	5.18121	UCYNA2	ucyna2_00674		sufC	ABC transporters	Iron-regulated ABC transporter ATPase subunit SufC	no	none	NA	NA
GID.2528847929	5.25242	5.01515	5.34423	4.85949	4.84919	5.22431	5.22212	5.10308	5.12433	4.85109	UCYNA2	ucyna2_00676		sufS	ABC transporters	cysteine desulfurase (EC 2.8.1.7)	no	none	NA	NA
GID.2528847932	9.56101	9.27515	9.37347	8.94396	8.81724	9.05459	9.476	9.3834	9.45398	9.31879	UCYNA2	ucyna2_00679				Fe-S oxidoreductase	yes	sunrise_peak_edge.172	5.90714	0.235898
GID.2528847933	5.88786	6.06355	5.95544	5.85627	5.57566	5.79236	5.88932	5.90337	5.97124	5.72022	UCYNA2	ucyna2_00680				23S rRNA m(2)A-2503 methyltransferase (EC 2.1.1.192)	no	none	NA	NA
GID.2528847935	5.72999	5.51977	6.02421	5.53458	5.23364	5.59317	5.39496	5.05182	5.96564	5.61464	UCYNA2	ucyna2_00682				Uncharacterized protein conserved in bacteria	no	none	NA	NA
GID.2528847936	5.29208	5.13641	5.06223	5.22474	4.59986	4.98286	5.29106	4.79461	5.18988	4.52939	UCYNA2	ucyna2_00683				tRNA nucleotidyltransferase/poly(A) polymerase	no	none	NA	NA
GID.2528847323	5.54338	5.52451	5.45015	5.20812	5.32035	4.89307	5.60098	5.57682	5.21975	5.70361	UCYNA2	ucyna2_00069			ABC transporters	ABC-type dipeptide/oligopeptide/nickel transport systems permease components	no	none	NA	NA
GID.2528847938	4.88885	5.16208	5.41665	5.3428	4.96236	5.14367	5.64206	5.39694	5.17869	5.29754	UCYNA2	ucyna2_00685			Glycosyltransferases	Glycosyltransferase	no	none	NA	NA
GID.2528847939	7.17866	7.29746	7.32771	7.61176	6.89898	6.89174	7.64831	7.29618	7.14197	7.39065	UCYNA2	ucyna2_00686				bacterial translation initiation factor 2 (bIF-2)	no	none	NA	NA
GID.2528847940	5.97428	5.88749	5.98707	5.78762	5.78612	5.72176	5.78135	5.69771	5.85829	5.75568	UCYNA2	ucyna2_00687				Predicted nucleic-acid-binding protein implicated in transcription termination	no	none	NA	NA
GID.2528847941	6.18265	5.72937	5.96026	6.12221	5.97727	5.85461	5.92378	6.1805	6.09032	6.1426	UCYNA2	ucyna2_00688				NusA antitermination factor	no	none	NA	NA
GID.2528847943	5.44953	5.84042	5.95458	5.98111	6.16588	5.60029	5.56485	5.83593	5.77257	5.98834	UCYNA2	ucyna2_00690		FDFT1	Metabolism of terpenoids and polyketides	farnesyl-diphosphate farnesyltransferase (EC 2.5.1.21)	no	none	NA	NA
GID.2528847944	7.71937	7.59117	7.52712	7.57255	7.62988	7.65619	7.60063	7.9737	7.61155	8.13003	UCYNA2	ucyna2_00691		clpP	Cell cycle - Caulobacter	Protease subunit of ATP-dependent Clp proteases	no	none	NA	NA
GID.2528847945	7.5361	7.58322	7.43999	7.71586	7.34687	7.63324	7.56919	7.63108	7.43483	7.69731	UCYNA2	ucyna2_00692		clpP	Cell cycle - Caulobacter	ATP-dependent Clp protease proteolytic subunit ClpP (EC 3.4.21.92)	no	none	NA	NA
GID.2528847948	6.00556	6.00939	5.99827	5.75225	6.15235	6.27319	6.37909	6.12123	6.21714	5.64959	UCYNA2	ucyna2_00695				hypothetical protein	no	none	NA	NA
GID.2528847324	5.80988	5.73735	5.54243	5.30887	5.39616	5.42449	5.64619	5.92245	5.82666	5.83901	UCYNA2	ucyna2_00070		thiL	Metabolism of cofactors and vitamins	thiamine-phosphate kinase	yes	sunrise_peak_edge.172	6.49463	0.0791333
GID.2528847952	9.59118	9.526	9.24819	9.02924	9.44741	9.26275	9.26435	10.2586	9.4174	10.7897	UCYNA2	ucyna2_00699		psaB	Photosynthesis	photosystem I core protein PsaB	no	none	NA	NA
GID.2528847953	8.7865	8.59908	8.07831	8.58984	9.25581	9.15323	9.01474	9.62053	8.23401	9.7685	UCYNA2	ucyna2_00700		psaA	Photosynthesis	photosystem I core protein PsaA	no	none	NA	NA
GID.2528847955	5.70846	5.16001	5.44358	5.32082	5.24218	5.19194	5.44928	5.44427	5.59579	5.10281	UCYNA2	ucyna2_00702				Alpha-mannosidase	no	none	NA	NA
GID.2528847956	5.11437	5.07521	5.00179	4.79546	5.28061	4.78162	5.07518	5.10807	4.88752	4.86145	UCYNA2	ucyna2_00703		gloB	Pyruvate / TCA cycle	hydroxyacylglutathione hydrolase	no	none	NA	NA
GID.2528847957	5.15908	5.17228	5.00433	5.26424	4.99035	4.79179	4.96667	5.00334	4.98928	5.02001	UCYNA2	ucyna2_00704			Metabolism of cofactors and vitamins	cobalamin biosynthesis protein CobW	no	none	NA	NA
GID.2528847958	5.84059	5.72611	5.90392	5.53637	5.80103	5.69193	5.85019	5.57855	5.90295	5.23088	UCYNA2	ucyna2_00705				tRNA modification GTPase trmE	no	none	NA	NA
GID.2528847325	5.54097	6.01175	5.15912	5.4116	5.56582	5.46542	5.9281	5.57604	5.38107	5.54921	UCYNA2	ucyna2_00071				hypothetical protein	no	none	NA	NA
GID.2528847962	8.52151	8.26387	8.25836	8.42003	8.10002	8.28113	8.28791	8.77329	8.42957	8.81258	UCYNA2	ucyna2_00709		ftsH	Cell division	ATP-dependent metalloprotease FtsH	no	none	NA	NA
GID.2528847964	6.5447	6.35154	6.15442	5.90503	6.19058	6.22369	6.15957	6.75423	6.49385	6.39866	UCYNA2	ucyna2_00711		psaD	Photosynthesis	PsaD	no	none	NA	NA
GID.2528847965	5.49084	5.38222	5.50203	5.25861	5.1727	5.41199	5.26421	5.40544	5.50851	5.34276	UCYNA2	ucyna2_00712		ppnK	Metabolism of cofactors and vitamins	Predicted sugar kinase	no	none	NA	NA
GID.2528847326	5.57941	5.74559	6.32012	5.83323	5.63972	6.02934	5.9684	5.85677	6.02419	5.54666	UCYNA2	ucyna2_00072				epoxyqueuosine reductase	no	none	NA	NA
GID.2528847967	6.0079	5.71848	6.1464	6.04186	5.77881	6.14265	6.20049	5.99614	5.91159	5.82633	UCYNA2	ucyna2_00714			Glycosyltransferases	Glycosyltransferase	no	none	NA	NA
GID.2528847969	10.9596	10.5111	10.1865	8.81442	9.28129	9.91528	9.70428	10.5813	11.7997	11.0521	UCYNA2	ucyna2_00716		psaC	Photosynthesis	photosystem I iron-sulfur protein PsaC	yes	sunrise_peak_edge.172	6.08641	0.196089
GID.2528847970	4.68329	5.06594	5.11341	5.08807	5.02365	5.14716	4.82881	4.56118	5.05181	5.2251	UCYNA2	ucyna2_00717		manA	Amino sugar and nucleotide sugar metabolism/Fructose and mannose metabolism	mannose-6-phosphate isomerase ( type 2 (EC 5.3.1.8))	no	none	NA	NA
GID.2528847971	5.65322	5.72269	6.22049	5.77559	6.24242	6.8808	6.15432	5.76982	6.51123	5.45027	UCYNA2	ucyna2_00718		rpoZ	Transcription	DNA-directed RNA polymerase ( subunit K/omega)	no	none	NA	NA
GID.2528847973	6.7613	7.03222	6.8311	7.23697	7.2777	6.99607	7.27131	7.19404	7.20973	7.51994	UCYNA2	ucyna2_00720		secE	Bacterial secretion system	preprotein translocase ( SecE subunit)	no	none	NA	NA
GID.2528847974	6.74054	7.26786	7.11134	7.51593	7.25794	6.96338	7.10347	7.4658	7.16319	7.52356	UCYNA2	ucyna2_00721				transcription antitermination protein nusG	no	none	NA	NA
GID.2528847975	6.87509	6.70493	6.65606	6.91784	6.24219	6.27373	6.81587	6.62817	6.34383	6.38754	UCYNA2	ucyna2_00722		RP-L11	Ribosome	LSU ribosomal protein L11P	no	none	NA	NA
GID.2528847976	6.14123	6.41844	6.42357	6.56283	6.46874	6.17323	6.332	6.15359	6.25373	6.01421	UCYNA2	ucyna2_00723		RP-L1	Ribosome	ribosomal protein L1 ( bacterial/chloroplast)	no	none	NA	NA
GID.2528847977	5.59554	5.59741	5.67303	5.98227	6.1352	6.0468	5.4867	6.16407	5.54776	6.04672	UCYNA2	ucyna2_00724		RP-L10	Ribosome	LSU ribosomal protein L10P	no	none	NA	NA
GID.2528847978	8.24655	8.20843	7.7582	7.89883	7.76297	8.01197	7.98305	8.04107	8.00364	7.99061	UCYNA2	ucyna2_00725		RP-L7	Ribosome	LSU ribosomal protein L12P	no	none	NA	NA
GID.2528847327	4.45016	4.2798	4.60721	4.75409	4.2935	3.87244	5.04431	4.3185	4.367	4.14246	UCYNA2	ucyna2_00073		UGCG	Lipid metabolism	Glycosyltransferases probably involved in cell wall biogenesis	no	none	NA	NA
GID.2528847980	5.58648	5.65048	5.30686	5.43438	5.40739	5.25321	5.74071	5.77212	5.51141	5.62494	UCYNA2	ucyna2_00727			Transporter	Cytochrome c biogenesis protein	no	none	NA	NA
GID.2528847981	5.8654	5.75853	5.83583	5.57128	5.70317	6.00541	5.82634	5.40462	5.85628	5.34125	UCYNA2	ucyna2_00728		folC	Metabolism of cofactors and vitamins	folylpolyglutamate synthase/dihydrofolate synthase	no	none	NA	NA
GID.2528847982	7.062	7.16938	7.68195	10.5123	10.6438	10.4957	9.01939	7.68124	7.38761	7.63906	UCYNA2	ucyna2_00729		oprB	Porin	cyanobacterial porin (TC 1.B.23)	yes	sunset_peak_edge.174	6.68682	0.0486667
GID.2528847263	7.87041	7.86258	8.02464	7.90901	7.56459	7.80727	7.9053	7.38467	8.00375	7.97008	UCYNA2	ucyna2_00009			DNA replication	DNA gyrase subunit A (EC 5.99.1.3)	no	none	NA	NA
GID.2528847983	6.97142	6.76395	6.4302	6.602	6.79887	6.91265	6.76309	6.80922	6.67244	7.01738	UCYNA2	ucyna2_00730		cysK	Sulfur metabolism	cysteine synthase (EC 2.5.1.47)	no	none	NA	NA
GID.2528847984	5.06283	4.91436	4.87831	4.94283	4.96225	4.76605	4.89918	5.02625	4.79745	5.26173	UCYNA2	ucyna2_00731				Predicted pyridoxal phosphate-dependent enzyme apparently involved in regulation of cell wall biogenesis	no	none	NA	NA
GID.2528847987	6.0728	6.09629	5.12085	4.61232	5.22856	5.25843	4.97164	6.32248	5.93212	6.34083	UCYNA2	ucyna2_00734				hypothetical protein	yes	sunrise_peak_edge.172	5.62404	0.246537
GID.2528847990	5.10262	5.07534	5.22518	4.85252	4.78591	4.8965	5.16622	5.27204	5.38055	5.31826	UCYNA2	ucyna2_00737		hemB	Porphyrin and chlorophyll metabolism	porphobilinogen synthase (EC 4.2.1.24)	yes	sunrise_peak_edge.172	5.67717	0.241
GID.2528847328	6.35713	6.71536	6.88738	6.57918	6.50637	6.64789	6.81716	6.65296	6.45051	6.6372	UCYNA2	ucyna2_00074				bacterial translation initiation factor 3 (bIF-3)	no	none	NA	NA
GID.2528847992	6.55387	6.51866	6.44646	6.30132	6.20566	6.39125	6.49714	6.65861	6.49181	6.48466	UCYNA2	ucyna2_00739				GTP-binding protein TypA/BipA	yes	sunrise_peak_edge.172	6.00402	0.217304
GID.2528847993	5.78218	5.45293	5.45011	5.06373	5.01696	5.47865	5.23755	6.28205	5.81629	5.82133	UCYNA2	ucyna2_00740		petE	Photosynthesis	plastocyanin	no	none	NA	NA
GID.2528847994	7.22322	7.50452	7.45322	7.3836	7.30321	7.24398	7.5272	7.25781	7.6269	7.34902	UCYNA2	ucyna2_00741		proB	Amino acid metabolism	glutamate 5-kinase (EC 2.7.2.11)	no	none	NA	NA
GID.2528847995	6.71522	6.73984	6.88179	6.80883	6.81321	6.82449	6.89897	6.51902	6.78258	6.39345	UCYNA2	ucyna2_00742		glk	Glycolysis	glucokinase (EC 2.7.1.2)	no	none	NA	NA
GID.2528847996	8.16541	7.8738	7.85112	7.68852	7.60659	7.65384	7.58943	8.23514	8.05071	7.90652	UCYNA2	ucyna2_00743				sodium/proton antiporter NhaS3( CPA2 family (TC 2.A.37.2.4))	yes	sunrise_peak_edge.172	5.71343	0.246315
GID.2528847998	5.84228	5.62093	5.82071	5.70052	6.19882	5.66315	6.30558	5.9167	5.76744	5.9845	UCYNA2	ucyna2_00745		SPS	Metabolism of terpenoids and polyketides	solanesyl diphosphate synthase	no	none	NA	NA
GID.2528848000	7.11686	7.24694	7.52348	7.38055	7.04171	7.16097	7.51505	7.4101	7.51537	7.54272	UCYNA2	ucyna2_00747				penicillin-binding protein	no	none	NA	NA
GID.2528847329	5.79905	5.6563	5.96931	5.89265	5.79413	5.74662	5.84446	5.74368	5.86748	5.56559	UCYNA2	ucyna2_00075		E1.1.1.3	Amino acid metabolism	homoserine dehydrogenase (EC 1.1.1.3)	no	none	NA	NA
GID.2528848002	5.54	5.41636	5.4003	5.14651	4.90021	5.11512	5.41738	5.56263	5.31561	5.42798	UCYNA2	ucyna2_00749				4-amino-4-deoxy-L-arabinose transferase and related glycosyltransferases of PMT family	yes	sunrise_peak_edge.172	5.8056	0.24519
GID.2528848003	6.2849	6.10074	6.11374	6.03706	6.07246	5.75189	6.12241	6.31606	6.31686	6.16086	UCYNA2	ucyna2_00750				Predicted metal-dependent membrane protease	no	none	NA	NA
GID.2528848004	7.6653	7.49459	7.49536	7.54509	7.67492	7.59844	7.68952	7.60387	7.53619	7.47652	UCYNA2	ucyna2_00751				glucose-inhibited division protein A	no	none	NA	NA
GID.2528848005	7.06967	6.82628	7.04185	6.80552	6.7166	7.10363	6.86799	6.83233	6.88651	6.68451	UCYNA2	ucyna2_00752		MPBQ/MSBQ methyltransferase [EC:2.1.1.295]	Metabolism of cofactors and vitamins	2-methyl-6-solanesyl-1-4-benzoquinol methyltransferase (EC 2.1.1.-)	no	none	NA	NA
GID.2528848006	5.44037	5.57861	5.77127	6.35122	5.90419	5.92414	6.01903	5.18491	5.45295	5.78944	UCYNA2	ucyna2_00753		SQD1	Amino sugar and nucleotide sugar metabolism	UDP-sulfoquinovose synthase (EC 3.13.1.1)	no	none	NA	NA
GID.2528848008	5.59305	5.42354	5.50162	5.51421	5.66196	5.50896	5.44249	5.77812	5.62277	5.48745	UCYNA2	ucyna2_00755		GMPP	Amino sugar and nucleotide sugar metabolism	Nucleoside-diphosphate-sugar pyrophosphorylase involved in lipopolysaccharide biosynthesis/translation initiation factor 2B- gamma/epsilon subunits (eIF-2Bgamma/eIF-2Bepsilon)	no	none	NA	NA
GID.2528848009	6.5546	6.8983	6.73506	6.23554	6.54429	6.8776	6.95686	6.65238	6.91656	6.5581	UCYNA2	ucyna2_00756				condensin subunit ScpA	no	none	NA	NA
GID.2528848011	6.92124	6.8547	7.26266	7.28009	7.25405	6.88193	6.93796	6.97514	6.95358	6.93609	UCYNA2	ucyna2_00758				Protein of unknown function (DUF3172)	no	none	NA	NA
GID.2528847330	6.43076	6.10567	6.37581	5.94815	6.03819	5.85395	6.36748	6.45801	6.4061	6.17056	UCYNA2	ucyna2_00076				Chloride channel protein EriC	no	none	NA	NA
GID.2528848012	6.77257	6.87648	6.77569	6.6859	6.53934	7.16392	7.12911	7.13065	6.46559	6.81948	UCYNA2	ucyna2_00759		tal	Pentose phosphate pathway	transaldolase (EC 2.2.1.2)	no	none	NA	NA
GID.2528848013	7.14275	7.31786	7.34905	7.1623	7.31381	7.65448	7.34796	6.79098	7.36175	6.65871	UCYNA2	ucyna2_00760		thiE	Metabolism of cofactors and vitamins	thiamine-phosphate diphosphorylase	no	none	NA	NA
GID.2528848015	5.38467	5.65075	5.27826	5.20428	5.7143	5.37842	5.50191	5.1333	6.04651	5.08525	UCYNA2	ucyna2_00762			Ribosome	ribosome-binding factor A	no	none	NA	NA
GID.2528848017	6.7224	6.57155	7.00456	7.09466	6.59983	6.67948	7.09189	6.39919	6.7302	6.65229	UCYNA2	ucyna2_00764		glk	Glycolysis	glucokinase (EC 2.7.1.2)	no	none	NA	NA
GID.2528848019	6.57966	6.38013	6.26072	6.15072	6.18644	6.09383	6.37728	6.24063	6.36283	6.30983	UCYNA2	ucyna2_00766				Protein of unknown function (DUF3611)	no	none	NA	NA
GID.2528847331	5.54528	5.42319	5.68648	6.46138	5.10112	5.24339	5.50239	5.27522	5.67585	5.29256	UCYNA2	ucyna2_00077		ruvC	Homologous recombination	Holliday junction resolvasome endonuclease subunit	no	none	NA	NA
GID.2528848022	7.53306	7.77267	8.18355	8.90393	11.5058	12.875	11.9144	9.08359	7.70925	7.64444	UCYNA2	ucyna2_00769				hypothetical protein	yes	edge.124	6.63916	0.076
GID.2528848025	5.46372	5.00995	4.97085	5.28398	5.04563	4.94469	5.36383	4.93288	5.08098	5.10535	UCYNA2	ucyna2_00772				Uncharacterized conserved protein	no	none	NA	NA
GID.2528848027	5.49773	5.53136	5.14158	5.17663	5.19488	5.06544	5.3816	5.15964	5.37529	5.05671	UCYNA2	ucyna2_00774				tRNA (Guanine37-N(1)-) methyltransferase (EC 2.1.1.31)	no	none	NA	NA
GID.2528848028	6.54814	6.19752	6.46405	6.38166	6.09573	6.34328	6.37555	6.22203	6.46502	6.29656	UCYNA2	ucyna2_00775				hopanoid-associated sugar epimerase	no	none	NA	NA
GID.2528848029	5.50527	5.20078	5.12497	5.06575	4.81906	5.02239	5.20174	5.2672	5.30485	5.22563	UCYNA2	ucyna2_00776				Uncharacterized proteins ( homologs of microcin C7 resistance protein MccF)	yes	sunrise_peak_edge.172	6.12783	0.19766
GID.2528848030	5.35104	5.37688	5.46732	5.48221	5.1777	5.49795	5.53643	4.76504	5.19808	4.5275	UCYNA2	ucyna2_00777		E6.3.5.1	Metabolism of cofactors and vitamins	NH(3)-dependent NAD(+) synthetase (EC 6.3.1.5)	no	none	NA	NA
GID.2528848031	5.03274	4.95609	5.02434	5.26491	5.01894	4.98825	4.98582	4.86659	5.17292	4.58946	UCYNA2	ucyna2_00778		nadD	Metabolism of cofactors and vitamins	nicotinate-nucleotide adenylyltransferase (EC 2.7.7.18)	no	none	NA	NA
GID.2528848032	5.93641	5.4552	5.64488	5.6054	5.38635	5.39126	5.62209	5.60827	5.48184	5.80341	UCYNA2	ucyna2_00779				ADP-heptose:LPS heptosyltransferase	no	none	NA	NA
GID.2528848033	6.48273	6.1988	6.21302	6.51885	5.73888	6.13082	6.64674	6.01122	6.13553	6.12598	UCYNA2	ucyna2_00780		ruvB	Homologous recombination	Holliday junction DNA helicase subunit RuvB	no	none	NA	NA
GID.2528848034	6.57985	6.25813	6.25521	5.94431	6.36228	6.4152	6.37567	6.4686	6.52123	6.18513	UCYNA2	ucyna2_00781			Respiration	cytochrome c-type biogenesis protein CcsB	no	none	NA	NA
GID.2528847332	5.46021	5.47913	5.78867	5.80914	4.90583	4.99071	5.06911	5.52372	4.97465	6.41625	UCYNA2	ucyna2_00078		groEL	RNA degradation	chaperonin GroL	no	none	NA	NA
GID.2528848035	5.42362	5.39144	5.4452	5.12205	5.26331	5.46433	5.38895	5.56755	5.63887	5.53021	UCYNA2	ucyna2_00782				tRNA(Ile)-lysidine synthetase ( N-terminal domain)	no	none	NA	NA
GID.2528848036	6.89002	6.88083	6.95247	6.66917	6.50139	6.63158	6.9646	6.86254	7.02828	6.90942	UCYNA2	ucyna2_00783		rnr	RNA degradation	RNAse R (EC 3.1.-.-)	yes	sunrise_peak_edge.172	5.66514	0.245835
GID.2528848040	5.63216	5.55009	5.1059	5.13918	5.10501	5.2659	5.4619	5.82971	5.40976	5.66823	UCYNA2	ucyna2_00787				hypothetical protein	yes	sunrise_peak_edge.172	5.6971	0.238466
GID.2528848041	6.67239	6.73594	5.91279	5.68942	5.83766	6.80459	5.16603	5.8424	7.18206	5.48754	UCYNA2	ucyna2_00788				Protein of unknown function (DUF2555)	no	none	NA	NA
GID.2528848043	5.88405	6.02073	6.20233	5.93811	5.80544	5.91571	6.01785	5.49244	5.7968	5.8734	UCYNA2	ucyna2_00790			Transporter	Mg2+ transporter (mgtE)	no	none	NA	NA
GID.2528848044	7.37301	7.15799	7.30608	7.16607	7.03829	7.31983	7.18518	7.35726	7.33853	7.39749	UCYNA2	ucyna2_00791		sir	Sulfur metabolism	sulfite reductase (ferredoxin) (EC 1.8.7.1)	no	none	NA	NA
GID.2528848047	8.53596	8.47663	8.62332	8.64766	8.26257	8.35357	8.50978	8.63914	8.58216	8.71949	UCYNA2	ucyna2_00794		ftsH	Cell division	membrane protease FtsH catalytic subunit (EC 3.4.24.-)	no	none	NA	NA
GID.2528848048	5.63735	5.69788	5.75567	6.43477	5.74078	5.5511	5.66221	5.64197	5.59888	5.63983	UCYNA2	ucyna2_00795			Porin	cyanobacterial porin (TC 1.B.23)	no	none	NA	NA
GID.2528848051	4.82126	4.84366	4.66707	4.71188	4.51412	4.65093	5.07332	4.57682	4.74722	4.43186	UCYNA2	ucyna2_00798				hypothetical protein	no	none	NA	NA
GID.2528848052	5.56464	5.99401	5.89363	5.93236	6.07384	5.87567	6.03058	5.55768	5.93266	5.71334	UCYNA2	ucyna2_00799				DNA-binding protein ( YbaB/EbfC family)	no	none	NA	NA
GID.2528848053	5.28059	4.8971	5.15885	4.89015	5.07483	4.95951	5.16603	4.98426	5.13032	5.23483	UCYNA2	ucyna2_00800		hemC	Porphyrin and chlorophyll metabolism	hydroxymethylbilane synthase (EC 2.5.1.61)	no	none	NA	NA
GID.2528848054	6.70851	6.38772	6.49325	6.49606	6.47422	6.37295	6.30491	6.74439	6.35235	6.37003	UCYNA2	ucyna2_00801				RNA-binding proteins (RRM domain)	no	none	NA	NA
GID.2528848055	6.02772	5.80712	5.88628	5.59201	5.57361	5.45239	5.87326	5.80499	5.7158	5.72687	UCYNA2	ucyna2_00802		rpiA	Pentose phosphate pathway	ribose-5-phosphate isomerase (EC 5.3.1.6)	no	none	NA	NA
GID.2528847334	4.97064	5.38558	5.13212	5.32932	4.68476	4.90419	5.14799	5.12694	5.30077	5.20251	UCYNA2	ucyna2_00080			Glycosyltransferases	Glycosyltransferases involved in cell wall biogenesis	no	none	NA	NA
GID.2528848061	4.6431	5.31538	4.9791	5.17675	5.27222	5.14725	4.99223	4.9127	5.1573	4.96167	UCYNA2	ucyna2_00808		queD	Metabolism of cofactors and vitamins	queuosine biosynthesis protein QueD	no	none	NA	NA
GID.2528848062	5.57229	5.54828	5.34685	5.43146	5.63439	5.61964	5.73626	5.91746	5.99844	5.47342	UCYNA2	ucyna2_00809		cobA-hemD	Porphyrin and chlorophyll metabolism	uroporphyrinogen-III synthase (EC 4.2.1.75)/uroporphyrinogen-III C-methyltransferase (EC 2.1.1.107)	no	none	NA	NA
GID.2528848063	5.23357	5.40195	5.08618	4.59559	4.07301	4.74079	4.93014	5.38212	5.09378	6.24507	UCYNA2	ucyna2_00810		petD	Photosynthesis	cytochrome b6/f complex subunit IV	no	none	NA	NA
GID.2528848064	9.89872	9.27912	9.08621	8.35688	8.06285	8.25335	8.34385	9.98279	9.87881	10.4531	UCYNA2	ucyna2_00811		petB	Photosynthesis	Cytochrome b subunit of the bc complex	yes	sunrise_peak_edge.172	6.32523	0.157739
GID.2528848065	6.30866	7.14157	7.97157	9.53287	8.90526	8.28919	6.45234	6.23997	6.28411	7.49771	UCYNA2	ucyna2_00812				CAAD domains of cyanobacterial aminoacyl-tRNA synthetase	yes	sunset_peak_edge.174	6.35922	0.15005
GID.2528848066	6.29368	6.06647	6.07884	6.0267	6.48532	6.31473	6.26899	6.45127	6.37342	6.49255	UCYNA2	ucyna2_00813		queD	Metabolism of cofactors and vitamins	6-pyruvoyl-tetrahydropterin synthase	no	none	NA	NA
GID.2528847335	4.98893	4.99092	5.0444	4.96542	4.74024	4.94089	4.93592	4.89865	4.86178	4.74143	UCYNA2	ucyna2_00081			Glycosyltransferases	Glycosyltransferases involved in cell wall biogenesis	no	none	NA	NA
GID.2528848070	5.73747	5.48075	5.38696	5.15099	5.71086	5.1123	5.34705	5.47661	5.09884	4.97547	UCYNA2	ucyna2_00817				Protein of unknown function (DUF3593)	no	none	NA	NA
GID.2528848071	6.24237	5.94272	5.90258	6.06895	5.97079	6.16942	5.9377	5.72779	6.19927	5.54917	UCYNA2	ucyna2_00818				Protein of unknown function (DUF2808)	no	none	NA	NA
GID.2528848073	6.91386	7.08957	7.1195	7.08528	7.16727	7.02269	7.15142	6.85637	7.04114	6.85423	UCYNA2	ucyna2_00820				Obg family GTPase CgtA	no	none	NA	NA
GID.2528848074	6.98579	7.30207	7.23109	7.2648	7.51673	7.65313	7.44081	7.17003	7.60949	7.52131	UCYNA2	ucyna2_00821		chlP	Porphyrin and chlorophyll metabolism	geranylgeranyl reductase	no	none	NA	NA
GID.2528848079	9.06935	9.37968	9.4748	10.244	10.5515	9.88306	9.28273	8.49183	8.958	9.70091	UCYNA2	ucyna2_00826		RP-L35	Ribosome	LSU ribosomal protein L35P	yes	sunset_peak_edge.174	5.99801	0.215254
GID.2528848080	4.80168	4.99648	4.98449	4.90666	5.02	5.01314	4.6196	4.92333	4.7001	5.51576	UCYNA2	ucyna2_00827		RP-L20	Ribosome	LSU ribosomal protein L20P	no	none	NA	NA
GID.2528848081	5.37313	5.32097	5.6644	5.56032	5.48277	5.69829	5.64322	4.94117	5.2177	5.08831	UCYNA2	ucyna2_00828		cysK	Sulfur metabolism	Cysteine synthase	no	none	NA	NA
GID.2528847336	6.22733	5.70175	5.84998	6.19818	5.69284	6.06558	6.04879	5.22033	5.7774	5.18349	UCYNA2	ucyna2_00082				hypothetical protein	no	none	NA	NA
GID.2528848084	9.46961	8.82741	8.55738	8.48768	8.36632	8.40925	9.69507	10.0484	9.27792	9.20434	UCYNA2	ucyna2_00831		E1.14.13.81	Porphyrin and chlorophyll metabolism	Mg-protoporphyrin IX monomethyl ester (oxidative) cyclase (EC 1.14.13.81)	yes	sunrise_peak_edge.172	5.74527	0.245715
GID.2528848086	7.30444	7.40193	7.35027	7.04979	7.02484	7.28887	7.17215	7.48048	7.43864	7.31902	UCYNA2	ucyna2_00833		pyrB	Amino acid metabolism	aspartate carbamoyltransferase (EC 2.1.3.2)	no	none	NA	NA
GID.2528848087	5.332	5.33882	5.65802	4.98992	4.77808	5.21959	5.23903	5.2666	5.23319	5.18857	UCYNA2	ucyna2_00834		UGDH	Amino sugar and nucleotide sugar metabolism	nucleotide sugar dehydrogenase	no	none	NA	NA
GID.2528848088	5.47284	5.50301	5.96801	5.70667	5.57472	5.69647	5.73666	5.52134	5.71813	5.35086	UCYNA2	ucyna2_00835		UXS1	Amino sugar and nucleotide sugar metabolism	Nucleoside-diphosphate-sugar epimerases	no	none	NA	NA
GID.2528848089	6.58372	6.29066	6.39239	5.98671	6.11761	6.31779	6.31344	6.41559	6.57097	6.40635	UCYNA2	ucyna2_00836		PK	Glycolysis	pyruvate kinase (EC 2.7.1.40)	yes	sunrise_peak_edge.172	5.70377	0.241583
GID.2528848091	5.01932	4.76345	5.19892	4.94342	4.77483	4.66603	5.17419	4.79874	4.77731	4.52038	UCYNA2	ucyna2_00838		FARSA	Aminoacyl-tRNA biosynthesis	phenylalanyl-tRNA synthetase- alpha subunit (EC 6.1.1.20)	no	none	NA	NA
GID.2528848092	6.80632	6.68186	6.67337	6.83577	6.46635	6.45157	6.72813	6.55249	6.55914	6.52065	UCYNA2	ucyna2_00839		fabF	Metabolism of cofactors and vitamins	3-oxoacyl-[acyl-carrier-protein] synthase II (EC 2.3.1.41)	no	none	NA	NA
GID.2528847337	4.93798	4.51368	5.12236	4.81762	4.70366	4.72753	5.11745	4.77812	4.77045	4.44292	UCYNA2	ucyna2_00083				dimethyladenosine transferase (EC 2.1.1.-)	no	none	NA	NA
GID.2528848093	6.42485	6.60774	7.32027	7.44489	6.33636	6.75416	6.93323	5.97561	6.16938	6.73576	UCYNA2	ucyna2_00840				acyl carrier protein	no	none	NA	NA
GID.2528848094	6.08229	6.1855	6.31071	6.19773	5.78511	5.78362	6.22822	6.02268	6.2733	5.98934	UCYNA2	ucyna2_00841		murA	Cell division	UDP-N-acetylglucosamine 1-carboxyvinyltransferase (EC 2.5.1.7)	no	none	NA	NA
GID.2528848095	5.68669	5.4374	5.48924	5.40879	5.107	5.02346	5.70555	5.93524	5.45855	5.75175	UCYNA2	ucyna2_00842				rRNA methylases	no	none	NA	NA
GID.2528848096	4.82149	4.52629	4.91371	4.66387	4.83073	4.7847	4.91675	4.53124	4.89154	4.55165	UCYNA2	ucyna2_00843		FARSB	Aminoacyl-tRNA biosynthesis	phenylalanyl-tRNA synthetase beta subunit (EC 6.1.1.20)	no	none	NA	NA
GID.2528847264	4.46745	5.12946	4.87772	4.51831	4.63856	4.94575	5.04748	4.49605	5.18076	3.79932	UCYNA2	ucyna2_00010		ftsH	Cell division	ATP-dependent metalloprotease FtsH	no	none	NA	NA
GID.2528848097	5.81406	6.0342	6.06326	6.0353	5.56528	5.78886	6.07324	5.77987	5.90454	5.79942	UCYNA2	ucyna2_00844				K+ transport systems ( NAD-binding component)	no	none	NA	NA
GID.2528848098	6.63343	6.53967	6.47955	6.50598	6.34004	6.45674	6.48069	6.55257	6.84079	6.52074	UCYNA2	ucyna2_00845				Molecular chaperone GrpE (heat shock protein)	no	none	NA	NA
GID.2528848099	5.87488	5.26108	5.40178	5.19485	4.98727	5.50202	5.46444	5.46888	5.36119	5.21452	UCYNA2	ucyna2_00846		mutS	Mismatch repair	DNA mismatch repair protein MutS	no	none	NA	NA
GID.2528848100	6.66334	6.23577	6.4284	6.28647	6.159	6.39302	6.50615	6.57719	6.32426	6.50375	UCYNA2	ucyna2_00847				Predicted glycosyltransferases	no	none	NA	NA
GID.2528847338	6.66776	6.71625	6.75991	6.62687	6.42987	6.59507	6.74244	6.86186	6.75499	6.8142	UCYNA2	ucyna2_00084				Serine-pyruvate aminotransferase/archaeal aspartate aminotransferase	no	none	NA	NA
GID.2528848104	6.55187	6.36124	6.27418	6.19935	6.1779	6.2921	6.30788	6.2799	6.39656	6.15861	UCYNA2	ucyna2_00851				Uncharacterized conserved protein	no	none	NA	NA
GID.2528848105	6.2293	5.98114	6.07543	5.59351	5.76419	6.0197	6.25402	6.01473	6.34738	5.67308	UCYNA2	ucyna2_00852				conserved hypothetical protein- cofD-related	no	none	NA	NA
GID.2528848106	9.36833	9.08627	9.37783	9.30422	9.17692	8.98127	9.21657	9.38523	9.48009	9.36267	UCYNA2	ucyna2_00853		ndhH	Oxidative phosphorylation	NADH dehydrogenase subunit D (EC 1.6.5.3)	no	none	NA	NA
GID.2528848109	5.1036	5.05076	5.01424	4.84992	4.66823	4.69437	5.20032	5.01895	4.88241	5.15065	UCYNA2	ucyna2_00856		hddA	Lipopolysaccharide biosynthesis	Predicted kinase related to galactokinase and mevalonate kinase	no	none	NA	NA
GID.2528848113	7.33054	7.06792	7.22468	7.20481	7.38928	7.32233	7.37271	7.21758	7.4826	6.93444	UCYNA2	ucyna2_00860		queC	Metabolism of cofactors and vitamins	preQ(0) biosynthesis protein QueC	no	none	NA	NA
GID.2528847339	6.72253	6.1206	6.46836	6.55566	6.14871	6.07684	6.55084	6.62998	6.43587	6.62511	UCYNA2	ucyna2_00085		lpxD	Lipopolysaccharide biosynthesis	UDP-3-O-[3-hydroxymyristoyl] glucosamine N-acyltransferase (EC 2.3.1.191)	no	none	NA	NA
GID.2528848114	5.82018	6.10114	6.11619	5.51705	5.97477	5.6663	5.89748	5.92413	6.0337	5.58227	UCYNA2	ucyna2_00861		E2.7.1.71	Amino acid metabolism	shikimate kinase (EC 2.7.1.71)	no	none	NA	NA
GID.2528848116	5.72514	5.8635	5.7163	5.87051	5.3271	5.51162	5.96393	5.50319	5.65178	5.5801	UCYNA2	ucyna2_00863		cobP	Porphyrin and chlorophyll metabolism	adenosylcobinamide kinase (EC 2.7.1.156)/adenosylcobinamide-phosphate guanylyltransferase (EC 2.7.7.62)	no	none	NA	NA
GID.2528848117	5.10156	5.11247	5.32884	5.07002	4.70768	4.68934	5.38425	5.27409	4.77635	5.03878	UCYNA2	ucyna2_00864			Amino acid metabolism	Glycine/D-amino acid oxidases (deaminating)	no	none	NA	NA
GID.2528848119	9.06228	8.97475	8.87298	8.82694	8.4902	8.62912	8.94256	8.94931	8.80586	9.06782	UCYNA2	ucyna2_00866			Amino sugar and nucleotide sugar metabolism	Phosphomannomutase	no	none	NA	NA
GID.2528848120	8.1779	8.26434	8.25616	8.25253	7.89803	8.20322	8.20952	8.10643	8.18927	8.16568	UCYNA2	ucyna2_00867				YUP8H12.25 {{Arabidopsis thaliana}}-type protein. Metallo peptidase. MEROPS family M50B	no	none	NA	NA
GID.2528848121	5.95005	6.04505	6.21898	6.01696	5.83168	6.19042	5.9041	5.81791	6.09158	5.80102	UCYNA2	ucyna2_00868		thyA	Nucleotide metabolism	Thymidylate synthase	no	none	NA	NA
GID.2528848123	5.2357	5.32682	5.38735	5.59894	5.34287	5.00229	5.38547	5.55352	5.53504	5.71901	UCYNA2	ucyna2_00870		comEB	Nucleotide metabolism	Deoxycytidylate deaminase	no	none	NA	NA
GID.2528848124	4.79914	5.20564	5.05113	5.29928	4.92643	5.38565	4.54013	4.79934	4.94385	4.97675	UCYNA2	ucyna2_00871				K+ transport systems ( NAD-binding component)	no	none	NA	NA
GID.2528848125	7.04606	6.05902	6.14955	5.71877	5.97472	7.8733	6.28099	5.79496	6.20371	5.89214	UCYNA2	ucyna2_00872				hypothetical protein	no	none	NA	NA
GID.2528848128	7.53946	7.48156	7.62633	7.6899	7.43299	7.27897	7.49151	7.5333	7.51196	7.58176	UCYNA2	ucyna2_00875		accA	Pyruvate / TCA cycle	acetyl-CoA carboxylase carboxyltransferase subunit alpha	no	none	NA	NA
GID.2528848129	5.63819	5.48624	5.54936	5.85844	5.65515	5.77173	5.84317	6.35788	5.65195	6.04559	UCYNA2	ucyna2_00876				Short-chain alcohol dehydrogenase of unknown specificity	no	none	NA	NA
GID.2528848130	5.58859	5.72408	5.40511	5.75805	5.40618	5.25048	5.73019	5.70623	5.25096	5.67541	UCYNA2	ucyna2_00877		GCH1	Metabolism of cofactors and vitamins	GTP cyclohydrolase I (EC 3.5.4.16)	no	none	NA	NA
GID.2528848134	9.44409	9.28752	9.15913	9.35853	9.04961	9.0822	9.2161	9.43671	9.27559	9.56606	UCYNA2	ucyna2_00881			Transporter	transporter- cation-chloride cotransporter (CCC) family (TC 2.A.30)	no	none	NA	NA
GID.2528848135	7.75449	7.7865	7.84996	7.86642	7.4931	7.48167	7.49911	7.97709	7.67618	8.08714	UCYNA2	ucyna2_00882				Predicted Zn-dependent hydrolases of the beta-lactamase fold	no	none	NA	NA
GID.2528847341	6.42126	6.20359	6.30629	6.3258	6.25779	6.19167	6.51337	6.37603	6.55364	6.1336	UCYNA2	ucyna2_00087		pstB	ABC transporters	phosphate ABC transporter ATP-binding protein (PhoT family (TC 3.A.1.7.1))	no	none	NA	NA
GID.2528848139	7.49614	7.54741	7.44277	7.49797	7.13791	7.30862	7.39126	7.37427	7.43295	7.45836	UCYNA2	ucyna2_00886		deaD	RNA degradation	Superfamily II DNA and RNA helicases	no	none	NA	NA
GID.2528848141	5.08102	4.94101	5.49075	5.1168	5.11136	4.95466	4.99034	4.6672	5.16593	4.54326	UCYNA2	ucyna2_00888				Organic radical activating enzymes	no	none	NA	NA
GID.2528848143	5.57086	5.2091	5.31727	5.21164	5.09472	4.79197	5.32144	5.04676	5.3968	4.70821	UCYNA2	ucyna2_00890				competence/damage-inducible protein CinA C-terminal domain	no	none	NA	NA
GID.2528848144	6.90416	6.70669	6.95222	6.78747	6.82098	6.73906	6.99842	6.66576	6.79933	7.12449	UCYNA2	ucyna2_00891		pyrR	Nucleotide metabolism	Pyrimidine operon attenuation protein/uracil phosphoribosyltransferase	no	none	NA	NA
GID.2528848146	5.57744	5.47417	5.39423	5.55007	5.2189	5.38693	5.45246	5.60836	5.62049	5.3665	UCYNA2	ucyna2_00893		VARS	Aminoacyl-tRNA biosynthesis	valyl-tRNA synthetase (EC 6.1.1.9)	no	none	NA	NA
GID.2528848147	5.87515	5.85047	5.9074	5.93906	5.84394	5.99056	5.54857	5.62443	5.9714	5.92925	UCYNA2	ucyna2_00894		guaB	Nucleotide metabolism	IMP dehydrogenase family protein	no	none	NA	NA
GID.2528847342	5.92812	5.72735	5.52115	5.43727	5.47503	5.50048	5.57541	5.73257	5.72006	5.37472	UCYNA2	ucyna2_00088		pstB	ABC transporters	phosphate ABC transporter ATP-binding protein (PhoT family (TC 3.A.1.7.1))	no	none	NA	NA
GID.2528848148	5.00107	4.50921	4.89843	4.72148	4.37941	4.58598	4.81874	4.59847	4.76958	4.53239	UCYNA2	ucyna2_00895				ABC-type dipeptide/oligopeptide/nickel transport systems ( permease components)	no	none	NA	NA
GID.2528848149	5.31303	5.26946	5.55212	4.97764	5.29908	5.20041	5.44664	5.41204	5.38897	5.65052	UCYNA2	ucyna2_00896		coaX	Metabolism of cofactors and vitamins	pantothenate kinase type III	no	none	NA	NA
GID.2528848150	4.6489	4.61352	4.90609	5.46091	3.91232	4.43638	5.00424	4.29946	4.82441	3.78471	UCYNA2	ucyna2_00897				Domain of unknown function (DUF4327)	no	none	NA	NA
GID.2528848151	5.89697	5.93464	5.69589	5.70821	5.26635	5.9397	5.76187	6.18014	6.01791	6.10355	UCYNA2	ucyna2_00898				hypothetical protein	no	none	NA	NA
GID.2528848154	6.66519	6.75703	5.77442	5.69192	6.88765	7.92546	7.47699	7.72647	6.72992	6.95508	UCYNA2	ucyna2_00901		psaJ	Photosynthesis	Photosystem I reaction centre subunit IX / PsaJ	no	none	NA	NA
GID.2528848155	7.66467	7.4687	7.27293	7.20801	7.1719	7.54511	8.25258	7.69438	7.77934	7.41541	UCYNA2	ucyna2_00902		psaF	Photosynthesis	Photosystem I reaction centre subunit III	no	none	NA	NA
GID.2528848157	7.1707	7.54371	7.40741	7.42225	7.09323	7.6818	7.42457	7.40723	7.35827	7.24624	UCYNA2	ucyna2_00904				cell shape determining protein ( MreB/Mrl family)	no	none	NA	NA
GID.2528848158	7.81443	7.89403	7.89464	7.93162	7.80403	7.51337	7.84784	7.97017	7.8518	7.91314	UCYNA2	ucyna2_00905				rod shape-determining protein MreC	no	none	NA	NA
GID.2528847343	7.37444	7.16661	7.12422	7.45996	7.15946	7.18592	7.1483	7.22181	7.21415	7.28148	UCYNA2	ucyna2_00089		pstA	ABC transporters	phosphate ABC transporter membrane protein 2 (PhoT family (TC 3.A.1.7.1))	no	none	NA	NA
GID.2528848161	5.60482	5.78006	5.61251	5.37205	5.60228	5.86979	5.71829	5.49059	5.58114	5.65393	UCYNA2	ucyna2_00908				Predicted Zn-dependent proteases and their inactivated homologs	no	none	NA	NA
GID.2528848162	6.28229	5.93317	5.84368	5.79813	5.77672	5.94118	6.15898	6.11507	6.49062	5.64262	UCYNA2	ucyna2_00909				Uncharacterized protein ( similar to the N-terminal domain of Lon protease)	no	none	NA	NA
GID.2528848164	6.68859	6.52313	5.3289	5.22835	5.17227	6.50399	6.30839	8.31247	7.06006	7.23344	UCYNA2	ucyna2_00911			Nitrogen fixation	ferredoxin III (nif-specific)	no	none	NA	NA
GID.2528848165	6.91429	6.5558	6.21888	6.28856	6.37382	6.4816	6.95508	7.60338	6.88821	7.14642	UCYNA2	ucyna2_00912		modB	ABC transporters	molybdate ABC transporter ( permease protein)	no	none	NA	NA
GID.2528848167	7.25532	7.36264	6.66874	6.38254	6.73132	7.44948	7.27839	7.92133	7.27741	7.68941	UCYNA2	ucyna2_00914		petF	Photosynthesis	ferredoxin [2Fe-2S]	no	none	NA	NA
GID.2528848168	8.43454	8.33069	7.06581	7.2201	7.9032	8.66785	7.96643	8.97213	8.28318	8.75403	UCYNA2	ucyna2_00915				Iron-sulfur cluster assembly accessory protein	no	none	NA	NA
GID.2528848169	7.54391	7.42692	7.27335	7.18504	6.94004	7.15864	7.21835	7.65052	7.40006	7.59071	UCYNA2	ucyna2_00916				Dinucleotide-utilizing enzymes involved in molybdopterin and thiamine biosynthesis family 2	yes	sunrise_peak_edge.172	6.11909	0.200313
GID.2528847344	6.72227	6.58288	6.70058	6.6792	6.42179	6.30783	6.55793	6.72773	6.60511	6.6008	UCYNA2	ucyna2_00090		pstC	ABC transporters	phosphate ABC transporter membrane protein 1 (PhoT family (TC 3.A.1.7.1))	no	none	NA	NA
GID.2528848171	5.54373	5.53873	5.11328	4.8347	5.51093	5.44034	5.87196	6.13154	5.5832	5.64768	UCYNA2	ucyna2_00918				Uncharacterized conserved small protein containing a coiled-coil domain	no	none	NA	NA
GID.2528848172	5.44401	5.00877	5.04178	4.98329	4.79728	4.62397	5.42266	5.84287	5.4131	5.52243	UCYNA2	ucyna2_00919		nifX	Nitrogen fixation	nitrogen fixation protein NifX	no	none	NA	NA
GID.2528848173	6.33312	6.30576	5.97245	5.86119	6.01699	5.88	6.41772	6.57385	6.43221	6.30982	UCYNA2	ucyna2_00920		nifN	Nitrogen fixation	nitrogenase molybdenum-iron cofactor biosynthesis protein NifN	yes	sunrise_peak_edge.172	5.99695	0.213097
GID.2528848174	6.89398	7.18535	6.73361	6.73225	6.80318	6.6086	7.20491	7.47205	7.12318	7.19541	UCYNA2	ucyna2_00921		nifE	Nitrogen fixation	nitrogenase molybdenum-iron cofactor biosynthesis protein NifE	no	none	NA	NA
GID.2528848175	6.62564	7.04012	5.70975	5.51685	5.09732	5.22658	6.71733	8.57862	6.5988	7.61764	UCYNA2	ucyna2_00922		nifK	Nitrogen fixation	Mo-nitrogenase MoFe protein subunit NifK (EC 1.18.6.1)	no	none	NA	NA
GID.2528848176	7.02373	7.91255	6.83297	6.53817	6.91261	6.46094	7.68462	9.31692	6.75701	8.60199	UCYNA2	ucyna2_00923		nifD	Nitrogen fixation	Mo-nitrogenase MoFe protein subunit NifD precursor (EC 1.18.6.1)	no	none	NA	NA
GID.2528848177	10.392	11.024	9.84903	9.46022	9.24831	9.04612	11.2016	12.574	10.3709	11.7929	UCYNA2	ucyna2_00924		nifH	Nitrogen fixation	Mo-nitrogenase iron protein subunit NifH (EC 1.18.6.1)	no	none	NA	NA
GID.2528848178	7.50829	7.34778	7.12008	7.02684	6.85832	6.87958	7.56904	7.76024	7.3886	7.48113	UCYNA2	ucyna2_00925		nifU	Nitrogen fixation	Modular FeS cluster scaffolding protein NifU	yes	sunrise_peak_edge.172	5.85626	0.233467
GID.2528848179	7.25416	7.18605	7.09067	6.72164	6.64914	7.07677	7.45828	7.7077	7.074	7.29836	UCYNA2	ucyna2_00926		iscS	Metabolism of cofactors and vitamins	cysteine desulfurase	no	none	NA	NA
GID.2528848180	6.16333	5.82016	4.78343	4.39378	5.04267	5.19846	6.48149	8.02215	6.08566	7.19879	UCYNA2	ucyna2_00927		nifB	Nitrogen fixation	Uncharacterized conserved protein	no	none	NA	NA
GID.2528847345	7.98122	8.00042	7.88861	8.08856	7.88192	7.99121	7.83781	7.95603	8.07611	8.40147	UCYNA2	ucyna2_00091		pstS	ABC transporters	phosphate ABC transporter substrate-binding protein (PhoT family (TC 3.A.1.7.1))	no	none	NA	NA
GID.2528848183	8.58939	8.30308	8.52105	8.36681	8.13182	8.65335	8.38806	8.28174	8.789	7.78292	UCYNA2	ucyna2_00930		RP-S1	Ribosome	SSU ribosomal protein S1P	no	none	NA	NA
GID.2528848184	5.30827	4.89709	4.9706	4.7249	4.41124	4.95884	4.98865	5.09901	4.90117	5.01634	UCYNA2	ucyna2_00931		lysA	Amino acid metabolism	diaminopimelate decarboxylase (EC 4.1.1.20)	no	none	NA	NA
GID.2528848185	7.05978	6.62228	6.84409	6.9295	6.48922	6.74128	6.82869	6.9255	6.83084	6.84854	UCYNA2	ucyna2_00932				TIGR00159 family protein	no	none	NA	NA
GID.2528848186	4.65781	5.06834	4.89712	5.30059	5.10813	4.79243	4.99186	4.564	4.64166	4.54501	UCYNA2	ucyna2_00933		uppS	Metabolism of terpenoids and polyketides	Undecaprenyl pyrophosphate synthetase (EC 2.5.1.31)	no	none	NA	NA
GID.2528848187	8.15027	8.74407	8.19409	8.75031	9.05845	9.11975	8.25342	8.31316	8.58653	8.94149	UCYNA2	ucyna2_00934		RP-L34	Ribosome	LSU ribosomal protein L34P	no	none	NA	NA
GID.2528848188	4.6133	4.8569	4.53542	4.41619	4.99358	4.54907	5.09887	4.30764	4.0344	4.16585	UCYNA2	ucyna2_00935				ribonuclease P protein component (EC 3.1.26.5)	no	none	NA	NA
GID.2528848189	6.61005	6.61435	6.62859	6.68207	6.97604	6.79352	6.65242	6.7795	6.553	6.96622	UCYNA2	ucyna2_00936		yidC	Bacterial secretion system	membrane protein insertase ( YidC/Oxa1 family)	no	none	NA	NA
GID.2528848190	4.71643	4.88679	4.71285	4.52333	4.46611	4.65507	4.92991	4.35751	4.92026	4.21672	UCYNA2	ucyna2_00937				Predicted RNA-binding protein	no	none	NA	NA
GID.2528848193	6.70448	6.89841	6.44525	6.98352	6.43495	7.22295	6.38917	6.57102	6.97211	6.1741	UCYNA2	ucyna2_00940				Ferredoxin-thioredoxin reductase (catalytic subunit)	no	none	NA	NA
GID.2528848194	7.06111	6.80346	6.96883	6.9779	6.97443	6.64161	6.81631	6.74484	6.91081	6.95932	UCYNA2	ucyna2_00941		dxs	Metabolism of terpenoids and polyketides	1-deoxy-D-xylulose-5-phosphate synthase (EC 2.2.1.7)	no	none	NA	NA
GID.2528848195	6.07417	6.27625	6.63281	6.56482	6.54331	6.57127	6.33575	5.82118	6.12556	6.28129	UCYNA2	ucyna2_00942				bacterial nucleoid protein Hbs	yes	sunset_peak_edge.174	5.87947	0.234423
GID.2528848196	7.43655	7.42417	7.41449	7.49089	7.55287	7.48712	7.38339	7.25925	7.29669	7.59315	UCYNA2	ucyna2_00943			Porphyrin and chlorophyll metabolism	L-threonine O-3-phosphate decarboxylase (EC 4.1.1.81)	no	none	NA	NA
GID.2528848197	5.2018	5.29594	5.07591	4.61076	5.11923	4.71921	4.95308	5.33197	5.19521	5.53331	UCYNA2	ucyna2_00944				hydrogenase maturation protease	no	none	NA	NA
GID.2528848199	7.53373	7.64735	7.68058	7.55545	7.66976	7.50344	7.46257	7.52628	7.66943	7.52157	UCYNA2	ucyna2_00946		RP-L28	Ribosome	LSU ribosomal protein L28P	no	none	NA	NA
GID.2528848200	6.60572	6.92812	6.89295	7.17304	7.62365	7.73756	6.91489	6.96316	7.09196	7.29148	UCYNA2	ucyna2_00947			Antioxidant	1-Cys peroxiredoxin (EC 1.11.1.15)	no	none	NA	NA
GID.2528848201	6.37455	6.55462	6.62102	6.25855	6.44034	6.54031	6.52124	6.26451	6.67037	6.52836	UCYNA2	ucyna2_00948				DNA topoisomerase IV subunit A (EC 5.99.1.3)	no	none	NA	NA
GID.2528848203	7.41662	7.23603	7.41465	7.2623	7.1442	7.28641	7.71916	7.22039	7.41109	7.21116	UCYNA2	ucyna2_00950				formamidopyrimidine-DNA glycosylase (fpg)	no	none	NA	NA
GID.2528848204	7.12372	7.06363	5.87323	5.60025	7.43008	8.39187	7.16391	7.55822	7.14056	7.01633	UCYNA2	ucyna2_00951		psaE	Photosynthesis	Photosystem I reaction centre subunit IV / PsaE	no	none	NA	NA
GID.2528847347	5.89524	5.75959	5.90297	5.77878	5.48119	5.5683	6.04087	5.86988	5.75373	5.67311	UCYNA2	ucyna2_00093		afuB	ABC transporters	ABC-type Fe3+ transport system permease component	no	none	NA	NA
GID.2528848210	6.25727	6.23462	6.06835	6.14128	6.18549	5.95061	6.13438	6.27782	6.13397	6.11635	UCYNA2	ucyna2_00957				ABC-type multidrug transport system ( ATPase component)	no	none	NA	NA
GID.2528848211	5.50412	5.66347	5.49956	5.77728	5.45801	5.6467	5.20252	5.47485	5.7341	5.69052	UCYNA2	ucyna2_00958				ABC-type multidrug transport system ( permease component)	no	none	NA	NA
GID.2528848213	5.31868	5.62001	5.59448	5.69519	5.5938	5.47794	5.73268	5.67641	5.36886	5.6481	UCYNA2	ucyna2_00960				phage shock protein A (PspA) family protein	no	none	NA	NA
GID.2528848214	7.58835	7.47118	7.61301	7.35323	7.63192	7.37248	7.74121	7.3139	7.71428	6.85179	UCYNA2	ucyna2_00961		guaA	Nucleotide metabolism	GMP synthase (glutamine-hydrolyzing) (EC 6.3.5.2)	no	none	NA	NA
GID.2528848216	6.3667	6.01121	5.92225	5.77168	5.78165	5.8357	6.09843	6.0938	6.32647	6.13102	UCYNA2	ucyna2_00963				probable S-adenosylmethionine-dependent methyltransferase ( YraL family)	yes	sunrise_peak_edge.172	6.25293	0.147417
GID.2528848217	6.38792	6.26042	6.40903	6.4051	6.35048	6.04331	6.35829	6.11904	6.44729	6.15592	UCYNA2	ucyna2_00964				FAD dependent oxidoreductase	no	none	NA	NA
GID.2528848218	4.97889	5.21033	5.07688	4.65179	4.93642	4.97715	5.29071	5.0432	5.15271	4.7055	UCYNA2	ucyna2_00965				Predicted Zn-dependent proteases and their inactivated homologs	no	none	NA	NA
GID.2528847348	5.98172	6.06526	6.17025	6.2142	6.31148	6.26535	6.50452	6.08644	6.18753	6.04404	UCYNA2	ucyna2_00094				translation elongation factor 2 (EF-2/EF-G)	no	none	NA	NA
GID.2528848219	5.50572	5.51897	5.63513	5.53208	5.57596	5.18712	5.57808	5.46896	5.57386	5.34329	UCYNA2	ucyna2_00966			Glycosyltransferases	Glycosyltransferases involved in cell wall biogenesis	no	none	NA	NA
GID.2528848222	5.1526	4.98553	5.12349	4.91163	4.90744	5.07005	5.26622	5.2371	5.28904	5.14096	UCYNA2	ucyna2_00969				Predicted hydrolases or acyltransferases (alpha/beta hydrolase superfamily)	no	none	NA	NA
GID.2528848223	7.53465	7.59926	7.76855	7.58036	7.50714	7.51182	7.75949	7.65454	7.68076	7.43068	UCYNA2	ucyna2_00970		SRP54	Bacterial secretion system	signal recognition particle subunit FFH/SRP54 (srp54)	no	none	NA	NA
GID.2528848225	5.85637	5.92024	5.44086	5.46676	5.28141	5.48189	5.59412	5.64856	6.08792	5.48699	UCYNA2	ucyna2_00972		glyQ	Aminoacyl-tRNA biosynthesis	glycyl-tRNA synthetase alpha chain (EC 6.1.1.14)	no	none	NA	NA
GID.2528848226	6.04278	5.91022	6.07711	5.58112	5.43689	5.71141	5.96353	5.95783	6.5065	6.17323	UCYNA2	ucyna2_00973				C-terminal processing peptidase-2. Serine peptidase. MEROPS family S41A	yes	sunrise_peak_edge.172	5.75243	0.248271
GID.2528848232	6.44618	6.27315	6.70368	6.82501	6.4931	6.18746	6.79015	5.92394	6.97255	5.72613	UCYNA2	ucyna2_00979				hypothetical protein	no	none	NA	NA
GID.2528848233	5.88613	6.28386	6.01741	6.02007	6.1305	6.20047	5.74391	5.88047	5.9501	6.24151	UCYNA2	ucyna2_00980				GUN4-like	no	none	NA	NA
GID.2528848234	6.2958	6.13637	6.28265	6.02867	5.98129	6.01549	6.25442	6.07695	6.21817	6.15269	UCYNA2	ucyna2_00981			Ribosome	ribosome biogenesis GTP-binding protein YlqF	no	none	NA	NA
GID.2528848235	6.83019	6.67111	6.7914	6.57031	6.37251	6.37196	6.7847	6.51745	6.51015	6.51577	UCYNA2	ucyna2_00982		recJ	Homologous recombination	exonuclease RecJ (EC 3.1.-.-)	no	none	NA	NA
GID.2528848236	6.57551	6.46909	6.59601	6.59358	6.80918	6.58212	6.53976	6.7006	6.69533	6.71305	UCYNA2	ucyna2_00983		cyoE	Porphyrin and chlorophyll metabolism	protoheme IX farnesyltransferase	no	none	NA	NA
GID.2528848237	6.39444	6.45287	6.90272	7.03105	7.19407	7.29493	6.80612	6.74796	6.73571	6.42527	UCYNA2	ucyna2_00984		cox15	Respiration	cytochrome oxidase assembly protein subunit 15	yes	sunset_peak_edge.174	6.34533	0.15419
GID.2528848239	6.73932	6.68256	6.76515	6.58795	6.5458	6.47428	6.81071	6.28838	6.96019	6.1639	UCYNA2	ucyna2_00986		RARS	Aminoacyl-tRNA biosynthesis	arginyl-tRNA synthetase (EC 6.1.1.19)	no	none	NA	NA
GID.2528847350	6.90884	6.80944	6.80911	6.79432	6.71952	6.73487	6.79839	7.09066	6.84561	6.8429	UCYNA2	ucyna2_00096		E1.17.4.1A	Nucleotide metabolism	ribonucleoside-diphosphate reductase- alpha subunit	no	none	NA	NA
GID.2528848241	8.02224	7.7976	7.73313	8.04934	8.45735	8.73578	8.39499	8.69516	7.94597	8.33988	UCYNA2	ucyna2_00988		petH	Photosynthesis	Oxidoreductase FAD-binding domain/Oxidoreductase NAD-binding domain	no	none	NA	NA
GID.2528848242	4.82991	4.87366	4.78833	4.80419	4.69338	4.93353	4.82784	4.91262	4.9169	4.75185	UCYNA2	ucyna2_00989				polysaccharide pyruvyl transferase CsaB	no	none	NA	NA
GID.2528848244	6.1052	5.89439	6.05703	5.92359	5.94883	6.12568	5.82353	5.53105	6.12598	5.46627	UCYNA2	ucyna2_00991		TPI	Glycolysis	triosephosphate isomerase (EC 5.3.1.1)	no	none	NA	NA
GID.2528848245	6.01422	6.0064	5.75124	5.82898	5.35459	5.91937	6.0505	5.86117	6.46022	5.63852	UCYNA2	ucyna2_00992		folP	Metabolism of cofactors and vitamins	Dihydropteroate synthase (EC 2.5.1.15)	no	none	NA	NA
GID.2528848246	6.53292	6.45978	6.88032	6.58296	6.91281	6.72978	6.61828	6.2221	6.6669	6.0527	UCYNA2	ucyna2_00993		cbiX	Porphyrin and chlorophyll metabolism	Uncharacterized conserved protein	no	none	NA	NA
GID.2528848247	6.22014	6.02713	6.22483	6.27048	6.32692	5.82782	6.45003	6.1146	6.33788	6.20964	UCYNA2	ucyna2_00994				Protein of unknown function (DUF3148)	no	none	NA	NA
GID.2528848249	5.66543	5.45103	5.75747	5.67516	5.65051	5.41672	5.77763	5.28349	5.67394	5.33908	UCYNA2	ucyna2_00996				16S rRNA m(7)G-527 methyltransferase (EC 2.1.1.170)	no	none	NA	NA
GID.2528848250	6.58987	6.79637	6.80734	6.66435	6.51298	6.66129	6.8488	7.13065	6.79561	6.83658	UCYNA2	ucyna2_00997				serine phosphatase	no	none	NA	NA
GID.2528847351	7.16575	6.95557	7.23192	7.10671	7.44681	7.52044	7.01923	7.23428	7.60775	7.22362	UCYNA2	ucyna2_00097				Ycf66 protein N-terminus	no	none	NA	NA
GID.2528848253	8.33805	8.20562	8.14862	8.08831	7.91235	8.06261	8.1386	8.08443	8.15693	8.04139	UCYNA2	ucyna2_01000			N-Glycan biosynthesis	UDP-N-acetylmuramyl pentapeptide phosphotransferase/UDP-N-acetylglucosamine-1-phosphate transferase	no	none	NA	NA
GID.2528848254	7.33504	6.88886	6.75953	6.64462	6.33316	6.87046	7.03548	7.02722	6.88749	6.86742	UCYNA2	ucyna2_01001		psaL	Photosynthesis	Photosystem I reaction centre subunit XI	no	none	NA	NA
GID.2528848255	8.56214	8.02527	8.49678	8.1385	7.67393	8.46195	8.56666	7.90213	8.23486	7.78284	UCYNA2	ucyna2_01002		psaI	Photosynthesis	hypothetical protein	no	none	NA	NA
GID.2528848257	7.09097	7.17472	7.1105	6.98243	6.93004	7.04553	7.00046	7.19314	7.34013	7.08316	UCYNA2	ucyna2_01004				Cystathionine beta-lyase family protein involved in aluminum resistance	no	none	NA	NA
GID.2528848258	6.71485	6.37546	6.38545	6.60875	6.36857	6.46416	6.51905	6.41082	6.46586	6.40671	UCYNA2	ucyna2_01005		SCD	Fatty acid metabolism	Delta-9 acyl-phospholipid desaturase (EC 1.14.19.-)	no	none	NA	NA
GID.2528848259	6.69183	6.51289	6.75216	6.73866	6.41705	6.45777	6.66063	6.60559	6.64383	6.82077	UCYNA2	ucyna2_01006				RNA-binding proteins (RRM domain)	no	none	NA	NA
GID.2528848260	5.66289	6.0543	5.98594	6.43037	7.35989	6.93393	5.76462	6.08986	5.50818	6.67282	UCYNA2	ucyna2_01007		RP-S21	Ribosome	SSU ribosomal protein S21P	no	none	NA	NA
GID.2528848261	6.19859	6.47903	6.19479	6.30437	6.21105	6.25393	6.38964	6.44076	6.58293	6.49656	UCYNA2	ucyna2_01008		afuA	ABC transporters	ABC-type Fe3+ transport system	no	none	NA	NA
GID.2528848262	4.78114	4.72193	4.92527	4.85479	4.83185	4.62446	4.78183	4.96396	5.00908	4.83255	UCYNA2	ucyna2_01009		aroB	Amino acid metabolism	3-dehydroquinate synthase (EC 4.2.3.4)	no	none	NA	NA
GID.2528848263	6.19328	5.92716	6.05057	5.70517	5.87309	6.24291	5.86535	6.06155	6.32508	6.2227	UCYNA2	ucyna2_01010		clpP	Cell cycle - Caulobacter	ATP-dependent Clp protease proteolytic subunit ClpP (EC 3.4.21.92)	no	none	NA	NA
GID.2528847352	5.30152	5.23192	5.21745	5.20747	5.04893	5.07468	5.26824	5.39447	5.40991	5.3299	UCYNA2	ucyna2_00098		DLD/pdhD	Glycolysis	dihydrolipoamide dehydrogenase (EC 1.8.1.4)	yes	sunrise_peak_edge.172	5.94733	0.230911
GID.2528848264	5.87561	6.27236	5.97175	5.71962	5.65268	5.8256	6.05294	5.82652	5.92677	5.89751	UCYNA2	ucyna2_01011		clpX	Cell cycle - Caulobacter	ATP-dependent Clp protease ATP-binding subunit ClpX (EC 3.4.21.92)	no	none	NA	NA
GID.2528848266	4.96163	4.18534	4.86762	4.97779	4.2051	4.49649	5.16919	4.72156	3.99791	3.97023	UCYNA2	ucyna2_01013				Predicted transcription factor (homolog of eukaryotic MBF1)	no	none	NA	NA
GID.2528848267	5.79838	5.88353	5.67786	5.98466	6.18084	6.33765	5.69675	6.14004	5.91466	6.14409	UCYNA2	ucyna2_01014				Uncharacterized conserved protein	no	none	NA	NA
GID.2528848268	6.10372	6.35897	6.04623	6.28425	6.2756	5.88934	6.19933	6.51085	6.30016	6.75157	UCYNA2	ucyna2_01015				NusB antitermination factor	no	none	NA	NA
GID.2528848270	6.45716	6.46594	6.61146	6.51896	6.3177	6.6075	6.70142	6.53627	6.49519	6.40248	UCYNA2	ucyna2_01017			Ribosome	ribosomal large subunit pseudouridine synthase D (EC 5.4.99.-)	no	none	NA	NA
GID.2528848272	5.89475	5.8631	5.88656	5.98544	5.90708	5.70434	5.77295	5.82194	5.94879	5.93574	UCYNA2	ucyna2_01019		speE	Amino acid metabolism	spermidine synthase/S-adenosylmethionine decarboxylase proenzyme ( Bacillus form)	no	none	NA	NA
GID.2528848274	5.12402	5.34043	5.31693	5.35903	5.24935	4.93625	5.36104	5.23141	5.18681	5.0451	UCYNA2	ucyna2_01021		mutL	Mismatch repair	DNA mismatch repair protein MutL	no	none	NA	NA
GID.2528848275	5.70787	5.71263	5.96735	5.96536	5.7567	5.58746	5.79109	5.57896	5.744	5.92025	UCYNA2	ucyna2_01022		rpaA	Circadian clock	two component transcriptional regulator ( winged helix family)	no	none	NA	NA
GID.2528847354	6.57414	6.52711	6.45649	6.60525	6.41153	6.36846	6.58694	6.47704	6.6939	6.65771	UCYNA2	ucyna2_00100		PRPS	Pentose phosphate pathway	ribose-phosphate pyrophosphokinase	no	none	NA	NA
GID.2528848277	7.75733	7.65945	7.90705	7.66465	7.7746	7.71858	7.83606	7.70765	7.74782	8.15011	UCYNA2	ucyna2_01024		RP-S21	Ribosome	SSU ribosomal protein S21P	no	none	NA	NA
GID.2528848279	6.76863	6.67306	6.71549	6.36971	6.62094	6.64237	6.74985	6.43543	6.86788	6.46086	UCYNA2	ucyna2_01026		PDHA	Glycolysis	pyruvate dehydrogenase E1 component- alpha subunit	no	none	NA	NA
GID.2528848284	4.67179	4.75019	4.89309	5.02334	4.54688	4.89106	5.29787	4.34795	4.88327	4.28749	UCYNA2	ucyna2_01031				phage shock protein A (PspA) family protein	no	none	NA	NA
GID.2528848285	6.4196	6.08811	5.75421	5.51533	6.12322	6.29116	6.39382	6.56339	6.56172	6.09208	UCYNA2	ucyna2_01032		cysE	Amino acid metabolism	serine O-acetyltransferase (EC 2.3.1.30)	yes	edge.173	5.84533	0.234491
GID.2528848289	5.30201	4.89386	5.16634	5.04867	4.3911	4.89614	5.2976	4.90209	4.87804	4.65783	UCYNA2	ucyna2_01036				Protein of unknown function (DUF2993)	no	none	NA	NA
GID.2528847356	6.5497	6.186	5.96141	5.7492	6.30236	5.51373	6.13006	6.54182	6.33073	6.21169	UCYNA2	ucyna2_00102				hypothetical protein	no	none	NA	NA
GID.2528848292	6.29783	6.18489	6.37017	6.22161	6.14369	5.62182	6.30153	5.88716	6.34565	6.23799	UCYNA2	ucyna2_01039		murE	Amino acid metabolism	UDP-N-acetylmuramoylalanyl-D-glutamate-2-6-diaminopimelate ligase (EC 6.3.2.13)	no	none	NA	NA
GID.2528848293	7.45052	7.33889	7.50809	7.54892	7.36184	7.31768	7.14291	7.54744	6.94018	7.58845	UCYNA2	ucyna2_01040				Formate hydrogenlyase subunit 6/NADH:ubiquinone oxidoreductase 23 kD subunit (chain I)	no	none	NA	NA
GID.2528848295	6.74262	6.67302	6.79794	7.11538	7.05307	7.384	6.9479	6.87161	6.90828	7.02535	UCYNA2	ucyna2_01042		chlL	Porphyrin and chlorophyll metabolism	ferredoxin protochlorophyllide reductase subunit L (EC 1.3.7.7)	no	none	NA	NA
GID.2528848296	6.88436	6.77308	7.34845	7.63946	7.77461	7.82367	7.52779	6.996	6.82682	7.07934	UCYNA2	ucyna2_01043		chlN	Porphyrin and chlorophyll metabolism	ferredoxin protochlorophyllide reductase subunit N (EC 1.3.7.7)	yes	sunset_peak_edge.174	6.74265	0.033
GID.2528848297	5.4282	4.40324	4.88888	4.45868	4.8499	4.54086	4.49987	5.41071	5.27438	5.33314	UCYNA2	ucyna2_01044				Ferredoxin	no	none	NA	NA
GID.2528848298	5.37516	5.3498	5.5822	5.64827	5.32709	5.36871	5.6885	5.03424	5.22674	5.0832	UCYNA2	ucyna2_01045		cobQ	Porphyrin and chlorophyll metabolism	adenosylcobyric acid synthase (glutamine-hydrolysing) (EC 6.3.5.10)	no	none	NA	NA
GID.2528848301	9.04726	9.54348	9.47653	10.2783	10.4777	10.2321	9.42397	9.25144	9.20409	9.98259	UCYNA2	ucyna2_01048		L33P	Ribosome	LSU ribosomal protein L33P	yes	sunset_peak_edge.174	5.8379	0.233243
GID.2528848302	7.04837	7.59703	7.596	7.87529	8.18646	8.00171	7.79525	7.13578	7.47855	7.52363	UCYNA2	ucyna2_01049		RP-S18	Ribosome	SSU ribosomal protein S18P	yes	sunset_peak_edge.174	6.04207	0.209435
GID.2528848303	6.16112	6.16802	6.27964	6.33395	6.13952	6.07613	6.34421	5.98056	6.21546	5.81476	UCYNA2	ucyna2_01050				Exoribonuclease R	no	none	NA	NA
GID.2528848305	5.26648	5.91885	6.12056	5.26163	5.51615	5.87292	6.00293	5.98993	5.8794	5.88456	UCYNA2	ucyna2_01052				hypothetical protein	no	none	NA	NA
GID.2528848307	7.21337	7.30403	7.17483	7.07148	7.26526	7.21015	7.32007	7.13982	7.21505	6.98972	UCYNA2	ucyna2_01054		TARS	Aminoacyl-tRNA biosynthesis	threonyl-tRNA synthetase	no	none	NA	NA
GID.2528848308	6.04679	6.30247	6.26415	5.78109	6.08745	6.01197	6.24018	6.01915	6.19891	5.90584	UCYNA2	ucyna2_01055		SARS	Aminoacyl-tRNA biosynthesis	seryl-tRNA synthetase (EC 6.1.1.11)	no	none	NA	NA
GID.2528848310	5.15026	4.89048	5.10448	5.10143	4.76944	5.06393	5.37359	4.85806	5.1366	4.76964	UCYNA2	ucyna2_01057				rod shape-determining protein RodA	no	none	NA	NA
GID.2528848311	7.11855	6.94216	7.26908	7.12494	7.03643	6.85142	7.21168	6.83126	6.97877	6.79304	UCYNA2	ucyna2_01058				ATPases involved in chromosome partitioning	no	none	NA	NA
GID.2528847358	6.83528	6.52104	6.42712	6.60251	6.4266	6.78081	7.05864	6.86177	7.05612	6.86694	UCYNA2	ucyna2_00104				Cyanobacterial and plant NDH-1 subunit O	no	none	NA	NA
GID.2528848312	5.31048	5.10943	5.27645	5.00552	5.07577	5.27359	5.32954	5.51315	5.64714	5.40211	UCYNA2	ucyna2_01059				hypothetical protein	no	none	NA	NA
GID.2528848314	4.37226	4.4253	5.1122	5.1444	5.39094	4.86997	4.85155	4.61122	4.46576	4.51815	UCYNA2	ucyna2_01061		chlM	Porphyrin and chlorophyll metabolism	Mg-protoporphyrin IX methyltransferase (EC 2.1.1.11)	yes	sunset_peak_edge.174	6.26512	0.155844
GID.2528848315	6.43826	6.27925	6.3224	6.38617	6.10088	6.17705	6.45178	6.592	6.35813	6.56549	UCYNA2	ucyna2_01062		glgC	Amino sugar and nucleotide sugar metabolism	glucose-1-phosphate adenylyltransferase	no	none	NA	NA
GID.2528848316	5.96445	6.39347	6.20452	6.05718	5.69515	5.95441	6.16388	5.86894	6.05536	5.76236	UCYNA2	ucyna2_01063		uvrB	Nucleotide excision repair	Excinuclease ABC subunit B	no	none	NA	NA
GID.2528848318	4.66214	4.8236	4.80041	4.41175	4.86339	5.11767	4.94768	5.28745	5.20928	5.09752	UCYNA2	ucyna2_01065				Metal-dependent hydrolases of the beta-lactamase superfamily III	no	none	NA	NA
GID.2528847359	6.96488	7.00847	6.89973	6.73519	6.81979	6.63286	6.49394	7.06971	6.77742	7.18087	UCYNA2	ucyna2_00105				Trypsin-like serine proteases ( typically periplasmic)	no	none	NA	NA
GID.2528848319	5.0835	5.29808	5.16467	5.39124	5.31493	5.91425	5.33425	4.95896	4.98276	5.43246	UCYNA2	ucyna2_01066				Protein of unknown function (DUF3386)	no	none	NA	NA
GID.2528848320	5.25302	4.9684	5.03468	4.99629	4.66367	4.78684	5.12091	4.94905	5.07129	4.87163	UCYNA2	ucyna2_01067		DPO3G	DNA replication	DNA polymerase III ( subunit gamma and tau)	no	none	NA	NA
GID.2528848321	8.2114	8.32132	8.74752	8.57477	8.59284	8.40604	8.5976	7.98877	8.44297	8.00273	UCYNA2	ucyna2_01068				chaperone protein DnaJ	no	none	NA	NA
GID.2528848322	6.26506	5.65406	5.73895	5.82196	5.4737	5.96295	5.76816	5.94825	5.80966	5.80737	UCYNA2	ucyna2_01069				Predicted redox protein ( regulator of disulfide bond formation)	no	none	NA	NA
GID.2528848323	5.79358	6.16443	6.04372	6.16208	5.82795	6.31044	6.3496	5.96337	6.18201	5.72583	UCYNA2	ucyna2_01070			Ribosome	ribosome small subunit-dependent GTPase A	no	none	NA	NA
GID.2528848325	5.00431	5.10892	5.45986	5.22715	5.44138	5.64315	5.50653	4.97737	5.35254	4.94261	UCYNA2	ucyna2_01072		glyS	Aminoacyl-tRNA biosynthesis	glycyl-tRNA synthetase beta chain (EC 6.1.1.14)	no	none	NA	NA
GID.2528848327	6.97776	6.88175	7.10723	7.09025	6.69928	7.0125	7.13721	6.8267	6.844	6.65271	UCYNA2	ucyna2_01074				Protein of unknown function (DUF3326)	no	none	NA	NA
GID.2528848329	5.33444	6.32045	6.57355	6.30894	6.72952	6.61685	6.28962	5.567	6.30023	5.77294	UCYNA2	ucyna2_01076				Bacterial nucleoid DNA-binding protein	no	none	NA	NA
GID.2528847360	6.70574	6.54383	6.62696	6.6788	5.96435	6.21431	6.77767	7.06961	6.61783	6.6881	UCYNA2	ucyna2_00106				TIGR00297 family protein	no	none	NA	NA
GID.2528848332	4.90814	5.06711	5.25941	4.89409	5.1941	4.55574	5.1127	4.85827	5.54562	5.32462	UCYNA2	ucyna2_01079			Ribosome	ribosome recycling factor	no	none	NA	NA
GID.2528848333	7.49726	7.40556	7.40559	7.47574	7.17568	7.04119	7.38913	7.57194	7.62978	7.67547	UCYNA2	ucyna2_01080		pyrH	Nucleotide metabolism	uridylate kinase (EC 2.7.4.22)	no	none	NA	NA
GID.2528848334	6.33261	6.43678	6.85032	6.58843	7.12017	6.37593	6.66053	6.26424	6.56815	5.67968	UCYNA2	ucyna2_01081				Protein of unknown function (DUF2839)	no	none	NA	NA
GID.2528848335	6.16354	6.5483	6.3636	6.01447	6.13844	5.97448	6.21092	6.07192	6.276	5.83982	UCYNA2	ucyna2_01082				methionine aminopeptidase ( type I (EC 3.4.11.18))	no	none	NA	NA
GID.2528848336	5.64865	5.44953	5.39613	5.3836	5.10767	5.28197	5.36829	5.59935	5.58561	5.66712	UCYNA2	ucyna2_01083				Exodeoxyribonuclease I subunit D (EC 3.1.11.1)	yes	sunrise_peak_edge.172	6.23672	0.147154
GID.2528848338	5.80195	5.10713	5.17068	5.44069	5.09435	5.07648	5.44927	4.92454	5.49928	5.02147	UCYNA2	ucyna2_01085				Dehydrogenases with different specificities (related to short-chain alcohol dehydrogenases)	no	none	NA	NA
GID.2528848339	6.54588	6.45733	6.56127	6.67727	6.18717	6.22142	6.69969	6.39617	6.44074	6.43461	UCYNA2	ucyna2_01086		ubiD	Metabolism of cofactors and vitamins	3-octaprenyl-4hydroxybenzoate decarboxylase (EC 4.1.1.-)	no	none	NA	NA
GID.2528848340	7.88182	7.74722	8.45613	8.37917	7.65663	7.66988	8.07843	7.67959	8.00288	7.97511	UCYNA2	ucyna2_01087				DNA gyrase subunit B (EC 5.99.1.3)	no	none	NA	NA
GID.2528848341	7.48456	7.68883	7.59719	7.41788	7.14864	7.49437	7.66996	7.80378	7.77527	7.40581	UCYNA2	ucyna2_01088		cobA	Porphyrin and chlorophyll metabolism	uroporphyrinogen-III C-methyltransferase (EC 2.1.1.107)	no	none	NA	NA
GID.2528847361	7.38324	7.34821	7.03392	7.07564	7.32754	7.69304	7.3436	7.33223	7.38789	7.16912	UCYNA2	ucyna2_00107				Iron-sulfur cluster assembly accessory protein	no	none	NA	NA
GID.2528848345	6.28205	6.49817	6.43092	5.91442	6.26551	6.35406	6.70127	6.46089	6.74838	6.21349	UCYNA2	ucyna2_01092		recF	Homologous recombination	DNA replication and repair protein RecF	no	none	NA	NA
GID.2528848347	5.3646	5.25509	5.42954	5.16065	4.90123	5.03534	5.15943	5.01245	5.07566	5.0636	UCYNA2	ucyna2_01094		carA	Amino acid metabolism	carbamoyl-phosphate synthase small subunit	no	none	NA	NA
GID.2528848350	6.88591	6.71262	6.80711	6.79414	6.53249	6.59143	6.82215	6.95311	7.01707	6.89719	UCYNA2	ucyna2_01097		rpe	Pentose phosphate pathway	ribulose-5-phosphate 3-epimerase (EC 5.1.3.1)	no	none	NA	NA
GID.2528847362	6.1674	5.72818	6.1347	5.9353	5.92771	5.77944	6.15625	5.65716	6.0436	5.48287	UCYNA2	ucyna2_00108				hypothetical protein	no	none	NA	NA
GID.2528848351	6.88114	7.61252	7.6326	7.49339	7.69996	7.64983	7.32431	6.8242	7.56707	6.7511	UCYNA2	ucyna2_01098				hypothetical protein	no	none	NA	NA
GID.2528848352	6.1076	6.20855	6.13593	7.14797	6.54193	6.36652	6.17033	6.0147	6.58535	5.80392	UCYNA2	ucyna2_01099				Glutaredoxin-like domain (DUF836)	no	none	NA	NA
GID.2528848353	5.21187	5.09732	5.277	5.21926	5.34011	5.31088	5.04393	5.27937	5.33706	5.57647	UCYNA2	ucyna2_01100		afuC	ABC transporters	ABC-type spermidine/putrescine transport systems ( ATPase components)	no	none	NA	NA
GID.2528848354	6.34295	6.47782	6.57529	6.40552	6.4658	6.17034	6.74183	6.23107	6.58209	5.85954	UCYNA2	ucyna2_01101				Nucleoside phosphorylase	no	none	NA	NA
GID.2528848356	5.41711	5.52534	5.68774	5.762	5.33133	5.90933	5.92415	5.48969	5.3129	5.35527	UCYNA2	ucyna2_01103		ACSL	Fatty acid metabolism	Long-chain acyl-CoA synthetases (AMP-forming)	no	none	NA	NA
GID.2528848357	5.99296	6.3146	5.71642	5.55878	5.69353	5.78306	5.92302	6.08313	6.05393	6.06155	UCYNA2	ucyna2_01104		vanY	Peptidoglycan biosynthesis	D-Ala-D-Ala carboxypeptidase. Metallo peptidase. MEROPS family M15B	yes	other	5.6475	0.24295
GID.2528848359	6.0992	6.23108	6.114	6.06373	5.94886	6.10622	6.0343	6.49699	6.1668	6.39922	UCYNA2	ucyna2_01106		ftsH	Cell division	ATP-dependent Zn proteases	no	none	NA	NA
GID.2528848360	7.73257	7.45593	7.45984	7.0627	7.3324	7.61344	8.30984	8.28785	7.67125	7.85449	UCYNA2	ucyna2_01107		tkt	Pentose phosphate pathway	transketolase bacterial and yeast	no	none	NA	NA
GID.2528847364	6.44922	6.51292	6.72521	6.68638	6.55495	6.7184	6.83042	6.47543	6.46767	6.54913	UCYNA2	ucyna2_00110				membrane complex biogenesis protein ( BtpA family)	no	none	NA	NA
GID.2528848361	5.10245	4.83593	5.27703	5.03604	4.7405	5.00261	5.40811	4.96876	5.02298	4.62946	UCYNA2	ucyna2_01108				transcriptional attenuator	no	none	NA	NA
GID.2528848362	5.27724	4.90323	5.25239	5.05054	5.19256	4.80324	5.24372	5.31613	5.20453	4.85407	UCYNA2	ucyna2_01109		argC	Amino acid metabolism	N-acetyl-gamma-glutamyl-phosphate reductase (EC 1.2.1.38)	no	none	NA	NA
GID.2528848364	6.95125	7.06793	6.77807	7.25388	6.89195	7.05709	7.12299	7.37449	6.41679	7.60435	UCYNA2	ucyna2_01111		PGD	Pentose phosphate pathway	6-phosphogluconate dehydrogenase (decarboxylating) (EC 1.1.1.44)	no	none	NA	NA
GID.2528848365	5.0522	4.88942	5.20181	5.31513	4.85862	5.06136	5.44115	5.23407	4.99289	5.14576	UCYNA2	ucyna2_01112				Domain of unknown function (DUF4168)	no	none	NA	NA
GID.2528848366	6.21612	5.92047	5.91517	6.12947	5.89632	5.87768	6.28239	6.18296	5.9754	5.91542	UCYNA2	ucyna2_01113				16S rRNA (cytosine(1402)-N(4))-methyltransferase	no	none	NA	NA
GID.2528848367	6.69143	6.46435	6.59497	6.59201	6.77421	6.83076	6.36981	7.19088	6.93443	6.71098	UCYNA2	ucyna2_01114		metK	Amino acid metabolism	methionine adenosyltransferase (EC 2.5.1.6)	no	none	NA	NA
GID.2528848368	6.44178	6.6212	6.43186	6.22738	6.18801	6.40815	6.35271	6.22895	6.46592	5.99719	UCYNA2	ucyna2_01115		WARS	Aminoacyl-tRNA biosynthesis	tryptophanyl-tRNA synthetase (EC 6.1.1.2)	no	none	NA	NA
GID.2528848370	4.89884	4.52098	4.18328	3.8888	2.56206	4.27714	4.50612	5.00523	4.96454	4.50728	UCYNA2	ucyna2_01117		bioY	ABC transporters	Uncharacterized conserved protein	no	none	NA	NA
GID.2528847365	6.92045	6.84223	6.89859	6.91542	6.61364	6.80521	6.85157	6.70417	6.68819	6.65853	UCYNA2	ucyna2_00111				Predicted membrane protein	no	none	NA	NA
GID.2528848374	6.36534	5.93404	6.41616	6.19203	6.1779	5.96635	6.21328	5.93445	5.79788	5.74174	UCYNA2	ucyna2_01121				anti-anti-sigma factor	no	none	NA	NA
GID.2528848376	7.24436	7.2291	7.51505	7.28521	7.06954	7.47759	7.50621	7.2795	7.31768	7.14231	UCYNA2	ucyna2_01123				Fe-S oxidoreductase	no	none	NA	NA
GID.2528848377	4.53265	4.46395	4.47623	4.89781	4.60543	4.40898	5.10491	4.71275	4.47366	4.50115	UCYNA2	ucyna2_01124				hypothetical protein	no	none	NA	NA
GID.2528848380	5.04529	4.86699	4.52914	4.72216	4.71523	4.67697	4.78219	5.29651	4.95602	5.0365	UCYNA2	ucyna2_01127		ubiH	Metabolism of cofactors and vitamins	2-octaprenyl-6-methoxyphenol hydroxylase (EC 1.14.13.-)/2-octaprenyl-3-methyl-6-methoxy-1-4-benzoquinol hydroxylase (EC 1.14.13.-)	no	none	NA	NA
GID.2528848381	7.14994	7.01646	6.87732	6.68691	6.79289	6.64709	7.02942	7.04135	6.97172	6.91737	UCYNA2	ucyna2_01128		eno	Glycolysis	phosphopyruvate hydratase	yes	sunrise_peak_edge.172	5.78723	0.24491
GID.2528848386	5.4404	5.4353	5.35735	5.83985	5.34257	5.72226	5.30679	4.89623	5.47082	5.41469	UCYNA2	ucyna2_01133		gcpE	Metabolism of terpenoids and polyketides	4-hydroxy-3-methylbut-2-en-1-yl diphosphate synthase (EC 1.17.4.3)	no	none	NA	NA
GID.2528848387	5.72425	6.01906	6.06895	6.03804	5.84317	6.02711	6.00803	5.63933	5.72112	5.95833	UCYNA2	ucyna2_01134		thiG	Metabolism of cofactors and vitamins	Uncharacterized enzyme of thiazole biosynthesis	no	none	NA	NA
GID.2528848388	6.66368	6.5539	6.84561	6.59025	6.21367	6.68445	6.76433	6.73761	6.64988	6.54633	UCYNA2	ucyna2_01135		thiO	Metabolism of cofactors and vitamins	glycine oxidase (EC 1.4.3.19)	no	none	NA	NA
GID.2528848389	5.56224	5.8557	5.81638	5.94195	5.31695	5.45613	5.69679	6.13576	5.81821	6.14804	UCYNA2	ucyna2_01136		recG	Homologous recombination	ATP-dependent DNA helicase RecG (EC 3.6.1.-)	no	none	NA	NA
GID.2528848391	6.68545	6.85115	6.96282	6.71143	6.7699	6.94338	7.02217	6.65443	7.09363	6.3923	UCYNA2	ucyna2_01138		hemH	Porphyrin and chlorophyll metabolism	ferrochelatase (EC 4.99.1.1)	no	none	NA	NA
GID.2528848392	5.2683	5.29036	5.46608	5.23532	5.30247	5.2106	5.44552	5.31768	5.2331	5.13081	UCYNA2	ucyna2_01139				O-sialoglycoprotein endopeptidase (EC 3.4.24.57)	no	none	NA	NA
GID.2528848394	4.99281	4.86902	4.88189	4.39856	4.64381	4.73217	4.81358	4.80108	5.2273	4.7549	UCYNA2	ucyna2_01141		secF	Bacterial secretion system	protein translocase subunit secF	no	none	NA	NA
GID.2528848395	6.79629	7.01007	6.9956	6.86479	6.90752	6.65677	7.05332	6.69436	6.84892	6.62542	UCYNA2	ucyna2_01142		secD	Bacterial secretion system	protein-export membrane protein	no	none	NA	NA
GID.2528848396	4.89264	5.03392	5.11652	5.46979	5.14975	5.0846	4.95684	5.22481	5.14583	5.4087	UCYNA2	ucyna2_01143		PDHB	Glycolysis	Transketolase- C-terminal domain	no	none	NA	NA
GID.2528848397	8.08851	8.99232	9.11249	8.98292	8.59529	8.88881	8.25911	8.65996	8.69148	8.60124	UCYNA2	ucyna2_01144				Sigma-70	no	none	NA	NA
GID.2528848400	7.8497	7.4865	7.95584	7.68177	8.04668	8.04037	8.02052	7.94132	8.00866	7.77351	UCYNA2	ucyna2_01147		hemL	Porphyrin and chlorophyll metabolism	glutamate-1-semialdehyde 2-1-aminomutase (EC 5.4.3.8)	no	none	NA	NA
GID.2528848402	5.61267	5.40241	5.45409	5.06152	5.2903	5.2218	5.19572	5.52284	5.72395	5.44447	UCYNA2	ucyna2_01149		ndh	Oxidative phosphorylation	NADH dehydrogenase ( FAD-containing subunit)	yes	sunrise_peak_edge.172	5.66226	0.243422
GID.2528848403	7.40757	7.42694	7.84581	7.71931	7.63216	7.62291	7.97734	7.62251	7.57337	7.57167	UCYNA2	ucyna2_01150				acyl-ACP reductase	no	none	NA	NA
GID.2528848404	4.63087	5.32146	5.94399	6.37808	6.53755	6.15039	4.85963	4.68802	4.64043	5.87592	UCYNA2	ucyna2_01151			Biosynthesis of secondary metabolites	fatty aldehyde decarbonylase	yes	sunset_peak_edge.174	6.19622	0.161791
GID.2528848405	5.44578	5.26226	5.57139	5.86949	5.86659	5.47742	5.52015	5.7656	5.36272	5.52861	UCYNA2	ucyna2_01152		hpnJ	Nitrogen fixation	hopanoid biosynthesis associated radical SAM protein HpnJ	no	none	NA	NA
GID.2528848407	5.30953	4.99405	5.27695	5.23697	5.06259	4.83281	5.2096	5.03195	5.28171	4.94139	UCYNA2	ucyna2_01154				hydrogenase accessory protein HypB	no	none	NA	NA
GID.2528847368	5.37877	5.21867	5.40008	4.93931	5.27235	5.10478	5.19615	5.33343	5.23622	5.30883	UCYNA2	ucyna2_00114				hypothetical protein	no	none	NA	NA
GID.2528848409	7.41869	7.22209	7.21816	7.45444	7.31221	7.08889	7.47596	7.06141	7.22172	7.07845	UCYNA2	ucyna2_01156				NHL repeat	no	none	NA	NA
GID.2528848410	6.20785	6.10005	6.46149	6.23665	5.9356	6.2278	6.05701	6.24656	6.79249	6.24633	UCYNA2	ucyna2_01157		RP-S20	Ribosome	SSU ribosomal protein S20P	no	none	NA	NA
GID.2528848411	6.09025	6.24108	6.12427	6.45469	6.02829	6.15666	6.04499	5.92382	6.25477	5.99498	UCYNA2	ucyna2_01158		rpoB	Transcription	DNA-directed RNA polymerase subunit beta (EC 2.7.7.6)	no	none	NA	NA
GID.2528848412	8.02071	7.94966	7.92408	7.91938	7.84243	7.67753	8.03564	8.46465	8.10439	8.2821	UCYNA2	ucyna2_01159		rpoC	Transcription	DNA-directed RNA polymerase subunit beta' (EC 2.7.7.6)	no	none	NA	NA
GID.2528848413	5.29979	5.16478	5.50333	5.22258	5.28336	5.10406	5.54301	5.38219	5.29035	5.40992	UCYNA2	ucyna2_01160		pdxH	Metabolism of cofactors and vitamins	Pyridoxamine 5'-phosphate oxidase (EC 1.4.3.5)	no	none	NA	NA
GID.2528848415	5.95507	5.66579	5.70938	5.83511	5.62359	5.691	5.64121	5.79407	5.90413	5.58674	UCYNA2	ucyna2_01162			Glycerolipid metabolism	1-acyl-sn-glycerol-3-phosphate acyltransferase	no	none	NA	NA
GID.2528848416	4.45542	5.02132	4.57692	4.53517	4.976	4.72109	4.26202	4.99389	5.2129	4.66052	UCYNA2	ucyna2_01163				hypothetical protein	no	none	NA	NA
GID.2528847369	4.93741	4.5462	5.02875	4.69627	4.70678	4.73503	4.89208	5.02156	4.91018	4.70278	UCYNA2	ucyna2_00115		murG	Cell division	UDP-N-acetylglucosamine-N-acetylmuramylpentapeptide N-acetylglucosamine transferase	no	none	NA	NA
GID.2528848418	6.1047	6.3576	6.04766	6.06128	6.04562	6.2506	6.15914	6.17318	6.52605	6.1884	UCYNA2	ucyna2_01165		gcvH	Amino acid metabolism	glycine cleavage system H protein	no	none	NA	NA
GID.2528848419	6.90618	6.62504	6.48395	6.60745	6.5544	6.68777	6.04502	6.55662	6.61061	6.86299	UCYNA2	ucyna2_01166		ispH	Metabolism of terpenoids and polyketides	4-hydroxy-3-methylbut-2-enyl diphosphate reductase (EC 1.17.1.2)	no	none	NA	NA
GID.2528848421	5.37444	5.10992	5.04644	5.03206	5.12719	5.29109	5.03204	5.19053	5.43634	4.98821	UCYNA2	ucyna2_01168				Helix-turn-helix domain	no	none	NA	NA
GID.2528848422	5.22614	5.00315	5.08076	5.0183	4.88946	4.84461	5.08448	5.06623	5.15298	4.70646	UCYNA2	ucyna2_01169			Ribosome	ribosomal large subunit pseudouridine synthase B (EC 5.4.99.-)	no	none	NA	NA
GID.2528848423	8.03873	7.81632	8.12904	7.99272	7.86336	8.16118	8.39269	7.72622	7.91745	7.80487	UCYNA2	ucyna2_01170				Uncharacterized protein conserved in bacteria	no	none	NA	NA
GID.2528848424	7.09486	7.18331	7.79934	7.36801	6.88122	7.56321	7.35731	7.04477	7.35167	7.3194	UCYNA2	ucyna2_01171				SPFH domain ( Band 7 family protein)	no	none	NA	NA
GID.2528848425	4.78301	4.41654	5.29634	4.67377	4.04007	4.49053	4.85065	4.78386	4.78727	5.08722	UCYNA2	ucyna2_01172		ecfA1	ABC transporters	ABC-type cobalt transport system ( ATPase component)	no	none	NA	NA
GID.2528848426	6.83339	6.7715	6.99032	6.64813	6.59757	6.62371	6.58493	6.8607	6.82773	7.07418	UCYNA2	ucyna2_01173		glyA	Amino acid metabolism	serine hydroxymethyltransferase (EC 2.1.2.1)	no	none	NA	NA
GID.2528847370	6.32219	6.21438	6.25867	6.09906	5.99785	6.05805	6.34637	6.39334	6.34813	6.38494	UCYNA2	ucyna2_00116				Predicted unusual protein kinase	yes	sunrise_peak_edge.172	5.92601	0.23541
GID.2528848429	5.83459	6.28932	6.0102	5.83726	6.00794	5.58082	5.98926	5.7307	5.99474	5.79182	UCYNA2	ucyna2_01176		mfd	Nucleotide excision repair	transcription-repair coupling factor	no	none	NA	NA
GID.2528848430	7.32616	7.17076	7.34557	7.04878	7.19439	6.92926	7.32812	7.25596	7.19985	7.06224	UCYNA2	ucyna2_01177		ndhJ	Oxidative phosphorylation	NADH dehydrogenase subunit C (EC 1.6.5.3)	no	none	NA	NA
GID.2528848431	9.47082	8.88501	9.45501	9.28672	8.96933	9.11966	9.67865	9.41401	9.41064	9.82237	UCYNA2	ucyna2_01178		ndhK	Oxidative phosphorylation	NADH dehydrogenase subunit B (EC 1.6.5.3)	no	none	NA	NA
GID.2528848432	7.63546	7.48404	7.09696	7.05467	7.16348	7.70158	7.68454	8.5181	7.31066	8.05315	UCYNA2	ucyna2_01179		ndhC	Oxidative phosphorylation	NADH dehydrogenase subunit A (EC 1.6.5.3)	no	none	NA	NA
GID.2528847267	4.95878	4.88678	5.04128	4.95297	5.24843	5.00053	4.95589	5.08128	4.99249	5.09919	UCYNA2	ucyna2_00013		hemE	Porphyrin and chlorophyll metabolism	uroporphyrinogen decarboxylase (EC 4.1.1.37)	no	none	NA	NA
GID.2528848435	5.24772	5.0314	4.92759	4.81316	5.12978	4.77062	5.20667	5.25908	5.48518	5.20926	UCYNA2	ucyna2_01182				TPR repeat	no	none	NA	NA
GID.2528848436	6.01526	6.71724	6.80866	6.10573	6.22291	6.03447	5.67733	5.94523	5.79879	6.78359	UCYNA2	ucyna2_01183		bfr	Porphyrin and chlorophyll metabolism	Bacterioferritin (cytochrome b1)	no	none	NA	NA
GID.2528848437	4.6279	5.04341	5.09493	4.51414	4.73055	4.75474	4.86198	4.59088	5.20029	4.30103	UCYNA2	ucyna2_01184		YARS	Aminoacyl-tRNA biosynthesis	tyrosyl-tRNA synthetase (EC 6.1.1.1)	no	none	NA	NA
GID.2528848440	6.1894	6.11656	6.35558	6.21935	5.91909	6.11706	6.25058	6.04675	6.10688	5.90374	UCYNA2	ucyna2_01187				hypothetical protein	no	none	NA	NA
GID.2528848441	6.39831	6.3122	5.9953	6.15781	6.23329	6.25167	5.69137	6.38433	6.75848	6.33597	UCYNA2	ucyna2_01188		pyrG	Nucleotide metabolism	CTP synthase (EC 6.3.4.2)	no	none	NA	NA
GID.2528847372	4.70599	5.40486	5.0409	4.80894	4.57897	4.85094	5.0756	4.6105	4.94451	4.41396	UCYNA2	ucyna2_00118				ATPase involved in DNA repair	no	none	NA	NA
GID.2528848443	5.47752	5.29171	4.96448	5.24685	5.12545	5.20391	5.01984	5.49557	5.38396	5.5067	UCYNA2	ucyna2_01190		murC	Cell division	UDP-N-acetylmuramate-alanine ligase	no	none	NA	NA
GID.2528848444	7.98551	7.75283	7.83214	7.71341	7.70519	7.77365	8.11798	7.75007	7.84956	7.79125	UCYNA2	ucyna2_01191		murB	Amino sugar and nucleotide sugar metabolism	UDP-N-acetylmuramate dehydrogenase (EC 1.1.1.158)	no	none	NA	NA
GID.2528848448	5.76731	6.20747	5.88929	6.44808	6.61606	6.61757	6.20076	6.08705	5.80734	6.46641	UCYNA2	ucyna2_01195		RP-S16	Ribosome	SSU ribosomal protein S16P	no	none	NA	NA
GID.2528848449	5.60157	5.7235	6.09388	6.09475	6.49412	6.0665	5.86639	5.25659	5.55465	5.42317	UCYNA2	ucyna2_01196				Organic solvent tolerance protein OstA	yes	sunset_peak_edge.174	6.09329	0.194164
GID.2528848451	5.17528	4.94769	5.14774	5.07309	4.74124	4.95051	5.23028	5.06848	5.34775	5.14956	UCYNA2	ucyna2_01198		sat	Sulfur metabolism	sulfate adenylyltransferase (EC 2.7.7.4)	no	none	NA	NA
GID.2528848452	5.29571	5.39153	5.89884	5.43567	5.42874	5.40175	5.57799	5.18603	5.58507	4.68989	UCYNA2	ucyna2_01199				ABC-type dipeptide transport system ( periplasmic component)	no	none	NA	NA
GID.2528847373	6.11426	6.40094	6.31455	6.1496	6.26321	6.31349	6.51475	5.89712	6.33954	6.13771	UCYNA2	ucyna2_00119		dnaB	Cell cycle - Caulobacter	replicative DNA helicase	no	none	NA	NA
GID.2528848453	5.57586	5.58962	5.57455	5.53666	5.55159	5.34565	5.55284	5.58837	5.75123	5.66743	UCYNA2	ucyna2_01200		vanX	Two-component system	D-alanyl-D-alanine dipeptidase	no	none	NA	NA
GID.2528848455	5.54593	5.19455	5.5493	5.9082	5.48845	5.62394	5.53216	5.99306	5.62229	5.74803	UCYNA2	ucyna2_01202		hyaB	Two-component system	Ni-Fe-hydrogenase I large subunit)	no	none	NA	NA
GID.2528848456	4.92166	4.37636	4.72933	4.55174	4.63513	4.24562	5.011	4.77507	4.6126	4.36062	UCYNA2	ucyna2_01203				Fe-S oxidoreductase	no	none	NA	NA
GID.2528848458	3.70022	4.24212	4.87379	5.13429	6.51397	6.31207	4.45567	3.66545	3.68971	4.82704	UCYNA2	ucyna2_01205				Anti-anti-sigma regulatory factor (antagonist of anti-sigma factor)	yes	sunset_peak_edge.174	5.74812	0.247444
GID.2528848459	7.59617	7.96356	7.97101	8.36616	8.43362	8.32954	8.02479	8.21027	7.90832	8.4909	UCYNA2	ucyna2_01206				Uncharacterized protein conserved in bacteria	no	none	NA	NA
GID.2528848460	5.88384	5.48735	5.59764	5.47296	5.51127	5.19805	5.60354	6.00395	5.58685	5.66991	UCYNA2	ucyna2_01207				rRNA methylase	no	none	NA	NA
GID.2528848462	4.49536	4.68177	4.82612	4.71825	4.74378	5.46765	4.67607	4.5814	4.60068	4.72103	UCYNA2	ucyna2_01209		secG	Bacterial secretion system	protein translocase ( SecG subunit)	no	none	NA	NA
GID.2528848463	4.44884	4.88192	5.10307	4.50831	5.02684	4.72333	4.5511	4.50086	4.58023	4.57252	UCYNA2	ucyna2_01210		rnhA	DNA replication	RNase HI (EC 3.1.26.4)	no	none	NA	NA
GID.2528848464	6.17236	6.38186	6.42371	6.63823	6.6549	6.69638	6.57399	6.35007	6.37364	6.19989	UCYNA2	ucyna2_01211				hopanoid biosynthesis associated radical SAM protein HpnH	yes	sunset_peak_edge.174	6.45413	0.0890556
GID.2528848467	6.54226	6.86464	6.26253	5.97543	6.30074	6.47514	7.12027	7.68221	7.07716	6.94164	UCYNA2	ucyna2_01214		ndhF	Oxidative phosphorylation	NAD(P)H-quinone oxidoreductase subunit 5¬†	no	none	NA	NA
GID.2528848468	5.92634	5.47122	5.8819	6.00047	5.67557	5.65248	6.05132	5.94582	5.72754	5.71749	UCYNA2	ucyna2_01215		gatA	Aminoacyl-tRNA biosynthesis	aspartyl/glutamyl-tRNA(Asn/Gln) amidotransferase subunit A (EC 6.3.5.-)	no	none	NA	NA
GID.2528848469	5.30498	4.8903	5.15608	5.19879	4.82767	4.80405	4.77977	5.45471	5.12603	5.49461	UCYNA2	ucyna2_01216		sasA	Circadian clock	His Kinase A (phospho-acceptor) domain/KaiB domain/Histidine kinase-DNA gyrase B-)	no	none	NA	NA
GID.2528848475	4.65023	4.97011	5.5178	5.24608	5.25046	5.60145	5.2492	4.88687	4.70871	5.40934	UCYNA2	ucyna2_01222		glmU	Amino sugar and nucleotide sugar metabolism	UDP-N-acetylglucosamine pyrophosphorylase (EC 2.7.7.23)/glucosamine-1-phosphate N-acetyltransferase (EC 2.3.1.157)	no	none	NA	NA
GID.2528848476	5.53681	5.47879	5.69727	5.38036	5.309	5.08634	5.4636	5.48764	5.57005	5.24468	UCYNA2	ucyna2_01223		relA	Purine metabolism	(p)ppGpp synthetase ( RelA/SpoT family)	no	none	NA	NA
GID.2528848478	5.75032	5.856	5.74667	5.75404	5.50622	5.84021	5.83488	5.79379	5.78546	5.58246	UCYNA2	ucyna2_01225				Phenylpropionate dioxygenase and related ring-hydroxylating dioxygenases	no	none	NA	NA
GID.2528848479	7.2383	7.04032	7.03967	7.08432	6.93539	7.04559	7.37863	7.45348	7.43782	7.30233	UCYNA2	ucyna2_01226		hyaA	Microbial metabolism in diverse environments	Ni-Fe-hydrogenase I small subunit)	no	none	NA	NA
GID.2528848485	6.24052	6.58941	6.892	6.62895	6.2094	7.08734	6.63746	6.56256	6.78859	6.17521	UCYNA2	ucyna2_01233		menB	Metabolism of cofactors and vitamins	1-4-Dihydroxy-2-naphthoyl-CoA synthase (EC 4.1.3.36)	no	none	NA	NA
GID.2528848486	8.33601	8.35806	8.65626	8.60214	8.64675	8.69675	8.41097	8.38654	8.61655	8.80752	UCYNA2	ucyna2_01234				Protein of unknown function (DUF3318)	no	none	NA	NA
GID.2528848487	7.48784	7.54198	7.68466	7.53578	7.84553	7.61463	7.4522	7.29822	7.63505	7.58637	UCYNA2	ucyna2_01235		glnA	Amino acid metabolism	L-glutamine synthetase (EC 6.3.1.2)	no	none	NA	NA
GID.2528848489	5.23679	5.18431	5.16583	5.09966	4.99484	5.23139	5.30928	5.15415	5.18488	5.16703	UCYNA2	ucyna2_01237				cAMP-binding proteins - catabolite gene activator and regulatory subunit of cAMP-dependent protein kinases	no	none	NA	NA
GID.2528848490	6.59172	6.88217	6.71288	6.51352	6.82314	6.43694	6.7064	6.51268	6.70027	6.11227	UCYNA2	ucyna2_01238				hypothetical protein	no	none	NA	NA
GID.2528848491	5.38944	5.27448	5.49286	5.32431	5.09534	5.07543	5.58078	5.46856	5.35585	5.21223	UCYNA2	ucyna2_01239		pgm	Glycolysis	Phosphoglucomutase	no	none	NA	NA
GID.2528848492	8.44571	8.57463	8.24871	8.46796	8.40461	8.37316	8.41205	8.70603	8.80496	8.85325	UCYNA2	ucyna2_01240				hypothetical protein	no	none	NA	NA
GID.2528848496	9.45912	9.44943	9.84512	9.68071	9.33976	9.54775	9.52043	9.44069	9.41631	9.70936	UCYNA2	ucyna2_01244		dnaK	RNA degradation	Molecular chaperone	no	none	NA	NA
GID.2528848498	7.00896	7.04322	7.0093	6.70125	6.74171	6.91203	6.73737	6.93139	7.11805	7.03188	UCYNA2	ucyna2_01246		KARS	Aminoacyl-tRNA biosynthesis	lysyl-tRNA synthetase- class II (EC 6.1.1.6)	yes	sunrise_peak_edge.172	5.70313	0.240427
GID.2528848499	9.28	8.56121	8.81224	8.14082	8.13919	8.57609	8.31139	9.49271	8.93998	10.5164	UCYNA2	ucyna2_01247		KARS	Aminoacyl-tRNA biosynthesis	hypothetical protein	no	none	NA	NA
GID.2528848500	9.94603	9.70181	9.86828	9.67476	9.35263	9.28403	10.3355	11.375	9.91234	10.4688	UCYNA2	ucyna2_01248		ATPF1B	ATP synthase	ATP synthase F1 subcomplex beta subunit	no	none	NA	NA
GID.2528848501	6.57417	6.83065	6.74104	6.06755	6.79285	6.86626	6.83774	7.39204	6.76535	6.60837	UCYNA2	ucyna2_01249		ATPF1E	ATP synthase	ATP synthase F1 subcomplex epsilon subunit	no	none	NA	NA
GID.2528848503	6.6243	6.48885	6.68211	6.67392	6.23905	6.58761	6.84713	6.77034	6.55676	6.49266	UCYNA2	ucyna2_01251				Protein of unknown function (DUF3747)/S-layer homology domain	no	none	NA	NA
GID.2528848504	8.65695	8.8276	8.97995	8.72845	8.4881	8.74753	9.08318	8.74954	8.94346	8.83136	UCYNA2	ucyna2_01252		ndhF	Oxidative phosphorylation	NADH dehydrogenase subunit L (EC 1.6.5.3)	no	none	NA	NA
GID.2528848505	5.28157	4.92022	5.29469	5.30718	5.23839	4.75048	5.40685	5.33419	5.29985	4.97362	UCYNA2	ucyna2_01253				Predicted Zn-dependent peptidases	no	none	NA	NA
GID.2528848506	7.3196	7.25508	7.06433	6.63312	7.18431	7.41471	7.27575	7.42548	7.32255	7.47307	UCYNA2	ucyna2_01254				probable nitrogen fixation protein FixT	no	none	NA	NA
GID.2528848508	8.98575	7.41286	8.2017	7.58098	7.64435	6.95995	8.50957	9.29267	8.59597	8.18277	UCYNA2	ucyna2_01256		petM	Photosynthesis	PetM family of cytochrome b6f complex subunit 7	no	none	NA	NA
GID.2528848510	4.79954	4.94781	4.93541	4.98687	4.82664	4.59	5.03716	4.60639	4.76133	4.74562	UCYNA2	ucyna2_01258				tRNA-adenosine deaminase (EC 3.5.4.-)	no	none	NA	NA
GID.2528848511	5.89951	5.76872	5.78995	5.64596	5.62901	5.91934	5.93161	5.8387	5.82494	5.45283	UCYNA2	ucyna2_01259		DPO1	DNA replication	5'-3' exonuclease (including N-terminal domain of PolI)	no	none	NA	NA
GID.2528848518	5.76549	5.76209	5.98767	5.88052	5.72652	5.68098	5.60253	6.18797	5.83632	6.27879	UCYNA2	ucyna2_01266		murC	Cell division	UDP-N-acetylmuramate-alanine ligase	no	none	NA	NA
GID.2528848519	5.5906	5.1477	5.19157	4.86604	4.89625	4.72801	5.16217	5.57196	5.05769	5.40459	UCYNA2	ucyna2_01267				Peroxiredoxin	no	none	NA	NA
GID.2528847379	5.94171	6.08408	5.82347	5.74976	5.91837	6.70055	6.12278	6.00392	5.9565	6.60331	UCYNA2	ucyna2_00125		RP-S14	Ribosome	SSU ribosomal protein S14P	no	none	NA	NA
GID.2528848521	6.11513	6.14751	6.33486	6.01636	5.9146	5.9948	6.21329	6.00735	6.19665	6.01363	UCYNA2	ucyna2_01269			Amino sugar and nucleotide sugar metabolism	4-amino-4-deoxy-L-arabinose transferase and related glycosyltransferases of PMT family	no	none	NA	NA
GID.2528848524	8.0449	7.93802	8.13733	7.82513	7.84312	7.95454	8.08935	7.50867	7.78368	7.24423	UCYNA2	ucyna2_01272		fabG	Metabolism of cofactors and vitamins	3-oxoacyl-[acyl-carrier-protein] reductase (EC 1.1.1.100)	no	none	NA	NA
GID.2528848525	6.75343	6.55044	6.77195	6.86149	6.47888	6.58326	6.95284	6.61756	6.73979	6.54217	UCYNA2	ucyna2_01273				Predicted molecular chaperone distantly related to HSP70-fold metalloproteases	no	none	NA	NA
GID.2528848526	6.19135	5.87544	6.03079	5.99649	5.66226	5.91725	6.20982	5.97599	6.24899	6.06619	UCYNA2	ucyna2_01274				potassium uptake protein ( TrkH family)	no	none	NA	NA
GID.2528848527	7.25175	7.11463	7.20751	7.21302	7.11901	7.27174	7.60672	7.4052	7.28292	7.19178	UCYNA2	ucyna2_01275		nifV	Pyruvate / TCA cycle	Isopropylmalate/homocitrate/citramalate synthases	no	none	NA	NA
GID.2528848528	7.28016	6.89778	7.28161	7.13966	6.63486	7.9663	7.98141	6.5199	7.20971	6.6412	UCYNA2	ucyna2_01276				Protein of unknown function (DUF2949)	no	none	NA	NA
GID.2528848530	5.66933	5.4261	5.43957	5.65943	5.59854	5.39173	5.58056	5.59869	5.604	5.68844	UCYNA2	ucyna2_01278				amidohydrolase	no	none	NA	NA
GID.2528848531	5.22141	5.57123	4.92615	4.82073	4.49059	5.09528	4.76169	5.04231	5.32661	5.20399	UCYNA2	ucyna2_01279				Methyltransferase FkbM domain	no	none	NA	NA
GID.2528848535	5.31006	5.34622	5.21078	5.32532	4.93265	4.99037	5.31349	5.28998	5.45051	5.24892	UCYNA2	ucyna2_01283		dam	Mismatch repair	Site-specific DNA methylase	no	none	NA	NA
GID.2528848536	5.4692	5.03163	4.78127	4.51427	4.42017	4.74948	4.97166	5.21651	5.29147	4.90026	UCYNA2	ucyna2_01284		pdxA	Metabolism of cofactors and vitamins	Pyridoxal phosphate biosynthesis protein	yes	sunrise_peak_edge.172	6.40756	0.116263
GID.2528848539	6.63543	6.75904	6.81264	6.66776	6.82363	6.77514	6.52635	6.73444	6.51126	6.99383	UCYNA2	ucyna2_01287		RP-S4	Ribosome	SSU ribosomal protein S4P	no	none	NA	NA
GID.2528848540	6.06915	6.33082	6.46369	6.1309	6.2671	6.47011	6.17569	6.18499	6.39775	6.10289	UCYNA2	ucyna2_01288		ptpS	Metabolism of cofactors and vitamins	6-pyruvoyl-tetrahydropterin synthase related domain; membrane protein	no	none	NA	NA
GID.2528848541	7.03786	6.73738	6.89186	6.49139	6.39151	6.56353	6.91089	7.5969	7.24991	7.31075	UCYNA2	ucyna2_01289		tkt	Pentose phosphate pathway	Transketolase ( pyrimidine binding domain)	yes	sunrise_peak_edge.172	5.65627	0.24165
GID.2528848543	6.81679	5.57285	5.62495	5.12694	5.49522	5.99555	5.72649	5.79341	5.67221	5.26552	UCYNA2	ucyna2_01291				hypothetical protein	no	none	NA	NA
GID.2528848546	8.21837	7.47683	5.02081	3.93788	5.47956	5.64857	8.87352	9.08671	8.5632	8.70777	UCYNA2	ucyna2_01294				hypothetical protein	yes	sunrise_peak_edge.172	6.04784	0.212183
GID.2528847383	5.40928	5.17097	5.25867	5.33041	4.9255	4.96923	5.5508	4.85559	5.25868	4.46844	UCYNA2	ucyna2_00129				hypothetical protein	no	none	NA	NA
GID.2528847268	5.88247	5.85896	5.82122	5.78445	5.94378	5.77982	5.85616	5.5261	5.81804	5.53018	UCYNA2	ucyna2_00014				Uncharacterized membrane protein (homolog of Drosophila rhomboid)	no	none	NA	NA
GID.2528847384	7.66966	7.67257	7.8764	7.85708	7.52237	7.42007	7.86916	8.00511	7.8719	8.0925	UCYNA2	ucyna2_00130		petA	Photosynthesis	Apocytochrome F- C-terminal	no	none	NA	NA
GID.2528847385	8.67706	8.39236	7.93266	8.33478	8.36889	8.43327	8.57437	9.48929	8.13553	9.74867	UCYNA2	ucyna2_00131		petC	Photosynthesis	Rieske Fe-S protein	no	none	NA	NA
GID.2528847392	7.15115	7.14952	7.25183	7.13394	7.14021	7.08025	7.46176	7.01593	7.23917	6.86263	UCYNA2	ucyna2_00138				FKBP-type peptidyl-prolyl cis-trans isomerases 1	no	none	NA	NA
GID.2528847393	7.41552	7.47166	7.66643	7.47439	7.21692	7.30457	7.50746	7.40705	7.57991	7.39103	UCYNA2	ucyna2_00139		accC	Pyruvate / TCA cycle	biotin carboxylase (EC 6.3.4.14)/acetyl-CoA carboxylase carboxyltransferase subunit alpha	no	none	NA	NA
GID.2528847394	6.23064	5.90777	6.20515	6.04248	6.03187	6.1989	6.1533	6.26105	6.26152	6.23292	UCYNA2	ucyna2_00140				His Kinase A (phospho-acceptor) domain	no	none	NA	NA
GID.2528847395	6.50934	6.44845	6.41725	6.15697	6.36793	6.38507	6.47429	6.42439	6.67828	6.33799	UCYNA2	ucyna2_00141				Protein of unknown function (DUF3252)	no	none	NA	NA
GID.2528847396	4.61995	4.36873	4.53434	4.09709	4.32795	4.6234	4.16631	4.66389	4.61516	4.83493	UCYNA2	ucyna2_00142			Transporter	Di- and tricarboxylate transporters	no	none	NA	NA
GID.2528847397	6.75843	6.63862	6.65615	6.64919	6.41343	6.34753	6.64819	6.7499	6.55184	6.5057	UCYNA2	ucyna2_00143		mrdA	Peptidoglycan biosynthesis	peptidoglycan glycosyltransferase (EC 2.4.1.129)	no	none	NA	NA
GID.2528847400	7.54305	7.55453	7.75521	7.79472	7.31435	7.34528	7.85814	7.59091	7.54966	7.66343	UCYNA2	ucyna2_00146		cbiGH-cobJ	Porphyrin and chlorophyll metabolism	precorrin-3 methyltransferase (EC 2.1.1.131)	no	none	NA	NA
GID.2528847401	5.47479	5.29261	5.21977	5.29611	4.94918	5.14821	5.41852	4.92423	5.3983	4.86098	UCYNA2	ucyna2_00147				hypothetical protein	no	none	NA	NA
GID.2528847402	7.70645	7.41524	7.58938	7.51008	7.55986	7.13199	7.4399	7.45935	7.61628	7.66557	UCYNA2	ucyna2_00148				sodium/proton antiporter ( CPA1 family (TC 2.A.36))	no	none	NA	NA
GID.2528847406	6.24289	6.1876	6.2778	6.16373	5.93029	6.73413	6.6663	6.4893	6.26703	6.70837	UCYNA2	ucyna2_00152			Antioxidant	Peroxiredoxin	no	none	NA	NA
GID.2528847409	4.33328	4.86888	4.05229	3.90427	4.73621	4.21524	4.29009	5.00952	4.93404	4.90603	UCYNA2	ucyna2_00155		LYS5	Pantothenate and CoA biosynthesis	Phosphopantetheinyl transferase	no	none	NA	NA
GID.2528847411	8.24094	8.33681	8.46995	8.46198	8.08558	8.06546	8.31985	8.4593	8.33784	8.73772	UCYNA2	ucyna2_00157		pnp	Purine metabolism	polyribonucleotide nucleotidyltransferase	no	none	NA	NA
GID.2528847412	5.38492	5.57069	5.62461	5.54476	5.71963	5.31926	5.5779	5.16638	5.50843	5.52215	UCYNA2	ucyna2_00158		ndh	Oxidative phosphorylation	NADH dehydrogenase ( FAD-containing subunit)	no	none	NA	NA
GID.2528847415	5.50962	5.5031	5.63205	5.5633	5.55029	5.87407	5.64392	5.59227	5.53884	4.96762	UCYNA2	ucyna2_00161				Uncharacterized conserved protein	no	none	NA	NA
GID.2528847271	5.97124	5.81698	6.09506	5.9329	5.56902	5.8571	6.07325	5.95991	5.8056	5.91969	UCYNA2	ucyna2_00017			Amino acid metabolism	arginine decarboxylase (EC 4.1.1.19)	no	none	NA	NA
GID.2528847416	4.9705	5.0184	4.87281	5.29107	5.27874	5.41233	5.13747	5.09074	5.25464	4.95504	UCYNA2	ucyna2_00162				tRNA (5-methylaminomethyl-2-thiouridylate)-methyltransferase (EC 2.1.1.61)	no	none	NA	NA
GID.2528847417	7.1784	7.13105	7.10877	7.05225	6.97378	6.67248	7.26225	7.4332	7.21118	7.16522	UCYNA2	ucyna2_00163		ndhB	Oxidative phosphorylation	NADH dehydrogenase subunit N (EC 1.6.5.3)	no	none	NA	NA
GID.2528847418	5.81721	5.50307	5.52753	5.41312	5.52054	5.02799	5.73355	5.71468	5.73333	5.29381	UCYNA2	ucyna2_00164				Zn-ribbon-containing- possibly RNA-binding protein and truncated derivatives	no	none	NA	NA
GID.2528847419	7.55482	7.33291	7.54769	7.64626	7.54774	7.18427	7.63868	7.30709	7.57895	7.26511	UCYNA2	ucyna2_00165		iscS	Metabolism of cofactors and vitamins	Cysteine sulfinate desulfinase/cysteine desulfurase and related enzymes	no	none	NA	NA
GID.2528847420	6.1022	5.82272	5.9061	6.05862	5.7336	5.62058	6.25904	5.88338	6.04906	6.02228	UCYNA2	ucyna2_00166				Predicted Zn-dependent proteases and their inactivated homologs	no	none	NA	NA
GID.2528847422	6.80061	6.64197	7.01548	7.02456	6.57014	6.54229	6.90902	6.58045	6.59021	6.76021	UCYNA2	ucyna2_00168		rpoE	RNA polymerase	RNA polymerase ( sigma subunit)	no	none	NA	NA
GID.2528847423	6.59904	6.3312	6.96746	6.68931	6.56114	6.40387	6.56092	6.54635	6.80477	6.75237	UCYNA2	ucyna2_00169		dapF	Amino acid metabolism	diaminopimelate epimerase (EC 5.1.1.7)	no	none	NA	NA
GID.2528847424	5.71447	5.68798	5.83985	5.5296	5.29098	5.4041	5.63066	5.65764	5.46302	5.5022	UCYNA2	ucyna2_00170				Predicted Zn-dependent protease	no	none	NA	NA
GID.2528847426	6.83111	6.61169	6.93209	6.92221	6.78871	6.95921	6.77492	6.80968	6.74123	6.60416	UCYNA2	ucyna2_00172				translation elongation factor Ts (EF-Ts)	no	none	NA	NA
GID.2528847427	7.02881	6.98766	7.20652	6.99792	6.94428	7.19507	6.99711	7.10574	6.87405	6.98857	UCYNA2	ucyna2_00173		RP-S2	Ribosome	SSU ribosomal protein S2P	no	none	NA	NA
GID.2528847428	4.60377	4.92491	4.36433	4.69766	4.78092	4.7903	4.76006	4.5246	4.9201	4.48271	UCYNA2	ucyna2_00174		lptG	ABC transporters	Predicted permeases	no	none	NA	NA
GID.2528847429	6.06968	6.03359	6.00577	6.0282	5.75691	5.92159	6.11158	6.13136	6.00985	6.06353	UCYNA2	ucyna2_00175				DNA topoisomerase I (EC 5.99.1.2)	no	none	NA	NA
GID.2528847431	5.85807	5.5165	5.77254	5.59116	5.72803	5.75522	5.98687	5.70765	5.74264	5.60924	UCYNA2	ucyna2_00177			Glycosyltransferases	Glycosyltransferase	no	none	NA	NA
GID.2528847433	6.37037	6.20056	6.19362	6.30303	6.26311	6.46626	6.45989	5.95704	6.5537	6.2173	UCYNA2	ucyna2_00179				ATP-dependent chaperone ClpB	no	none	NA	NA
GID.2528847435	5.7061	6.25269	6.16967	5.95593	5.80644	6.33011	6.11088	5.55072	5.95625	5.62638	UCYNA2	ucyna2_00181		ftsI	Peptidoglycan biosynthesis	Cell division protein FtsI/penicillin-binding protein 2	no	none	NA	NA
GID.2528847436	7.3033	7.91725	8.23678	8.10269	7.65806	7.37486	7.13785	7.02927	7.45178	8.20008	UCYNA2	ucyna2_00182		ndhD	Oxidative phosphorylation	NADH dehydrogenase subunit M (EC 1.6.5.3)	yes	edge.182	6.0024	0.215314
GID.2528847440	6.73923	6.5064	6.61718	6.42612	6.16305	6.2626	6.5401	6.64713	6.61767	6.59584	UCYNA2	ucyna2_00186				C-terminal processing peptidase-2. Serine peptidase. MEROPS family S41A	yes	sunrise_peak_edge.172	6.01106	0.218552
GID.646531046	6.21929	5.80107	6.56991	6.93415	5.9737	5.93699	6.71863	5.98797	6.25614	5.70823	UCYNA1	UCYN_12750				spermidine/putrescine-binding periplasmic protein [Cyanobacterium UCYN-A: NC_013771] (+)strand	no	none	NA	NA
GID.646531045	4.34404	4.75061	4.42519	4.49117	4.99443	5.07959	4.09958	4.52239	4.58149	5.06899	UCYNA1	UCYN_12740				biopolymer transport protein [Cyanobacterium UCYN-A: NC_013771] (+)strand	no	none	NA	NA
GID.646531029	6.16704	6.30262	5.68681	6.24388	6.02116	6.44031	6.00027	6.81276	6.23315	6.78896	UCYNA1	UCYN_12580				Major Facilitator Superfamily transporter [Cyanobacterium UCYN-A: NC_013771] (+)strand	no	none	NA	NA
GID.646530862	6.31373	6.32279	7.13543	6.46321	5.38161	5.50047	5.21137	5.45776	5.51564	7.48493	UCYNA1	UCYN_10880				molecular chaperone of HSP90 family [Cyanobacterium UCYN-A: NC_013771] (+)strand	no	none	NA	NA
GID.646530860	5.77639	6.18019	6.92748	6.3891	6.37004	5.61551	5.05189	5.13311	5.05734	6.76607	UCYNA1	UCYN_10860				Protein of unknown function (DUF1257) [Cyanobacterium UCYN-A: NC_013771] (+)strand	yes	edge.182	5.68015	0.242108
GID.646530859	6.10695	6.12203	6.5246	6.41239	6.2518	5.90439	6.35465	6.19728	5.81574	6.45311	UCYNA1	UCYN_10850				AAA+ family ATPase [Cyanobacterium UCYN-A: NC_013771] (+)strand	no	none	NA	NA
GID.646530858	3.40449	4.94662	5.46029	5.32294	5.17666	4.2042	3.0887	3.76443	3.45941	5.77413	UCYNA1	UCYN_10840				hypothetical protein [Cyanobacterium UCYN-A: NC_013771] (+)strand	no	none	NA	NA
GID.646530857	5.57352	5.46632	5.8664	5.6794	5.47564	5.00046	6.08453	4.81601	5.62319	5.24735	UCYNA1	UCYN_10830		cofG	Methane metabolism	FO synthase subunit 1 [Cyanobacterium UCYN-A: NC_013771] (+)strand	no	none	NA	NA
GID.646530855	4.89129	5.08658	5.35911	4.97213	4.79707	5.2707	4.8106	5.14727	5.43829	5.03503	UCYNA1	UCYN_10810				hydrogenase expression/formation protein HypE [Cyanobacterium UCYN-A: NC_013771] (-)strand	no	none	NA	NA
GID.646530854	4.01854	4.50013	3.8771	4.24101	5.38633	5.04722	2.70894	3.58949	3.08686	5.18737	UCYNA1	UCYN_10800				hypothetical protein [Cyanobacterium UCYN-A: NC_013771] (-)strand	no	none	NA	NA
GID.646530852	5.09141	5.07865	5.35886	5.1433	5.35786	5.2204	5.36775	5.09719	5.28829	5.28573	UCYNA1	UCYN_10780		fabZ	Metabolism of cofactors and vitamins	3-hydroxyacyl-(acyl-carrier-protein) dehydratase [Cyanobacterium UCYN-A: NC_013771] (+)strand	no	none	NA	NA
GID.646530851	5.94724	6.30522	6.01383	5.67255	6.46653	5.8571	6.54071	5.48492	6.23523	5.25671	UCYNA1	UCYN_10770				Ferredoxin thioredoxin reductase variable alpha chain [Cyanobacterium UCYN-A: NC_013771] (-)strand	no	none	NA	NA
GID.646530850	5.55022	5.27386	5.63543	5.37995	5.79948	5.50726	5.82647	5.54944	5.69426	5.57984	UCYNA1	UCYN_10760		ABC.MS.S	ABC transporters	carbohydrate ABC transporter substrate-binding protein, CUT1 family [Cyanobacterium UCYN-A: NC_013771] (-)strand	no	none	NA	NA
GID.646530849	4.79307	5.32272	5.3268	5.48745	4.70311	5.02707	4.96574	5.24989	5.32125	5.29093	UCYNA1	UCYN_10750		murJ	Peptidoglycan biosynthesis	integral membrane protein MviN [Cyanobacterium UCYN-A: NC_013771] (-)strand	no	none	NA	NA
GID.646530848	6.58832	6.42696	6.12781	6.66173	6.71535	7.42724	6.26814	6.77012	6.26945	6.66626	UCYNA1	UCYN_10740				hypothetical protein [Cyanobacterium UCYN-A: NC_013771] (+)strand	no	none	NA	NA
GID.646530847	7.49777	8.27634	8.28375	8.68464	9.19965	9.23921	8.10367	7.63414	8.29046	8.44449	UCYNA1	UCYN_10730				RRM domain-containing RNA-binding protein [Cyanobacterium UCYN-A: NC_013771] (+)strand	no	none	NA	NA
GID.646530846	7.52046	7.4649	7.41524	7.07627	7.39732	7.80502	7.45662	7.95908	7.75454	7.40421	UCYNA1	UCYN_10720				RRM domain-containing RNA-binding protein [Cyanobacterium UCYN-A: NC_013771] (+)strand	no	none	NA	NA
GID.646530841	6.24528	6.37278	6.4801	6.30054	6.53272	6.18421	6.42976	6.28617	6.35752	6.44998	UCYNA1	UCYN_10670				hypothetical protein [Cyanobacterium UCYN-A: NC_013771] (-)strand	no	none	NA	NA
GID.646531027	6.44007	6.75232	6.66708	6.84333	6.66438	6.53093	7.21497	6.12755	6.7914	6.21077	UCYNA1	UCYN_12560		RP-L32	Ribosome	LSU ribosomal protein L32P [Cyanobacterium UCYN-A: NC_013771] (-)strand	no	none	NA	NA
GID.646530839	5.01902	5.07098	4.73621	4.58829	4.96737	5.09556	4.48099	4.98738	4.6472	5.25435	UCYNA1	UCYN_10650				SpoIID/LytB domain protein [Cyanobacterium UCYN-A: NC_013771] (+)strand	no	none	NA	NA
GID.646530838	7.04515	7.18729	7.28472	7.54582	7.41278	7.18604	7.01159	6.84917	7.11151	7.01832	UCYNA1	UCYN_10640				tRNA-i(6)A37 thiotransferase enzyme MiaB [Cyanobacterium UCYN-A: NC_013771] (-)strand	yes	sunset_peak_edge.174	5.87874	0.230071
GID.646530836	5.47726	5.52867	5.57674	5.56552	5.5354	5.36826	5.51239	5.46438	5.35163	5.41309	UCYNA1	UCYN_10620				trigger factor [Cyanobacterium UCYN-A: NC_013771] (+)strand	no	none	NA	NA
GID.646530835	5.54418	5.40377	5.42106	5.82496	6.64573	7.14517	6.17542	4.9232	5.35772	5.83995	UCYNA1	UCYN_10610				hypothetical protein [Cyanobacterium UCYN-A: NC_013771] (-)strand	no	none	NA	NA
GID.646531026	7.31592	7.52666	7.41587	7.40068	7.20307	7.52389	7.1649	7.06998	7.4542	6.98377	UCYNA1	UCYN_12550				hypothetical protein [Cyanobacterium UCYN-A: NC_013771] (-)strand	no	none	NA	NA
GID.646530833	6.08262	6.10694	6.14918	5.98155	5.9524	5.99352	6.07308	6.09675	6.18941	5.89121	UCYNA1	UCYN_10590				RNAse Z [Cyanobacterium UCYN-A: NC_013771] (-)strand	no	none	NA	NA
GID.646531025	5.97929	6.04321	6.14516	6.04182	5.95184	5.60348	6.27263	5.80402	5.94915	5.83916	UCYNA1	UCYN_12540				CBS domain-containing protein [Cyanobacterium UCYN-A: NC_013771] (-)strand	no	none	NA	NA
GID.646530830	6.69112	6.88418	7.27994	7.29686	7.26383	7.18927	7.28227	6.65895	6.79095	6.80677	UCYNA1	UCYN_10560				bacterial peptide chain release factor 1 (bRF-1) [Cyanobacterium UCYN-A: NC_013771] (+)strand	yes	sunset_peak_edge.174	5.97261	0.226149
GID.646530829	7.00953	6.21859	6.06736	5.96119	6.22431	6.36125	6.4825	6.80107	6.55437	6.6237	UCYNA1	UCYN_10550		RP-L31	Ribosome	LSU ribosomal protein L31P [Cyanobacterium UCYN-A: NC_013771] (+)strand	no	none	NA	NA
GID.646530828	9.86363	9.7883	9.98991	11.1747	10.4223	10.3366	10.249	9.8324	9.56124	10.3879	UCYNA1	UCYN_10540		RP-S9	Ribosome	SSU ribosomal protein S9P [Cyanobacterium UCYN-A: NC_013771] (+)strand	no	none	NA	NA
GID.646530827	6.64471	6.98134	6.92395	8.24726	7.20336	6.76132	7.36999	7.35484	6.50312	7.66929	UCYNA1	UCYN_10530		RP-L13	Ribosome	LSU ribosomal protein L13P [Cyanobacterium UCYN-A: NC_013771] (+)strand	no	none	NA	NA
GID.646530826	6.9087	7.55542	7.37233	8.82421	7.45003	7.2114	7.51901	7.73279	7.12121	8.03194	UCYNA1	UCYN_10520				pseudouridylate synthase I [Cyanobacterium UCYN-A: NC_013771] (+)strand	no	none	NA	NA
GID.646530825	6.36338	6.6594	6.60324	6.87327	6.695	6.58574	6.58245	6.70144	6.52159	6.90788	UCYNA1	UCYN_10510		RP-L17	Ribosome	LSU ribosomal protein L17P [Cyanobacterium UCYN-A: NC_013771] (+)strand	no	none	NA	NA
GID.646530824	6.08106	6.19193	6.08284	6.53149	6.08132	6.18347	5.96108	6.4939	5.77409	6.43196	UCYNA1	UCYN_10500		rpoA	Transcription	DNA-directed RNA polymerase subunit alpha [Cyanobacterium UCYN-A: NC_013771] (+)strand	no	none	NA	NA
GID.646530823	8.2338	7.8231	7.31498	7.27977	8.19279	8.62755	8.09084	8.76873	8.19824	8.01596	UCYNA1	UCYN_10490		RP-S11	Ribosome	SSU ribosomal protein S11P [Cyanobacterium UCYN-A: NC_013771] (+)strand	no	none	NA	NA
GID.646530822	6.04463	6.17111	6.07172	7.54609	7.13274	7.32773	6.2807	6.74821	5.75285	6.90593	UCYNA1	UCYN_10480		RP-S13	Ribosome	SSU ribosomal protein S13P [Cyanobacterium UCYN-A: NC_013771] (+)strand	no	none	NA	NA
GID.646530821	4.32923	4.78056	4.92674	5.24307	5.00017	4.88068	4.04439	5.00621	4.25179	5.34678	UCYNA1	UCYN_10470				bacterial translation initiation factor 1 (bIF-1) [Cyanobacterium UCYN-A: NC_013771] (+)strand	no	none	NA	NA
GID.646530820	5.34472	5.6397	5.76145	5.53331	5.31786	5.40159	5.60003	5.46313	5.47054	5.27935	UCYNA1	UCYN_10460		adk	Nucleotide metabolism	Adenylate kinase [Cyanobacterium UCYN-A: NC_013771] (+)strand	no	none	NA	NA
GID.646530819	8.42698	8.35652	8.42818	8.60296	8.45655	8.21889	8.41915	8.38497	8.30771	8.50127	UCYNA1	UCYN_10450		secY	Bacterial secretion system	protein translocase subunit secY/sec61 alpha [Cyanobacterium UCYN-A: NC_013771] (+)strand	no	none	NA	NA
GID.646530818	7.0138	7.56127	6.91189	8.21793	7.7747	7.43889	6.82192	7.28342	6.79138	8.0633	UCYNA1	UCYN_10440		RP-L15	Ribosome	LSU ribosomal protein L15P [Cyanobacterium UCYN-A: NC_013771] (+)strand	no	none	NA	NA
GID.646530817	7.36893	7.74469	7.51528	7.89155	7.59687	7.39615	7.47799	7.37072	7.65019	7.68099	UCYNA1	UCYN_10430		RP-S5	Ribosome	SSU ribosomal protein S5P [Cyanobacterium UCYN-A: NC_013771] (+)strand	no	none	NA	NA
GID.646530816	7.32041	7.95766	7.55754	8.09729	7.50507	7.42295	7.64044	7.79564	7.68465	8.08134	UCYNA1	UCYN_10420		RP-L18	Ribosome	LSU ribosomal protein L18P [Cyanobacterium UCYN-A: NC_013771] (+)strand	no	none	NA	NA
GID.646530815	5.91084	6.68584	6.3544	7.90154	6.83181	6.46699	6.59054	7.10897	6.1208	7.5783	UCYNA1	UCYN_10410		RP-L6	Ribosome	LSU ribosomal protein L6P [Cyanobacterium UCYN-A: NC_013771] (+)strand	no	none	NA	NA
GID.646530814	6.01712	7.33185	6.89085	8.3247	7.40973	7.02698	7.05097	7.02082	6.31433	7.72073	UCYNA1	UCYN_10400		RP-S8	Ribosome	SSU ribosomal protein S8P [Cyanobacterium UCYN-A: NC_013771] (+)strand	no	none	NA	NA
GID.646530813	5.12714	5.49761	5.61018	6.19929	5.7785	5.43723	5.87121	5.4545	5.15754	5.54287	UCYNA1	UCYN_10390		RP-L5	Ribosome	LSU ribosomal protein L5P [Cyanobacterium UCYN-A: NC_013771] (+)strand	no	none	NA	NA
GID.646530812	5.30247	6.7449	6.18416	7.82426	6.08847	6.04612	6.26686	6.77618	5.83385	6.62141	UCYNA1	UCYN_10380		RP-L24	Ribosome	LSU ribosomal protein L24P [Cyanobacterium UCYN-A: NC_013771] (+)strand	no	none	NA	NA
GID.646530811	8.57381	8.88568	8.58248	10.2022	8.75446	8.52878	9.05819	9.27172	8.55888	9.28452	UCYNA1	UCYN_10370		RP-L14	Ribosome	LSU ribosomal protein L14P [Cyanobacterium UCYN-A: NC_013771] (+)strand	no	none	NA	NA
GID.646530810	6.47507	7.69083	7.11909	8.87507	7.38059	6.38004	7.21087	7.32072	6.61032	7.62114	UCYNA1	UCYN_10360		RP-S17	Ribosome	ribosomal protein S17 [Cyanobacterium UCYN-A: NC_013771] (+)strand	no	none	NA	NA
GID.646530809	4.68384	5.19602	4.66591	5.7887	4.74111	4.90026	4.99867	5.29587	4.5175	5.48532	UCYNA1	UCYN_10350		RP-L29	Ribosome	LSU ribosomal protein L29P [Cyanobacterium UCYN-A: NC_013771] (+)strand	no	none	NA	NA
GID.646530808	6.26991	6.63444	6.08599	7.37565	6.45136	5.89466	6.66281	7.12166	6.22267	7.00536	UCYNA1	UCYN_10340		RP-L16	Ribosome	LSU ribosomal protein L16P [Cyanobacterium UCYN-A: NC_013771] (+)strand	no	none	NA	NA
GID.646531023	8.23608	8.21295	8.37245	7.9096	9.20513	8.87395	7.54397	8.31454	8.18613	8.39598	UCYNA1	UCYN_12520		petF	Photosynthesis	ferredoxin, (2Fe-2S) [Cyanobacterium UCYN-A: NC_013771] (-)strand	no	none	NA	NA
GID.646530807	6.46398	6.89988	6.71396	7.45804	6.89419	6.83325	6.64667	6.95833	6.65092	7.27385	UCYNA1	UCYN_10330		RP-S3	Ribosome	SSU ribosomal protein S3P [Cyanobacterium UCYN-A: NC_013771] (+)strand	no	none	NA	NA
GID.646530806	6.36166	6.84569	6.93886	8.07584	7.28417	7.22543	6.58346	7.22121	6.34712	7.7975	UCYNA1	UCYN_10320		RP-L22	Ribosome	LSU ribosomal protein L22P [Cyanobacterium UCYN-A: NC_013771] (+)strand	no	none	NA	NA
GID.646530805	5.56976	6.14884	5.04848	6.54339	6.31674	5.53508	5.37022	6.44881	5.67784	6.76365	UCYNA1	UCYN_10310		RP-S19	Ribosome	SSU ribosomal protein S19P [Cyanobacterium UCYN-A: NC_013771] (+)strand	no	none	NA	NA
GID.646530804	7.11874	7.36227	7.10746	7.59034	7.18834	7.08256	7.2031	7.37617	7.28299	7.69855	UCYNA1	UCYN_10300		RP-L2	Ribosome	LSU ribosomal protein L2P [Cyanobacterium UCYN-A: NC_013771] (+)strand	no	none	NA	NA
GID.646531044	6.76946	7.0956	6.92559	7.61867	8.04799	7.54558	6.87472	6.90846	6.90221	7.42265	UCYNA1	UCYN_12730				Ferric siderophore transport system, biopolymer transport protein ExbB [Cyanobacterium UCYN-A: NC_013771] (+)strand	no	none	NA	NA
GID.646530803	3.85735	4.95618	4.64721	5.48882	5.07866	4.65088	4.60134	5.17732	4.4538	5.47076	UCYNA1	UCYN_10290		RP-L23	Ribosome	LSU ribosomal protein L23P [Cyanobacterium UCYN-A: NC_013771] (+)strand	no	none	NA	NA
GID.646530802	5.87138	6.48134	6.26406	6.92804	6.22341	6.05181	6.16485	6.58384	6.02867	6.86286	UCYNA1	UCYN_10280		RP-L4	Ribosome	LSU ribosomal protein L4P [Cyanobacterium UCYN-A: NC_013771] (+)strand	no	none	NA	NA
GID.646531022	4.43281	4.94399	4.50017	4.21613	4.68121	4.86902	4.3822	4.6233	4.7023	4.62332	UCYNA1	UCYN_12510		menE	Metabolism of cofactors and vitamins	acyl-CoA synthetase (AMP-forming)/AMP-acid ligase II [Cyanobacterium UCYN-A: NC_013771] (+)strand	no	none	NA	NA
GID.646530801	8.24973	8.52799	8.15918	8.73768	8.67778	8.49104	8.29899	8.5941	8.23313	8.76626	UCYNA1	UCYN_10270		RP-L3	Ribosome	LSU ribosomal protein L3P [Cyanobacterium UCYN-A: NC_013771] (+)strand	no	none	NA	NA
GID.646530800	3.7333	4.78785	3.59261	4.60444	5.15158	4.7934	3.51485	4.64632	4.45178	5.06001	UCYNA1	UCYN_10260				hypothetical protein [Cyanobacterium UCYN-A: NC_013771] (-)strand	no	none	NA	NA
GID.646530799	6.23319	5.87838	6.07993	5.94555	6.07335	5.83593	5.90378	6.11095	5.67831	6.22228	UCYNA1	UCYN_10250				hypothetical protein [Cyanobacterium UCYN-A: NC_013771] (-)strand	no	none	NA	NA
GID.646530798	5.45002	5.29609	5.56941	5.49077	5.77522	5.04054	5.43356	5.21612	5.32375	5.40717	UCYNA1	UCYN_10240				K+dependent Na+ exchanger related-protein [Cyanobacterium UCYN-A: NC_013771] (-)strand	no	none	NA	NA
GID.646530797	6.06365	5.60863	6.21564	5.77505	5.61676	5.87852	5.66349	5.53227	5.75227	5.5349	UCYNA1	UCYN_10230		ABC.MS.P	ABC transporters	carbohydrate ABC transporter membrane protein 1, CUT1 family [Cyanobacterium UCYN-A: NC_013771] (-)strand	no	none	NA	NA
GID.646530794	6.05921	5.7033	6.02222	5.99084	5.60887	5.53334	6.04459	5.83507	5.8205	5.60629	UCYNA1	UCYN_10200		glmM	Amino sugar and nucleotide sugar metabolism	phosphoglucosamine mutase [Cyanobacterium UCYN-A: NC_013771] (+)strand	no	none	NA	NA
GID.646530791	5.03513	5.00506	4.47781	4.54247	5.28471	5.33074	4.29924	5.24276	5.81497	5.04154	UCYNA1	UCYN_10170				hypothetical protein [Cyanobacterium UCYN-A: NC_013771] (+)strand	no	none	NA	NA
GID.646530790	5.75199	5.66516	5.79356	6.1229	5.74783	5.66976	5.90558	5.84615	5.65901	5.8792	UCYNA1	UCYN_10160		cbiB	Porphyrin and chlorophyll metabolism	adenosylcobinamide-phosphate synthase [Cyanobacterium UCYN-A: NC_013771] (-)strand	no	none	NA	NA
GID.646530789	5.36994	5.36408	5.45379	5.14314	5.28603	5.38842	5.41466	5.246	5.72187	5.28563	UCYNA1	UCYN_10150		cysQ	Sulfur metabolism	3'-phosphoadenosine 5'-phosphosulfate (PAPS) 3'-phosphatase [Cyanobacterium UCYN-A: NC_013771] (+)strand	no	none	NA	NA
GID.646530788	6.1618	6.26411	6.339	6.13544	6.0537	5.88811	6.28825	6.42818	6.41384	6.37213	UCYNA1	UCYN_10140			Antioxidant	nickel-type superoxide dismutase maturation protease [Cyanobacterium UCYN-A: NC_013771] (+)strand	no	none	NA	NA
GID.646530787	9.21574	9.39166	9.635	9.31713	9.42585	9.57642	9.51528	9.15678	9.50188	10.0217	UCYNA1	UCYN_10130		SOD		superoxide dismutase, Ni [Cyanobacterium UCYN-A: NC_013771] (+)strand	no	none	NA	NA
GID.646530786	5.42374	5.88648	5.68558	5.67116	6.10978	5.74009	5.52213	5.46464	5.57084	5.48057	UCYNA1	UCYN_10120		cobN	Porphyrin and chlorophyll metabolism	cobaltochelatase CobN subunit [Cyanobacterium UCYN-A: NC_013771] (+)strand	no	none	NA	NA
GID.646530783	5.81119	5.46291	5.63941	5.53677	5.36364	5.33925	5.51728	5.54729	5.64598	5.48102	UCYNA1	UCYN_10090				copper/silver-translocating P-type ATPase [Cyanobacterium UCYN-A: NC_013771] (+)strand	no	none	NA	NA
GID.646530781	7.38952	6.43111	6.14807	6.11422	5.92946	6.94022	6.65071	6.91206	6.75278	6.80466	UCYNA1	UCYN_10070				hypothetical protein [Cyanobacterium UCYN-A: NC_013771] (+)strand	no	none	NA	NA
GID.646530780	5.79885	5.57582	5.7639	6.07516	5.81356	5.6007	5.88023	5.46401	5.5269	5.52337	UCYNA1	UCYN_10060				tRNA (Guanine37-N(1)-) methyltransferase [Cyanobacterium UCYN-A: NC_013771] (-)strand	no	none	NA	NA
GID.646530779	5.6469	5.97185	5.76171	5.59475	5.77132	5.47993	5.81339	5.84084	5.91771	5.81865	UCYNA1	UCYN_10050		hpnA	Nitrogen fixation	hopanoid-associated sugar epimerase [Cyanobacterium UCYN-A: NC_013771] (-)strand	no	none	NA	NA
GID.646530778	5.30096	5.52892	5.53657	5.36339	4.97203	5.2726	5.29078	5.15109	5.48851	5.23478	UCYNA1	UCYN_10040				uncharacterized MccF-like protein (microcin C7 resistance) [Cyanobacterium UCYN-A: NC_013771] (-)strand	no	none	NA	NA
GID.646530776	4.84612	4.9575	4.93259	4.7363	4.76252	4.75044	4.9253	4.83674	4.98038	4.82431	UCYNA1	UCYN_10020		nadD	Metabolism of cofactors and vitamins	cytidyltransferase-related enzyme [Cyanobacterium UCYN-A: NC_013771] (+)strand	no	none	NA	NA
GID.646530775	4.23406	4.45536	4.69132	4.61353	4.55507	4.97948	4.27986	4.51806	4.31829	4.8534	UCYNA1	UCYN_10010				ADP-heptose:LPS heptosyltransferase [Cyanobacterium UCYN-A: NC_013771] (-)strand	no	none	NA	NA
GID.646530773	6.61745	6.50804	6.81603	6.7333	6.65698	6.66737	6.77668	6.51237	6.89601	6.40926	UCYNA1	UCYN_09990			Respiration	cytochrome c-type biogenesis protein CcsB [Cyanobacterium UCYN-A: NC_013771] (-)strand	no	none	NA	NA
GID.646530772	6.20879	6.44852	6.5934	6.44266	6.4023	6.63766	6.3568	6.04885	6.71338	6.1101	UCYNA1	UCYN_09980				tRNA(Ile)-lysidine synthetase [Cyanobacterium UCYN-A: NC_013771] (-)strand	no	none	NA	NA
GID.646531019	6.23779	6.17301	6.275	6.38617	6.10858	5.92885	6.02415	5.8351	5.72615	6.25687	UCYNA1	UCYN_12480				Predicted membrane protein (DUF2232) [Cyanobacterium UCYN-A: NC_013771] (+)strand	no	none	NA	NA
GID.646530768	5.31832	5.17273	5.18844	5.10754	5.26632	5.24961	5.27438	5.14947	5.11633	4.83411	UCYNA1	UCYN_09940		E2.6.1.83	Amino acid metabolism	LL-diaminopimelate aminotransferase apoenzyme [Cyanobacterium UCYN-A: NC_013771] (+)strand	no	none	NA	NA
GID.646530766	5.08983	4.93433	5.10819	4.39348	4.9256	4.87464	4.873	5.14962	5.15367	4.8649	UCYNA1	UCYN_09920				hypothetical protein [Cyanobacterium UCYN-A: NC_013771] (-)strand	no	none	NA	NA
GID.646530765	5.43187	5.26786	4.99773	4.87812	5.96867	5.86014	5.42651	4.91433	5.97083	4.77427	UCYNA1	UCYN_09910				Protein of unknown function (DUF2555) [Cyanobacterium UCYN-A: NC_013771] (+)strand	no	none	NA	NA
GID.646530764	5.57826	5.60116	5.5557	5.43386	5.40526	5.45686	5.49791	5.46124	5.68875	5.45587	UCYNA1	UCYN_09900		aroC	Amino acid metabolism	chorismate synthase [Cyanobacterium UCYN-A: NC_013771] (-)strand	no	none	NA	NA
GID.646530762	7.17739	7.24104	7.56563	7.72471	7.74107	7.54407	7.52609	7.16479	7.24292	7.50897	UCYNA1	UCYN_09870		sir	Sulfur metabolism	Sulfite reductase, beta subunit (hemoprotein) [Cyanobacterium UCYN-A: NC_013771] (+)strand	yes	sunset_peak_edge.174	6.17453	0.174523
GID.646530759	8.19406	8.23073	8.16713	8.26447	8.22554	8.30211	8.1375	8.24682	8.13753	8.60642	UCYNA1	UCYN_09840		ftsH	Cell division	membrane protease FtsH catalytic subunit [Cyanobacterium UCYN-A: NC_013771] (+)strand	no	none	NA	NA
GID.646531018	6.2468	6.76264	6.88787	5.83121	5.90019	6.27739	5.25566	5.33807	6.33994	6.8729	UCYNA1	UCYN_12470				hypothetical protein [Cyanobacterium UCYN-A: NC_013771] (+)strand	no	none	NA	NA
GID.646530758	4.5328	4.98461	5.49378	7.32848	5.6393	5.49618	4.95349	4.68101	4.74014	5.24212	UCYNA1	UCYN_09830			Porin	putative S-layer protein [Cyanobacterium UCYN-A: NC_013771] (+)strand	no	none	NA	NA
GID.646530754	5.52679	5.88072	6.04972	5.97808	6.19371	5.87078	5.57691	5.50124	5.95397	5.91834	UCYNA1	UCYN_09780				conserved hypothetical protein TIGR00103 [Cyanobacterium UCYN-A: NC_013771] (+)strand	no	none	NA	NA
GID.646530753	6.60461	6.59236	6.55791	6.50039	6.5855	6.7373	6.56758	6.81114	6.76794	6.82506	UCYNA1	UCYN_09770		hemC	Porphyrin and chlorophyll metabolism	hydroxymethylbilane synthase [Cyanobacterium UCYN-A: NC_013771] (+)strand	no	none	NA	NA
GID.646530752	6.39514	6.74259	6.31539	6.74846	6.80161	7.09344	6.7107	6.763	6.44305	6.71546	UCYNA1	UCYN_09760				RRM domain-containing RNA-binding protein [Cyanobacterium UCYN-A: NC_013771] (-)strand	no	none	NA	NA
GID.646530751	7.10228	7.18453	7.36839	7.07814	7.24636	7.11772	7.35693	7.17171	7.17885	7.36293	UCYNA1	UCYN_09750		rpiA	Pentose phosphate pathway	ribose-5-phosphate isomerase [Cyanobacterium UCYN-A: NC_013771] (-)strand	no	none	NA	NA
GID.646530750	5.61264	5.76438	5.96544	6.31533	6.09082	6.09932	5.98193	5.7871	5.71375	5.95821	UCYNA1	UCYN_09740				hypothetical protein [Cyanobacterium UCYN-A: NC_013771] (-)strand	yes	sunset_peak_edge.174	6.09871	0.193481
GID.646531017	7.04586	7.06254	7.39611	7.45867	7.04975	7.22155	6.98954	7.1683	7.14713	7.33133	UCYNA1	UCYN_12460				RNA polymerase sigma factor, sigma-70 family; RNA polymerase sigma factor, cyanobacterial RpoD-like family [Cyanobacterium UCYN-A: NC_013771] (+)strand	no	none	NA	NA
GID.646530747	6.01282	6.17189	6.13152	6.47447	6.54208	6.0996	6.05627	6.3246	6.00474	6.2935	UCYNA1	UCYN_09710		queD	Metabolism of cofactors and vitamins	6-pyruvoyl-tetrahydropterin synthase [Cyanobacterium UCYN-A: NC_013771] (-)strand	no	none	NA	NA
GID.646530745	6.8714	7.12313	6.32886	5.91674	6.08441	6.41056	6.052	7.36212	6.73077	8.09332	UCYNA1	UCYN_09690		petD	Photosynthesis	cytochrome b6/f complex subunit IV [Cyanobacterium UCYN-A: NC_013771] (+)strand	no	none	NA	NA
GID.646530744	8.86951	8.78845	8.32206	8.14244	7.90752	8.35498	8.06175	9.27781	8.90425	9.95705	UCYNA1	UCYN_09680		petB	Photosynthesis	Cytochrome b6-f complex subunit, cytochrome b6 [Cyanobacterium UCYN-A: NC_013771] (+)strand	no	none	NA	NA
GID.646530743	3.93762	5.30874	5.71438	7.30247	6.54767	5.75284	4.74154	4.06934	4.31854	5.36837	UCYNA1	UCYN_09670				hypothetical protein [Cyanobacterium UCYN-A: NC_013771] (+)strand	yes	sunset_peak_edge.174	6.24201	0.147184
GID.646530742	6.4739	6.11306	5.98049	5.96698	7.02521	6.92141	6.19993	6.33578	6.47949	6.28402	UCYNA1	UCYN_09660		queD	Metabolism of cofactors and vitamins	6-pyruvoyl-tetrahydropterin synthase [Cyanobacterium UCYN-A: NC_013771] (+)strand	no	none	NA	NA
GID.646530741	6.34842	6.66588	6.09992	6.20751	6.10904	6.15959	6.30576	6.35268	6.36458	6.29164	UCYNA1	UCYN_09650				Glutaredoxin, GrxC family [Cyanobacterium UCYN-A: NC_013771] (-)strand	no	none	NA	NA
GID.646530740	7.57607	7.67995	7.5551	7.32067	7.25697	7.315	7.40516	7.51964	7.4594	7.47101	UCYNA1	UCYN_09640		gshB	Amino acid metabolism	glutathione synthase [Cyanobacterium UCYN-A: NC_013771] (-)strand	yes	other	5.88997	0.233819
GID.646530737	6.43844	6.42729	6.2878	6.1955	6.03574	6.39573	6.07295	6.50376	6.24698	6.33664	UCYNA1	UCYN_09610				hypothetical protein [Cyanobacterium UCYN-A: NC_013771] (-)strand	no	none	NA	NA
GID.646531016	7.12258	7.30086	7.38179	6.56964	6.78123	7.00946	6.85656	7.10807	7.54271	7.47197	UCYNA1	UCYN_12450				ATPase family protein associated with various cellular activities (AAA) [Cyanobacterium UCYN-A: NC_013771] (-)strand	no	none	NA	NA
GID.646530735	7.6939	7.89549	7.93969	7.71858	7.9381	7.81948	7.59294	7.40278	7.90415	7.58955	UCYNA1	UCYN_09580				Obg family GTPase CgtA [Cyanobacterium UCYN-A: NC_013771] (+)strand	no	none	NA	NA
GID.646530734	7.86259	7.92531	7.98911	8.07541	8.47741	8.5415	7.94287	7.93492	8.09133	8.31775	UCYNA1	UCYN_09570		chlP	Porphyrin and chlorophyll metabolism	geranylgeranyl reductase [Cyanobacterium UCYN-A: NC_013771] (-)strand	no	none	NA	NA
GID.646530733	6.17391	5.89066	6.13346	6.04886	6.0049	6.44694	5.9947	6.34479	6.17321	6.05333	UCYNA1	UCYN_09560				predicted transcriptional regulator [Cyanobacterium UCYN-A: NC_013771] (-)strand	no	none	NA	NA
GID.646530731	6.1561	5.71069	5.86683	5.70106	6.40155	6.84062	5.69122	6.48166	6.10545	6.22423	UCYNA1	UCYN_09540				hypothetical protein [Cyanobacterium UCYN-A: NC_013771] (+)strand	no	none	NA	NA
GID.646530730	6.07107	5.94451	6.23097	6.08288	5.736	5.9586	6.22091	5.90456	6.10941	5.77251	UCYNA1	UCYN_09530				bacterial peptide chain release factor 3 (bRF-3) [Cyanobacterium UCYN-A: NC_013771] (-)strand	no	none	NA	NA
GID.646530729	5.98361	6.09847	6.01092	5.89989	6.06535	6.06242	6.27077	6.29817	6.33755	6.08931	UCYNA1	UCYN_09520				hypothetical protein [Cyanobacterium UCYN-A: NC_013771] (-)strand	no	none	NA	NA
GID.646530728	6.95375	7.2389	7.09192	7.22814	7.28244	7.48454	6.96134	7.00018	7.22438	7.54743	UCYNA1	UCYN_09510				oxyanion-translocating ATPase [Cyanobacterium UCYN-A: NC_013771] (+)strand	no	none	NA	NA
GID.646530727	5.43204	5.78585	5.43614	5.49769	5.79177	5.62894	5.80729	5.55191	5.45732	5.82717	UCYNA1	UCYN_09500				hypothetical protein [Cyanobacterium UCYN-A: NC_013771] (+)strand	no	none	NA	NA
GID.646530726	5.96329	5.64415	6.17552	6.30376	5.97182	5.78922	5.83361	5.71365	5.7381	5.88678	UCYNA1	UCYN_09490		ABC-2.LPSE.P	ABC transporters	ABC-type polysaccharide/polyol phosphate export systems, permease component [Cyanobacterium UCYN-A: NC_013771] (-)strand	no	none	NA	NA
GID.646531015	5.90338	5.71134	5.92651	6.31005	6.3229	6.27829	5.6193	5.5242	5.84212	6.2162	UCYNA1	UCYN_12430				predicted membrane-associated Zn-dependent protease [Cyanobacterium UCYN-A: NC_013771] (+)strand	no	none	NA	NA
GID.646530725	6.41017	6.38278	6.47306	7.05423	6.80961	6.30334	6.4924	6.29536	6.36322	6.41398	UCYNA1	UCYN_09480		ABC-2.LPSE.A	ABC transporters	ABC-type polysaccharide/polyol phosphate transport system, ATPase component [Cyanobacterium UCYN-A: NC_013771] (-)strand	no	none	NA	NA
GID.646530724	7.31223	7.16501	7.2913	7.27401	7.01652	7.10456	7.03759	7.45934	7.15294	7.45129	UCYNA1	UCYN_09470				nucleoside-diphosphate-sugar epimerase [Cyanobacterium UCYN-A: NC_013771] (-)strand	no	none	NA	NA
GID.646530722	5.73297	5.32697	5.26067	5.76657	5.82098	5.71404	5.15184	5.57301	5.61245	5.68937	UCYNA1	UCYN_09450				hypothetical protein [Cyanobacterium UCYN-A: NC_013771] (+)strand	no	none	NA	NA
GID.646530719	5.70515	5.65739	5.73579	5.35875	5.63843	5.42491	5.59347	5.75262	5.84759	5.76548	UCYNA1	UCYN_09410				subtilisin-like serine protease [Cyanobacterium UCYN-A: NC_013771] (+)strand	no	none	NA	NA
GID.646530718	5.57537	5.87788	5.63098	5.8281	5.60041	5.4338	5.55909	5.20093	5.32304	5.6976	UCYNA1	UCYN_09400		plsC	Glycerolipid metabolism	1-acyl-sn-glycerol-3-phosphate acyltransferase [Cyanobacterium UCYN-A: NC_013771] (+)strand	no	none	NA	NA
GID.646530716	4.86792	4.91669	4.72829	4.56396	4.36779	4.5908	5.08976	4.84375	4.61567	4.69162	UCYNA1	UCYN_09380				transcriptional regulator, GntR family [Cyanobacterium UCYN-A: NC_013771] (-)strand	no	none	NA	NA
GID.646530715	6.52342	6.43634	6.372	6.35988	6.94058	6.88672	6.33013	6.88929	6.46288	6.507	UCYNA1	UCYN_09370		hemA	Porphyrin and chlorophyll metabolism	glutamyl-tRNA reductase [Cyanobacterium UCYN-A: NC_013771] (+)strand	no	none	NA	NA
GID.646531014	5.23647	5.05546	5.1095	5.37341	4.91806	4.92432	4.68898	5.11156	5.19699	5.47536	UCYNA1	UCYN_12420		E1.17.4.1B	Nucleotide metabolism	ribonucleotide reductase, beta subunit [Cyanobacterium UCYN-A: NC_013771] (-)strand	no	none	NA	NA
GID.646530714	7.19987	7.1283	7.01975	7.27917	7.23825	6.90736	7.06626	7.19959	7.15365	7.1133	UCYNA1	UCYN_09360				predicted glutamine amidotransferase [Cyanobacterium UCYN-A: NC_013771] (+)strand	no	none	NA	NA
GID.646530713	4.62246	4.72743	5.10838	5.21049	5.20754	4.71109	5.08774	4.59589	4.63735	4.58506	UCYNA1	UCYN_09350		lptG	ABC transporters	predicted permease [Cyanobacterium UCYN-A: NC_013771] (+)strand	no	none	NA	NA
GID.646530712	6.51599	6.48785	6.37594	6.58608	6.35464	6.49628	6.43772	6.04693	6.62836	6.48572	UCYNA1	UCYN_09340		lptB	ABC transporters	ABC-type (unclassified) transport system, ATPase component [Cyanobacterium UCYN-A: NC_013771] (+)strand	no	none	NA	NA
GID.646530711	5.29431	6.16725	6.421	7.71097	7.65648	7.37301	6.27254	5.73706	5.14003	7.01373	UCYNA1	UCYN_09330				hypothetical protein [Cyanobacterium UCYN-A: NC_013771] (+)strand	yes	sunset_peak_edge.174	6.06259	0.211123
GID.646530710	7.62686	7.41145	7.73495	7.70943	7.46419	7.54623	7.88418	7.39089	7.8136	7.46742	UCYNA1	UCYN_09320				DNA repair protein RadA [Cyanobacterium UCYN-A: NC_013771] (+)strand	no	none	NA	NA
GID.646530709	7.39947	6.94669	7.01003	6.81506	7.39251	7.64202	7.50734	7.45097	7.69809	6.71337	UCYNA1	UCYN_09310		rpaB	Circadian clock	two component transcriptional regulator, winged helix family [Cyanobacterium UCYN-A: NC_013771] (-)strand	no	none	NA	NA
GID.646530708	6.55526	6.30972	6.34041	6.72558	6.39058	6.44253	6.38958	6.46945	6.39371	6.37747	UCYNA1	UCYN_09300		cysH	Sulfur metabolism	phosphoadenylylsulfate reductase (thioredoxin) [Cyanobacterium UCYN-A: NC_013771] (-)strand	no	none	NA	NA
GID.646530704	4.40882	4.62118	4.12732	4.29839	5.51841	5.85645	4.96124	4.3014	4.3796	4.51976	UCYNA1	UCYN_09240		folK	Metabolism of cofactors and vitamins	2-amino-4-hydroxy-6- hydroxymethyldihydropteridine pyrophosphokinase [Cyanobacterium UCYN-A: NC_013771] (-)strand	no	none	NA	NA
GID.646530702	7.42531	7.37892	7.24535	7.32565	6.94976	7.13986	7.36509	8.83498	7.50661	7.49131	UCYNA1	UCYN_09220		ndhD	Oxidative phosphorylation	NADH dehydrogenase subunit M [Cyanobacterium UCYN-A: NC_013771] (+)strand	no	none	NA	NA
GID.646530701	4.81585	4.97015	4.86931	4.85703	4.7181	4.54885	4.87562	4.43172	5.01892	4.2996	UCYNA1	UCYN_09210		metN	ABC transporters	ABC-type metal ion transport system, ATPase component [Cyanobacterium UCYN-A: NC_013771] (-)strand	no	none	NA	NA
GID.646530700	6.83432	7.31009	7.22677	8.20163	8.12789	8.06433	7.52389	7.04741	6.78581	7.9998	UCYNA1	UCYN_09200		EARS	Porphyrin and chlorophyll metabolism	glutamyl-tRNA synthetase /glutamate--tRNA(Gln) ligase [Cyanobacterium UCYN-A: NC_013771] (+)strand	no	none	NA	NA
GID.646530699	6.32022	6.51039	6.07174	6.13298	6.21692	5.98282	5.8067	5.96759	5.80706	6.10878	UCYNA1	UCYN_09190		bacA	Peptidoglycan biosynthesis	Undecaprenyl-diphosphatase [Cyanobacterium UCYN-A: NC_013771] (-)strand	no	none	NA	NA
GID.646530698	5.46468	5.18889	5.59113	5.5665	5.65628	5.41927	5.42596	4.68829	5.14102	5.42869	UCYNA1	UCYN_09180		ecfT	ABC transporters	Transmembrane component of energizing module of ECF transporters in Cyanobacteria [Cyanobacterium UCYN-A: NC_013771] (+)strand	no	none	NA	NA
GID.646530697	7.06639	6.65141	7.21333	7.39572	7.48864	6.73926	7.27624	6.75969	6.89337	6.57392	UCYNA1	UCYN_09170		msmX	ABC transporters	carbohydrate ABC transporter ATP-binding protein, CUT1 family [Cyanobacterium UCYN-A: NC_013771] (-)strand	no	none	NA	NA
GID.646530694	5.40086	4.99529	5.12026	5.00707	4.83753	4.96386	5.2641	5.18301	5.35986	5.16897	UCYNA1	UCYN_09140		shc	Metabolism of terpenoids and polyketides	squalene-hopene cyclase [Cyanobacterium UCYN-A: NC_013771] (+)strand	no	none	NA	NA
GID.646530693	6.09175	6.34265	6.35902	6.47106	6.29118	6.14104	6.65248	6.34097	6.16941	6.27977	UCYNA1	UCYN_09130		lysC	Amino acid metabolism	aspartate kinase [Cyanobacterium UCYN-A: NC_013771] (-)strand	no	none	NA	NA
GID.646531043	7.23216	7.10005	7.073	7.16164	6.76857	7.19108	7.48172	7.07331	7.07644	7.22656	UCYNA1	UCYN_12720		serA	Amino acid metabolism	D-3-phosphoglycerate dehydrogenase [Cyanobacterium UCYN-A: NC_013771] (-)strand	no	none	NA	NA
GID.646531012	6.41932	6.63728	6.49772	6.98708	6.74586	6.80964	6.41634	6.41813	6.35405	6.43985	UCYNA1	UCYN_12400		E2.7.8.26	Porphyrin and chlorophyll metabolism	cobalamin-5'-phosphate synthase [Cyanobacterium UCYN-A: NC_013771] (-)strand	yes	sunset_peak_edge.174	5.62654	0.249
GID.646530692	6.28146	6.50234	6.63044	5.9977	6.29813	6.76598	6.65981	6.44566	6.389	6.20234	UCYNA1	UCYN_09120		tatA	Bacterial secretion system	twin arginine-targeting protein translocase, TatA/E family [Cyanobacterium UCYN-A: NC_013771] (-)strand	no	none	NA	NA
GID.646530690	6.28859	5.88535	6.05276	5.78689	5.87159	5.7096	6.03084	6.05638	6.47527	6.21362	UCYNA1	UCYN_09100				amino acid carrier protein [Cyanobacterium UCYN-A: NC_013771] (-)strand	no	none	NA	NA
GID.646530689	5.14362	4.45573	5.02134	5.12385	4.61653	4.8478	5.0143	4.40944	4.23258	4.4935	UCYNA1	UCYN_09090				hypothetical protein [Cyanobacterium UCYN-A: NC_013771] (-)strand	no	none	NA	NA
GID.646530688	4.97972	4.92248	4.8596	4.8884	4.98317	5.06644	5.09662	4.89674	5.30662	5.09567	UCYNA1	UCYN_09080				bacterial peptide chain release factor 2 (bRF-2) [Cyanobacterium UCYN-A: NC_013771] (-)strand	no	none	NA	NA
GID.646530687	5.38204	5.54838	5.5313	5.51047	5.36299	5.19726	5.47199	5.36786	5.39933	5.59343	UCYNA1	UCYN_09070		thrB1	Amino acid metabolism	homoserine kinase [Cyanobacterium UCYN-A: NC_013771] (-)strand	no	none	NA	NA
GID.646530686	9.50876	9.83453	9.70755	9.43607	9.55233	9.47013	9.27341	9.87688	9.85094	10.3577	UCYNA1	UCYN_09060				ATPase with chaperone activity, ATP-binding subunit [Cyanobacterium UCYN-A: NC_013771] (-)strand	no	none	NA	NA
GID.646530685	7.07866	6.7885	7.50066	7.85763	7.41427	7.17578	6.86506	6.7136	6.84812	7.24463	UCYNA1	UCYN_09050		add	Nucleotide metabolism	adenosine deaminase [Cyanobacterium UCYN-A: NC_013771] (-)strand	yes	sunset_peak_edge.174	5.64865	0.243603
GID.646530684	4.49884	4.44808	4.80452	4.46522	4.37461	3.99712	4.45487	4.60156	5.11346	4.61017	UCYNA1	UCYN_09040				hypothetical protein [Cyanobacterium UCYN-A: NC_013771] (-)strand	no	none	NA	NA
GID.646530683	4.79578	4.9316	5.08892	5.14047	5.62237	5.27209	4.7467	4.94296	5.04242	5.2367	UCYNA1	UCYN_09030				two component transcriptional regulator, LuxR family [Cyanobacterium UCYN-A: NC_013771] (-)strand	no	none	NA	NA
GID.646531011	7.58918	8.39888	8.365	8.70829	8.46272	8.37853	7.80391	7.99013	8.26362	8.27505	UCYNA1	UCYN_12390				putative pre-peptidase [Cyanobacterium UCYN-A: NC_013771] (+)strand	no	none	NA	NA
GID.646530681	5.3642	5.30221	5.53828	5.46467	5.24385	5.37366	5.37261	5.01865	5.15377	5.11127	UCYNA1	UCYN_09010		E6.5.1.2	DNA replication	DNA ligase, NAD-dependent [Cyanobacterium UCYN-A: NC_013771] (-)strand	no	none	NA	NA
GID.646530679	5.37633	5.49117	5.41377	5.23583	5.51391	5.48823	5.58095	5.93883	5.68896	5.79078	UCYNA1	UCYN_08990				transcriptional repressor, CopY family [Cyanobacterium UCYN-A: NC_013771] (+)strand	no	none	NA	NA
GID.646530678	6.73344	6.69981	6.5251	6.43529	6.61379	6.46562	6.8075	6.84852	7.07419	6.52123	UCYNA1	UCYN_08980		AARS	Aminoacyl-tRNA biosynthesis	alanyl-tRNA synthetase [Cyanobacterium UCYN-A: NC_013771] (-)strand	no	none	NA	NA
GID.646530676	5.49102	5.21589	4.77217	4.91082	4.4144	5.5533	5.31861	4.65825	5.01446	4.30527	UCYNA1	UCYN_08960				hypothetical protein [Cyanobacterium UCYN-A: NC_013771] (+)strand	no	none	NA	NA
GID.646530675	5.84592	5.71257	5.86314	5.90478	5.40195	5.51305	6.03077	5.62996	5.73613	5.66994	UCYNA1	UCYN_08950				uncharacterized conserved protein with myosin-like domain [Cyanobacterium UCYN-A: NC_013771] (+)strand	no	none	NA	NA
GID.646530673	6.02564	6.18613	6.19411	6.09367	5.96683	5.8025	6.38583	6.11721	6.17574	6.27147	UCYNA1	UCYN_08930		fabI	Metabolism of cofactors and vitamins	Enoyl-(acyl-carrier-protein) reductase (NADH) [Cyanobacterium UCYN-A: NC_013771] (-)strand	no	none	NA	NA
GID.646530672	6.22625	6.74539	7.13495	8.33383	7.90497	7.48018	7.1117	6.19534	6.82001	7.24683	UCYNA1	UCYN_08920				hypothetical protein [Cyanobacterium UCYN-A: NC_013771] (+)strand	yes	sunset_peak_edge.174	6.02082	0.216769
GID.646530671	6.76558	6.91949	6.92625	7.24575	8.20712	8.84534	8.43249	7.63712	6.46207	7.20367	UCYNA1	UCYN_08910				chlorophyll a/b binding light-harvesting protein [Cyanobacterium UCYN-A: NC_013771] (+)strand	yes	edge.124	6.31072	0.151269
GID.646531010	5.784	5.40098	5.81999	5.89292	5.98744	6.03773	5.86229	5.18003	5.93781	5.25667	UCYNA1	UCYN_12370		chiE	ABC transporters	ABC-type sugar transport system, periplasmic component [Cyanobacterium UCYN-A: NC_013771] (+)strand	no	none	NA	NA
GID.646530670	6.66477	6.6281	6.55202	6.72828	5.84424	6.15644	6.72363	6.16766	6.81198	6.04749	UCYNA1	UCYN_08900				Zn-dependent protease [Cyanobacterium UCYN-A: NC_013771] (-)strand	no	none	NA	NA
GID.646530669	6.88579	6.58443	6.61197	6.70832	6.47199	6.57905	6.50419	6.80353	6.67909	6.64279	UCYNA1	UCYN_08890		chlG	Porphyrin and chlorophyll metabolism	chlorophyll synthase [Cyanobacterium UCYN-A: NC_013771] (-)strand	no	none	NA	NA
GID.646530668	7.96498	8.11416	7.67532	7.69309	8.63024	8.38302	7.24317	7.50482	8.03812	8.35844	UCYNA1	UCYN_08880		RP-S15	Ribosome	SSU ribosomal protein S15P [Cyanobacterium UCYN-A: NC_013771] (+)strand	no	none	NA	NA
GID.646530667	5.17629	5.17565	4.63446	4.53399	4.78737	4.90593	5.07474	5.45044	5.08574	5.50941	UCYNA1	UCYN_08870		ftsY	Bacterial secretion system	signal recognition particle-docking protein FtsY [Cyanobacterium UCYN-A: NC_013771] (-)strand	no	none	NA	NA
GID.646530666	7.41844	7.82357	7.88671	8.17083	8.18805	8.44258	7.95469	7.8471	7.8417	7.88171	UCYNA1	UCYN_08860		CARS	Aminoacyl-tRNA biosynthesis	cysteinyl-tRNA synthetase [Cyanobacterium UCYN-A: NC_013771] (+)strand	yes	sunset_peak_edge.174	5.89593	0.234446
GID.646530665	6.21759	6.65297	6.54343	6.9079	6.78341	7.32388	7.06849	6.57266	6.61668	6.63836	UCYNA1	UCYN_08850		wecB	Amino sugar and nucleotide sugar metabolism	UDP-N-Acetylglucosamine 2-epimerase [Cyanobacterium UCYN-A: NC_013771] (+)strand	no	none	NA	NA
GID.646530664	6.58697	6.81083	6.53363	6.82726	6.69651	6.56911	6.13801	6.57947	6.29379	6.86266	UCYNA1	UCYN_08840				amidase, Asp-tRNAAsn/Glu-tRNAGln amidotransferase A subunit [Cyanobacterium UCYN-A: NC_013771] (-)strand	no	none	NA	NA
GID.646530663	5.04052	5.22283	5.18946	5.21987	5.17918	5.17635	5.17598	5.05093	5.08447	4.92873	UCYNA1	UCYN_08830				ABC-type multidrug transport system, ATPase and permease component [Cyanobacterium UCYN-A: NC_013771] (-)strand	no	none	NA	NA
GID.646530662	4.80928	4.93901	5.00496	4.46503	4.63501	4.87778	5.26945	4.66186	5.14302	4.8278	UCYNA1	UCYN_08820				hypothetical protein [Cyanobacterium UCYN-A: NC_013771] (+)strand	no	none	NA	NA
GID.646530661	5.50089	5.22559	4.6425	4.49072	5.13164	5.45526	4.60364	5.22969	5.83351	5.55282	UCYNA1	UCYN_08810		E1.14.13.81	Porphyrin and chlorophyll metabolism	Mg-protoporphyrin IX monomethyl ester (oxidative) cyclase [Cyanobacterium UCYN-A: NC_013771] (-)strand	no	none	NA	NA
GID.646530660	7.11463	7.38843	7.50895	7.49198	7.46876	7.50264	6.97218	6.99016	7.14312	7.67798	UCYNA1	UCYN_08800		galE	Amino sugar and nucleotide sugar metabolism	UDP-galactose 4-epimerase [Cyanobacterium UCYN-A: NC_013771] (+)strand	no	none	NA	NA
GID.646531009	6.86881	6.96648	7.31143	7.10141	6.94584	6.53207	7.59855	6.30035	6.9495	6.51926	UCYNA1	UCYN_12360		ndk	Nucleotide metabolism	nucleoside diphosphate kinase [Cyanobacterium UCYN-A: NC_013771] (-)strand	no	none	NA	NA
GID.646530659	5.10796	5.65106	5.7422	5.73313	5.78374	5.64477	5.86403	5.26226	5.84208	5.07661	UCYNA1	UCYN_08790		cofH	Methane metabolism	FO synthase subunit 2 [Cyanobacterium UCYN-A: NC_013771] (-)strand	no	none	NA	NA
GID.646530658	5.66137	5.69084	5.44995	5.39577	5.04353	5.36059	5.6777	5.67728	5.46977	5.71033	UCYNA1	UCYN_08780		ftsW	Cell cycle - Caulobacter	bacterial cell division membrane protein [Cyanobacterium UCYN-A: NC_013771] (-)strand	no	none	NA	NA
GID.646530657	6.47652	6.16968	6.1028	6.16369	6.01683	6.45464	6.14546	6.35697	6.42948	6.16934	UCYNA1	UCYN_08770		DARS	Aminoacyl-tRNA biosynthesis	aspartyl-tRNA synthetase [Cyanobacterium UCYN-A: NC_013771] (+)strand	no	none	NA	NA
GID.646530656	6.46636	6.40812	6.47114	6.96323	7.01125	6.4136	6.39128	6.33113	6.34552	6.7147	UCYNA1	UCYN_08760				predicted carbamoyl transferase, NodU family [Cyanobacterium UCYN-A: NC_013771] (-)strand	no	none	NA	NA
GID.646530654	5.1405	5.80962	5.82124	5.76456	5.87546	5.52249	5.35631	5.23243	5.53984	5.9045	UCYNA1	UCYN_08740				hypothetical protein [Cyanobacterium UCYN-A: NC_013771] (-)strand	no	none	NA	NA
GID.646530653	6.10307	6.03058	6.25101	6.57333	6.80947	7.16466	6.70009	6.31535	6.26587	6.238	UCYNA1	UCYN_08730		HARS	Aminoacyl-tRNA biosynthesis	histidyl-tRNA synthetase [Cyanobacterium UCYN-A: NC_013771] (+)strand	yes	edge.124	6.58514	0.0772857
GID.646530651	6.27756	6.32242	6.4157	6.41124	6.40111	6.40657	6.15438	6.06608	6.29503	6.34404	UCYNA1	UCYN_08710		ispE	Metabolism of terpenoids and polyketides	4-diphosphocytidyl-2-C-methyl-D-erythritol kinase [Cyanobacterium UCYN-A: NC_013771] (-)strand	no	none	NA	NA
GID.646530650	5.03837	5.22154	5.44074	5.6448	4.98929	4.97596	5.2968	4.91305	5.10429	5.31047	UCYNA1	UCYN_08700				condensin subunit Smc [Cyanobacterium UCYN-A: NC_013771] (-)strand	no	none	NA	NA
GID.646530649	5.57825	5.40787	5.62407	5.90932	5.86686	6.08615	5.41379	5.43777	5.47656	5.54319	UCYNA1	UCYN_08690				FAD binding protein [Cyanobacterium UCYN-A: NC_013771] (+)strand	no	none	NA	NA
GID.646530648	6.29048	7.06952	8.59292	9.86668	8.1433	7.33771	6.43616	6.14861	6.33545	7.79455	UCYNA1	UCYN_08680				Tic22-like family [Cyanobacterium UCYN-A: NC_013771] (+)strand	yes	sunset_peak_edge.174	6.04606	0.210049
GID.646530647	5.3481	5.89897	5.02249	5.73868	5.99424	6.28288	5.15072	5.31351	5.52033	5.82931	UCYNA1	UCYN_08670				hypothetical protein [Cyanobacterium UCYN-A: NC_013771] (-)strand	no	none	NA	NA
GID.646530646	7.197	7.61442	7.5934	7.52183	7.85218	7.80242	7.2202	7.53362	7.1962	8.00375	UCYNA1	UCYN_08660				hypothetical protein [Cyanobacterium UCYN-A: NC_013771] (+)strand	no	none	NA	NA
GID.646530645	6.44443	6.70007	6.65567	6.56897	6.29682	6.35419	6.47334	6.3918	6.49482	6.52945	UCYNA1	UCYN_08650				signal transduction histidine kinase [Cyanobacterium UCYN-A: NC_013771] (-)strand	no	none	NA	NA
GID.646530644	10.7706	10.9931	10.9216	10.8784	10.3452	10.6792	10.7028	10.8062	11.0266	11.0292	UCYNA1	UCYN_08640				hypothetical protein [Cyanobacterium UCYN-A: NC_013771] (-)strand	no	none	NA	NA
GID.646530642	7.22503	7.07347	6.98108	7.3753	7.11688	7.26105	7.01551	7.22404	6.87116	7.39535	UCYNA1	UCYN_08620		rpoC	Transcription	DNA-directed RNA polymerase gamma chain [Cyanobacterium UCYN-A: NC_013771] (-)strand	no	none	NA	NA
GID.646530640	5.14725	5.39614	5.31377	4.95904	5.18639	5.7889	5.08402	5.04411	5.10766	5.15989	UCYNA1	UCYN_08600				hypothetical protein [Cyanobacterium UCYN-A: NC_013771] (+)strand	no	none	NA	NA
GID.646530638	5.93962	5.93826	5.88868	6.30015	5.75715	5.85948	6.00484	5.99712	6.2602	5.97355	UCYNA1	UCYN_08570				ABC-type dipeptide/oligopeptide/nickel transport system, permease component [Cyanobacterium UCYN-A: NC_013771] (-)strand	no	none	NA	NA
GID.646531007	7.74445	8.0182	7.75332	7.68585	7.77944	7.72119	7.79841	7.94739	7.87612	7.91511	UCYNA1	UCYN_12340		E5.1.3.6	Amino sugar and nucleotide sugar metabolism	nucleoside-diphosphate-sugar epimerase [Cyanobacterium UCYN-A: NC_013771] (+)strand	no	none	NA	NA
GID.646530635	4.9939	4.44761	4.74943	4.52546	4.51395	4.86716	4.76095	4.88842	5.08514	4.77062	UCYNA1	UCYN_08540				GAF sensor signal transduction histidine kinase [Cyanobacterium UCYN-A: NC_013771] (+)strand	no	none	NA	NA
GID.646530634	5.84014	5.66161	5.95484	6.08717	5.72049	5.85149	6.0675	5.9863	5.89036	5.83134	UCYNA1	UCYN_08530		accD	Pyruvate / TCA cycle	acetyl-CoA carboxylase carboxyltransferase subunit alpha [Cyanobacterium UCYN-A: NC_013771] (+)strand	no	none	NA	NA
GID.646530631	6.68307	6.68426	6.80872	7.04626	6.93779	6.64871	6.44355	6.68234	6.53154	7.03252	UCYNA1	UCYN_08500		ald	Amino acid metabolism	L-alanine dehydrogenase [Cyanobacterium UCYN-A: NC_013771] (+)strand	no	none	NA	NA
GID.646530630	6.23664	5.73184	5.97754	6.19439	6.07706	5.81437	6.05484	5.91617	5.89641	5.97156	UCYNA1	UCYN_08490			Glycosyltransferases	glycosyltransferase [Cyanobacterium UCYN-A: NC_013771] (+)strand	no	none	NA	NA
GID.646530627	5.49112	5.63059	5.49909	5.59184	5.55773	5.80592	5.46396	5.54231	5.4536	5.45084	UCYNA1	UCYN_08460		gmhB	Lipopolysaccharide biosynthesis	histidinol-phosphate phosphatase family protein [Cyanobacterium UCYN-A: NC_013771] (+)strand	no	none	NA	NA
GID.646530626	6.08795	6.10753	6.19973	6.9307	6.19293	6.20667	6.13499	5.86363	6.1027	6.11972	UCYNA1	UCYN_08450		gmhA	Lipopolysaccharide biosynthesis	phosphoheptose isomerase [Cyanobacterium UCYN-A: NC_013771] (+)strand	no	none	NA	NA
GID.646530625	5.75443	6.3294	6.56879	7.0058	6.24368	6.47423	6.05292	5.7711	6.22354	6.33577	UCYNA1	UCYN_08440		TSTA3	Amino sugar and nucleotide sugar metabolism	nucleoside-diphosphate-sugar epimerase [Cyanobacterium UCYN-A: NC_013771] (+)strand	no	none	NA	NA
GID.646530624	7.48163	7.53651	7.23711	7.10855	7.13502	7.30891	7.67313	8.13018	7.81896	7.98581	UCYNA1	UCYN_08430		ndhA	Oxidative phosphorylation	NADH dehydrogenase subunit H [Cyanobacterium UCYN-A: NC_013771] (-)strand	no	none	NA	NA
GID.646530623	5.31321	5.52491	5.34632	5.91274	5.92289	6.06349	5.86789	7.20734	5.17284	6.47409	UCYNA1	UCYN_08420		ndhI	Oxidative phosphorylation	NADH-plastoquinone oxidoreductase subunit I protein [Cyanobacterium UCYN-A: NC_013771] (-)strand	no	none	NA	NA
GID.646530622	6.64937	6.4999	6.5921	6.21761	5.99823	6.21368	6.41752	6.71383	6.61158	6.81581	UCYNA1	UCYN_08410		ndhG	Oxidative phosphorylation	NADH dehydrogenase subunit J [Cyanobacterium UCYN-A: NC_013771] (-)strand	yes	sunrise_peak_edge.172	6.21914	0.151927
GID.646530621	5.5427	5.20405	5.02654	4.74692	5.20774	5.53749	5.27154	6.13982	5.1335	5.67433	UCYNA1	UCYN_08400		ndhE	Oxidative phosphorylation	NADH dehydrogenase subunit K [Cyanobacterium UCYN-A: NC_013771] (-)strand	no	none	NA	NA
GID.646530618	6.3583	6.57396	6.80256	7.60427	7.41796	6.95453	6.9144	6.45757	6.34904	6.80035	UCYNA1	UCYN_08370				predicted dehydrogenase [Cyanobacterium UCYN-A: NC_013771] (+)strand	yes	sunset_peak_edge.174	6.26169	0.145314
GID.646530617	7.26242	7.27634	7.13569	7.37555	7.15969	7.18499	7.31136	7.15311	7.22004	7.12711	UCYNA1	UCYN_08360		recA	Homologous recombination	RecA protein [Cyanobacterium UCYN-A: NC_013771] (+)strand	no	none	NA	NA
GID.646530614	5.71013	5.51071	5.46895	5.35478	5.07863	5.22765	5.43202	5.8328	5.32846	5.90492	UCYNA1	UCYN_08330		nblS	Two-component system	multi-sensor signal transduction histidine kinase [Cyanobacterium UCYN-A: NC_013771] (-)strand	no	none	NA	NA
GID.646530613	6.71983	6.53087	6.53964	6.61493	6.57275	6.47104	6.4981	6.78568	6.75955	6.7807	UCYNA1	UCYN_08320				dinucleotide-utilizing enzyme possibly involved in molybdopterin or thiamin biosynthesis [Cyanobacterium UCYN-A: NC_013771] (-)strand	no	none	NA	NA
GID.646531005	5.85988	5.87304	6.08409	5.96473	6.30949	5.96116	6.15334	5.64245	5.90616	5.54094	UCYNA1	UCYN_12320		rumA	Ribosome	23S rRNA m(5)U-1939 methyltransferase [Cyanobacterium UCYN-A: NC_013771] (+)strand	no	none	NA	NA
GID.646530612	6.68509	6.36541	6.59918	6.32683	6.23558	6.31977	6.685	6.17578	6.60491	5.94379	UCYNA1	UCYN_08310		petF	Photosynthesis	ferredoxin, (2Fe-2S) [Cyanobacterium UCYN-A: NC_013771] (-)strand	no	none	NA	NA
GID.646530611	7.58694	7.51076	7.91885	7.7027	7.45322	7.47054	7.68052	7.103	7.75244	7.65785	UCYNA1	UCYN_08300				transcriptional regulator, LysR family [Cyanobacterium UCYN-A: NC_013771] (+)strand	no	none	NA	NA
GID.646530610	5.22018	5.81667	5.72737	6.19437	6.18812	5.72598	5.82866	5.51998	5.65606	6.20523	UCYNA1	UCYN_08290				predicted membrane protein [Cyanobacterium UCYN-A: NC_013771] (-)strand	no	none	NA	NA
GID.646530609	9.18882	9.1212	8.69328	10.0054	9.25113	9.06414	9.07904	9.10587	9.17407	9.89161	UCYNA1	UCYN_08280		RP-S10	Ribosome	SSU ribosomal protein S10P [Cyanobacterium UCYN-A: NC_013771] (+)strand	no	none	NA	NA
GID.646530608	10.949	10.7291	11.0888	11.6961	11.034	10.9926	11.8405	11.7868	10.8983	11.5102	UCYNA1	UCYN_08260				translation elongation factor 1A (EF-1A/EF-Tu) [Cyanobacterium UCYN-A: NC_013771] (+)strand	no	none	NA	NA
GID.646530607	6.031	5.79767	5.58319	5.45758	5.63768	5.64	5.84412	6.20205	5.93929	6.26094	UCYNA1	UCYN_08250				translation elongation factor 2 (EF-2/EF-G) [Cyanobacterium UCYN-A: NC_013771] (+)strand	no	none	NA	NA
GID.646530606	7.87454	7.26019	7.55522	7.58845	7.56993	7.45037	7.94532	8.28955	7.86453	7.65849	UCYNA1	UCYN_08240		RP-S7	Ribosome	SSU ribosomal protein S7P [Cyanobacterium UCYN-A: NC_013771] (+)strand	no	none	NA	NA
GID.646530605	9.24094	8.97041	8.88549	9.74494	9.79664	9.7901	9.3978	9.39607	9.59897	9.5078	UCYNA1	UCYN_08230		RP-S12	Ribosome	SSU ribosomal protein S12P [Cyanobacterium UCYN-A: NC_013771] (+)strand	no	none	NA	NA
GID.646530604	5.3457	5.23646	5.44322	5.54368	5.47417	5.52129	5.32315	5.38917	5.57527	5.36887	UCYNA1	UCYN_08220				N-acetylmannosaminyltransferase [Cyanobacterium UCYN-A: NC_013771] (-)strand	no	none	NA	NA
GID.646530603	6.41125	6.48013	6.57195	6.89385	6.87628	6.33943	6.19985	6.37688	6.35466	6.75995	UCYNA1	UCYN_08210				hypothetical protein [Cyanobacterium UCYN-A: NC_013771] (+)strand	no	none	NA	NA
GID.646531004	5.30801	5.40181	5.5539	5.58426	6.29234	6.45097	6.07413	5.63525	5.39906	5.65147	UCYNA1	UCYN_12310				hypothetical protein [Cyanobacterium UCYN-A: NC_013771] (+)strand	yes	edge.124	6.27094	0.161667
GID.646530600	7.3694	7.29759	7.20083	7.17014	7.39768	6.98829	7.0665	7.34538	7.64008	7.40209	UCYNA1	UCYN_08180		DPM1	Lipid metabolism	glycosyl transferase [Cyanobacterium UCYN-A: NC_013771] (-)strand	no	none	NA	NA
GID.646530598	5.89253	5.58391	5.78887	5.65548	5.63093	5.53012	5.63674	5.69289	5.69792	5.90442	UCYNA1	UCYN_08160		recJ	Homologous recombination	single-stranded DNA-specific exonuclease [Cyanobacterium UCYN-A: NC_013771] (+)strand	no	none	NA	NA
GID.646530597	6.33597	6.53636	6.58563	6.68429	6.80047	6.85609	6.60595	6.14248	6.42984	6.18971	UCYNA1	UCYN_08150		fabG	Fatty acid metabolism	3-oxoacyl-(acyl-carrier-protein) reductase [Cyanobacterium UCYN-A: NC_013771] (-)strand	yes	sunset_peak_edge.174	5.78074	0.247699
GID.646530596	7.66808	7.67838	7.74936	7.77582	7.75052	7.66787	7.57198	7.58731	7.5867	7.99468	UCYNA1	UCYN_08140		murC	Cell division	UDP-N-acetylmuramate--L-alanine ligase [Cyanobacterium UCYN-A: NC_013771] (-)strand	no	none	NA	NA
GID.646530595	7.10157	6.90678	7.10236	7.12543	7.05202	6.87342	6.90104	7.24905	7.05507	7.33974	UCYNA1	UCYN_08130		murB	Amino sugar and nucleotide sugar metabolism	UDP-N-acetylmuramate dehydrogenase [Cyanobacterium UCYN-A: NC_013771] (-)strand	no	none	NA	NA
GID.646530593	6.51843	6.27313	6.40491	6.85816	6.5655	6.39991	6.5257	6.46141	6.18368	6.52567	UCYNA1	UCYN_08110		lpxB	Lipopolysaccharide biosynthesis	hypothetical protein [Cyanobacterium UCYN-A: NC_013771] (+)strand	no	none	NA	NA
GID.646530592	5.20162	5.07622	5.0396	5.04514	5.26599	5.25413	5.23924	5.41618	5.44587	5.89583	UCYNA1	UCYN_08100				predicted RNA-binding protein (contains KH domain) [Cyanobacterium UCYN-A: NC_013771] (+)strand	no	none	NA	NA
GID.646531003	6.15156	6.57289	6.29176	6.84394	8.96208	8.66472	7.84397	6.7947	6.39189	6.50881	UCYNA1	UCYN_12300		coxB	Respiration	cytochrome c oxidase, subunit II [Cyanobacterium UCYN-A: NC_013771] (-)strand	yes	edge.124	6.32876	0.161818
GID.646530591	6.38143	6.90945	6.68986	7.24991	7.46206	7.33614	6.98066	6.664	6.62703	6.99832	UCYNA1	UCYN_08090		RP-S16	Ribosome	SSU ribosomal protein S16P [Cyanobacterium UCYN-A: NC_013771] (+)strand	yes	sunset_peak_edge.174	5.93515	0.234395
GID.646530590	6.59821	6.58796	6.80636	7.14079	6.93723	6.8271	6.69909	6.38818	6.53633	6.60474	UCYNA1	UCYN_08080				hypothetical protein [Cyanobacterium UCYN-A: NC_013771] (+)strand	yes	sunset_peak_edge.174	6.16571	0.176978
GID.646530589	6.36501	6.45116	6.2172	6.32355	6.44083	6.41883	6.29507	6.59803	6.07191	6.83367	UCYNA1	UCYN_08070				Caspase domain-containing protein [Cyanobacterium UCYN-A: NC_013771] (+)strand	no	none	NA	NA
GID.646530588	5.68885	5.68313	5.45904	5.83195	5.9363	6.01293	5.76613	6.0288	5.64636	6.13366	UCYNA1	UCYN_08060		sat	Sulfur metabolism	sulfate adenylyltransferase [Cyanobacterium UCYN-A: NC_013771] (+)strand	no	none	NA	NA
GID.646530587	5.38662	5.24511	5.27844	5.39971	4.9792	5.0387	5.32127	5.34899	5.28711	5.25155	UCYNA1	UCYN_08050				ABC-type dipeptide transport system, periplasmic component [Cyanobacterium UCYN-A: NC_013771] (-)strand	no	none	NA	NA
GID.646530586	5.7442	5.66784	5.99863	6.38147	5.68565	6.09002	5.87696	5.81047	5.6987	5.84337	UCYNA1	UCYN_08040		vanX	Two-component system	D-alanyl-D-alanine dipeptidase [Cyanobacterium UCYN-A: NC_013771] (-)strand	no	none	NA	NA
GID.646530584	6.35679	5.95728	6.41031	5.86949	5.78697	5.75074	5.75961	5.95753	6.29052	5.83554	UCYNA1	UCYN_08020		uvrB	Nucleotide excision repair	Excinuclease ABC subunit B [Cyanobacterium UCYN-A: NC_013771] (+)strand	no	none	NA	NA
GID.646530583	5.34357	5.43841	5.11485	5.36582	5.70088	5.59936	5.24895	5.58636	5.61699	5.81854	UCYNA1	UCYN_08010		glgC	Amino sugar and nucleotide sugar metabolism	glucose-1-phosphate adenylyltransferase [Cyanobacterium UCYN-A: NC_013771] (-)strand	no	none	NA	NA
GID.646530582	4.49609	5.1809	5.30644	5.21813	5.34156	5.81648	4.81785	4.64267	4.82705	5.22802	UCYNA1	UCYN_08000		E2.1.1.11	Porphyrin and chlorophyll metabolism	magnesium protoporphyrin O-methyltransferase [Cyanobacterium UCYN-A: NC_013771] (+)strand	no	none	NA	NA
GID.646530581	4.93443	4.98531	5.06538	5.00781	5.02501	4.93656	5.02909	4.90976	5.34522	4.63239	UCYNA1	UCYN_07990				predicted unusual protein kinase [Cyanobacterium UCYN-A: NC_013771] (+)strand	no	none	NA	NA
GID.646530580	4.84509	5.46987	5.10826	4.96272	4.95712	5.24926	5.04808	5.14011	5.33756	5.25237	UCYNA1	UCYN_07980				hypothetical protein [Cyanobacterium UCYN-A: NC_013771] (+)strand	no	none	NA	NA
GID.646531042	6.4696	6.39789	6.58886	6.74391	6.70277	6.44448	6.49667	6.43713	6.5296	6.52941	UCYNA1	UCYN_12710			Ribosome	(LSU ribosomal protein L11P)-lysine N-methyltransferase [Cyanobacterium UCYN-A: NC_013771] (-)strand	no	none	NA	NA
GID.646531002	6.74028	6.567	6.66695	6.72187	7.49367	7.46667	6.7285	6.81845	6.81367	7.09541	UCYNA1	UCYN_12290		coxA	Respiration	cytochrome c oxidase, subunit I [Cyanobacterium UCYN-A: NC_013771] (-)strand	no	none	NA	NA
GID.646530579	6.62754	6.69656	6.61946	6.57353	6.33164	6.33925	6.32627	6.48826	6.46011	6.47799	UCYNA1	UCYN_07970				ATPase involved in chromosome partitioning [Cyanobacterium UCYN-A: NC_013771] (-)strand	no	none	NA	NA
GID.646530576	6.8626	7.10785	7.32649	7.25233	6.86262	7.17865	7.05269	6.68786	7.018	7.09628	UCYNA1	UCYN_07930		SARS	Aminoacyl-tRNA biosynthesis	seryl-tRNA synthetase [Cyanobacterium UCYN-A: NC_013771] (+)strand	no	none	NA	NA
GID.646530575	6.24641	6.32733	6.12054	6.30435	6.02368	6.13394	6.56005	6.00769	6.0917	5.83376	UCYNA1	UCYN_07920		TARS	Aminoacyl-tRNA biosynthesis	threonyl-tRNA synthetase /Ser-tRNA(Thr) hydrolase [Cyanobacterium UCYN-A: NC_013771] (-)strand	no	none	NA	NA
GID.646530574	4.04386	4.60244	4.64326	4.58535	4.96123	4.56051	4.74043	4.59273	4.45534	4.8919	UCYNA1	UCYN_07910		aroQ	Amino acid metabolism	3-dehydroquinate dehydratase [Cyanobacterium UCYN-A: NC_013771] (+)strand	no	none	NA	NA
GID.646530573	5.76856	5.52881	5.31943	5.09789	5.67056	5.96004	5.47123	5.26068	5.47603	5.79093	UCYNA1	UCYN_07900				hypothetical protein [Cyanobacterium UCYN-A: NC_013771] (+)strand	no	none	NA	NA
GID.646530571	4.76502	5.00313	4.95871	5.00977	4.77656	4.69496	4.80029	4.99346	4.97195	5.0034	UCYNA1	UCYN_07880				exoribonuclease R [Cyanobacterium UCYN-A: NC_013771] (+)strand	no	none	NA	NA
GID.646530570	6.81942	7.38761	7.13428	7.64375	8.04881	7.96975	7.013	6.70126	7.36064	7.74966	UCYNA1	UCYN_07870		RP-S18	Ribosome	SSU ribosomal protein S18P [Cyanobacterium UCYN-A: NC_013771] (+)strand	no	none	NA	NA
GID.646530569	6.86283	6.48592	6.97178	6.65597	6.74524	6.69251	6.99375	6.57542	6.91819	6.61896	UCYNA1	UCYN_07860				Peroxiredoxin [Cyanobacterium UCYN-A: NC_013771] (+)strand	no	none	NA	NA
GID.646530568	5.01769	5.194	5.20889	4.8147	5.44885	5.38042	4.92482	4.73947	5.17492	4.78109	UCYNA1	UCYN_07850				hypothetical protein [Cyanobacterium UCYN-A: NC_013771] (-)strand	no	none	NA	NA
GID.646531001	5.36105	5.27144	5.619	5.51504	5.67618	5.5976	5.644	5.34222	5.30777	4.88935	UCYNA1	UCYN_12280		coxC	Respiration	heme/copper-type cytochrome/quinol oxidase, subunit 3 [Cyanobacterium UCYN-A: NC_013771] (-)strand	no	none	NA	NA
GID.646530566	6.62269	6.6876	6.78309	6.63623	7.44313	6.93088	6.62879	6.72239	6.70943	6.46003	UCYNA1	UCYN_07830				ferredoxin [Cyanobacterium UCYN-A: NC_013771] (-)strand	no	none	NA	NA
GID.646530565	6.34689	6.76263	7.00588	7.68325	7.94596	8.49617	7.66515	6.69716	6.50937	7.43231	UCYNA1	UCYN_07820		chlN	Porphyrin and chlorophyll metabolism	light-independent protochlorophyllide reductase, N subunit [Cyanobacterium UCYN-A: NC_013771] (+)strand	yes	sunset_peak_edge.174	6.11669	0.19849
GID.646530564	7.32597	7.35073	7.50625	7.65147	7.65161	8.43461	7.39401	7.38197	7.27034	7.83547	UCYNA1	UCYN_07810		chlL	Porphyrin and chlorophyll metabolism	light-independent protochlorophyllide reductase, iron-sulfur ATP-binding protein [Cyanobacterium UCYN-A: NC_013771] (+)strand	no	none	NA	NA
GID.646530563	5.5753	5.8373	5.72358	5.84839	5.69373	5.68588	5.74074	5.53588	5.73297	5.61073	UCYNA1	UCYN_07800				hypothetical protein [Cyanobacterium UCYN-A: NC_013771] (+)strand	no	none	NA	NA
GID.646530562	7.06125	7.32054	7.99429	8.2258	7.93011	7.98497	6.76449	6.72172	7.16386	7.81173	UCYNA1	UCYN_07790				NADH:ubiquinone oxidoreductase chain I-like protein [Cyanobacterium UCYN-A: NC_013771] (-)strand	yes	sunset_peak_edge.174	5.83945	0.234264
GID.646530561	6.61927	6.31748	7.02508	7.22506	6.69144	6.16583	6.51381	6.44109	6.44811	6.85632	UCYNA1	UCYN_07780		murE	Amino acid metabolism	UDP-N-acetylmuramoylalanyl-D-glutamate--2, 6-diaminopimelate ligase [Cyanobacterium UCYN-A: NC_013771] (+)strand	no	none	NA	NA
GID.646530560	5.77129	5.89893	5.7952	5.79722	5.95933	5.81863	5.90251	5.54059	5.83118	5.37866	UCYNA1	UCYN_07770		murF	Amino acid metabolism	UDP-N-acetylmuramoyl-tripeptide--D-alanyl-D- alanine ligase [Cyanobacterium UCYN-A: NC_013771] (-)strand	no	none	NA	NA
GID.646530559	6.07839	5.65124	5.60911	5.73469	5.8795	6.03404	5.84911	5.29997	5.55546	5.2882	UCYNA1	UCYN_07760				hypothetical protein [Cyanobacterium UCYN-A: NC_013771] (-)strand	no	none	NA	NA
GID.646530554	7.64269	7.46196	7.65381	7.6803	7.43334	7.75419	7.71816	7.70277	7.70555	7.71716	UCYNA1	UCYN_07710		cysE	Sulfur metabolism	serine O-acetyltransferase [Cyanobacterium UCYN-A: NC_013771] (+)strand	no	none	NA	NA
GID.646530553	5.52041	5.72467	5.66611	5.98029	5.75681	5.72891	4.83997	5.42265	5.56892	6.14295	UCYNA1	UCYN_07700				phage shock protein A (IM30), suppresses sigma54-dependent transcription [Cyanobacterium UCYN-A: NC_013771] (+)strand	no	none	NA	NA
GID.646530551	4.8245	4.62974	4.64635	4.56348	4.84714	4.80003	5.0163	5.07963	4.69935	4.77473	UCYNA1	UCYN_07680		cobL	Porphyrin and chlorophyll metabolism	precorrin-6Y C5,15-methyltransferase (decarboxylating) [Cyanobacterium UCYN-A: NC_013771] (+)strand	no	none	NA	NA
GID.646530550	6.22674	6.3429	6.45684	6.41252	6.43756	6.43102	6.09747	6.35314	6.22522	6.41606	UCYNA1	UCYN_07670		cobH-cbiC	Porphyrin and chlorophyll metabolism	precorrin-8X methylmutase [Cyanobacterium UCYN-A: NC_013771] (+)strand	no	none	NA	NA
GID.646530549	4.711	4.93757	5.14502	5.06714	5.2477	5.25339	5.08135	4.83204	4.67104	4.8583	UCYNA1	UCYN_07660				Protein of function (DUF2518) [Cyanobacterium UCYN-A: NC_013771] (+)strand	yes	sunset_peak_edge.174	6.29964	0.154259
GID.646530548	8.18243	8.15746	8.20855	8.08292	8.02446	8.2925	7.95672	8.1173	8.28664	8.20759	UCYNA1	UCYN_07650		PDHA	Glycolysis	pyruvate dehydrogenase E1 component, alpha subunit [Cyanobacterium UCYN-A: NC_013771] (+)strand	no	none	NA	NA
GID.646530999	4.85977	4.82819	4.71856	4.86758	4.8345	5.06497	4.78224	4.75304	4.66274	4.91743	UCYNA1	UCYN_12260		pyrF	Nucleotide metabolism	orotidine-5'-phosphate decarboxylase [Cyanobacterium UCYN-A: NC_013771] (-)strand	no	none	NA	NA
GID.646530547	4.43029	4.77497	5.00055	5.26534	4.686	4.49924	4.48955	4.60354	4.31251	4.531	UCYNA1	UCYN_07640				DnaJ-class molecular chaperone with C-terminal Zn finger domain [Cyanobacterium UCYN-A: NC_013771] (-)strand	no	none	NA	NA
GID.646530546	7.42144	6.93778	7.12313	8.17413	7.25405	7.13628	7.17922	7.08892	7.89757	7.42812	UCYNA1	UCYN_07630		RP-S21	Ribosome	SSU ribosomal protein S21P [Cyanobacterium UCYN-A: NC_013771] (-)strand	no	none	NA	NA
GID.646530545	4.90126	4.74887	4.81525	5.08579	4.70914	4.79182	4.68959	4.62439	4.75796	4.586	UCYNA1	UCYN_07620				hypothetical protein [Cyanobacterium UCYN-A: NC_013771] (+)strand	no	none	NA	NA
GID.646530544	5.54114	5.37214	5.44862	5.55195	5.77931	5.71546	5.20889	5.37243	5.55978	5.01321	UCYNA1	UCYN_07610				CemA family [Cyanobacterium UCYN-A: NC_013771] (-)strand	no	none	NA	NA
GID.646530542	6.54072	6.63944	6.52823	6.78868	7.26185	6.83374	6.24156	6.65724	6.80382	6.78984	UCYNA1	UCYN_07580				hypothetical protein [Cyanobacterium UCYN-A: NC_013771] (+)strand	no	none	NA	NA
GID.646530537	7.06677	7.73716	8.71992	8.47746	7.09335	7.39609	6.74634	7.687	6.97918	8.97964	UCYNA1	UCYN_07530		groEL	RNA degradation	chaperonin GroL [Cyanobacterium UCYN-A: NC_013771] (+)strand	no	none	NA	NA
GID.646530536	7.24256	8.19108	9.0721	8.6871	7.14471	7.54582	6.54933	6.67398	6.94303	9.15442	UCYNA1	UCYN_07520				Co-chaperonin GroES [Cyanobacterium UCYN-A: NC_013771] (+)strand	no	none	NA	NA
GID.646530535	5.17504	5.68067	5.56257	5.34263	5.68923	5.67213	5.34232	5.4476	5.74005	5.5263	UCYNA1	UCYN_07510			Porin	outer membrane protein [Cyanobacterium UCYN-A: NC_013771] (-)strand	no	none	NA	NA
GID.646530533	5.88448	5.25949	4.45412	3.45854	5.37845	5.94037	5.37592	6.01869	5.15435	5.2212	UCYNA1	UCYN_07490		psaM	Photosynthesis	photosystem I reaction center subunit XII [Cyanobacterium UCYN-A: NC_013771] (-)strand	no	none	NA	NA
GID.646530530	6.43871	6.32058	6.51671	6.57015	6.43174	6.14874	6.44172	6.49631	6.38779	6.39439	UCYNA1	UCYN_07460		ACSS	Pyruvate / TCA cycle	acetyl-coenzyme A synthetase [Cyanobacterium UCYN-A: NC_013771] (+)strand	no	none	NA	NA
GID.646530529	4.84798	4.91749	4.99697	4.83924	5.24643	4.81661	4.80669	4.46875	4.56965	4.98091	UCYNA1	UCYN_07450				predicted PLP-dependent enzyme possibly involved in cell wall biogenesis [Cyanobacterium UCYN-A: NC_013771] (+)strand	no	none	NA	NA
GID.646530528	5.00984	4.80006	5.13101	4.94914	4.93194	4.85548	4.6659	5.10821	5.15805	5.0457	UCYNA1	UCYN_07440				Protein of unknown function (DUF1239) [Cyanobacterium UCYN-A: NC_013771] (+)strand	no	none	NA	NA
GID.646530527	7.08168	7.40565	7.6702	8.39001	8.31028	8.2286	7.4666	7.00101	7.2183	7.48209	UCYNA1	UCYN_07430				hypothetical protein [Cyanobacterium UCYN-A: NC_013771] (+)strand	yes	sunset_peak_edge.174	6.51429	0.0720714
GID.646530526	5.41291	5.06392	5.11592	5.36942	5.29368	5.2995	5.33157	5.03547	5.34732	5.05736	UCYNA1	UCYN_07420		MARS	Aminoacyl-tRNA biosynthesis	methionyl-tRNA synthetase [Cyanobacterium UCYN-A: NC_013771] (+)strand	no	none	NA	NA
GID.646530524	6.65817	6.47564	6.92629	6.65762	6.35054	6.44805	6.97875	6.44625	6.4156	5.95693	UCYNA1	UCYN_07400		secA	Bacterial secretion system	protein translocase subunit secA [Cyanobacterium UCYN-A: NC_013771] (+)strand	no	none	NA	NA
GID.646530522	7.04153	7.07335	7.10722	7.07827	6.8873	7.32614	6.76828	7.01436	7.10119	7.19474	UCYNA1	UCYN_07380		sufB	ABC transporters	Iron-regulated ABC transporter membrane component SufB [Cyanobacterium UCYN-A: NC_013771] (-)strand	no	none	NA	NA
GID.646530521	6.18934	5.81362	5.62968	5.31595	5.97164	6.0558	5.5958	6.03947	6.21752	5.58367	UCYNA1	UCYN_07370		sufC	ABC transporters	FeS assembly ATPase SufC [Cyanobacterium UCYN-A: NC_013771] (-)strand	no	none	NA	NA
GID.646530519	5.12752	5.19197	5.82664	5.36872	5.70246	5.83028	5.89026	5.22445	5.02568	5.29344	UCYNA1	UCYN_07350		sufS	Selenocompound metabolism	cysteine desulfurase [Cyanobacterium UCYN-A: NC_013771] (-)strand	no	none	NA	NA
GID.646530518	5.39458	5.6562	5.48698	6.58162	5.73838	5.69301	5.10343	5.40021	5.15022	5.73885	UCYNA1	UCYN_07340				hypothetical protein [Cyanobacterium UCYN-A: NC_013771] (-)strand	no	none	NA	NA
GID.646530516	5.07748	5.05936	4.97995	4.65712	4.70679	5.0022	5.12273	4.97271	5.20816	5.05977	UCYNA1	UCYN_07320				Fe-S oxidoreductase [Cyanobacterium UCYN-A: NC_013771] (+)strand	no	none	NA	NA
GID.646530514	6.32634	6.4558	6.53164	6.57824	6.22304	6.40627	6.32956	6.48345	6.43168	6.59878	UCYNA1	UCYN_07300		E2.7.4.8	Nucleotide metabolism	guanylate kinase [Cyanobacterium UCYN-A: NC_013771] (+)strand	no	none	NA	NA
GID.646530513	4.76382	4.98175	4.99801	5.23275	5.10548	4.39209	4.48703	4.8455	5.30379	4.88101	UCYNA1	UCYN_07290				hypothetical protein [Cyanobacterium UCYN-A: NC_013771] (+)strand	no	none	NA	NA
GID.646530512	7.01124	6.83032	6.94248	6.88406	6.84245	7.162	6.87639	6.83945	6.89207	6.87388	UCYNA1	UCYN_07280				tRNA nucleotidyltransferase/poly(A) polymerase [Cyanobacterium UCYN-A: NC_013771] (+)strand	no	none	NA	NA
GID.646530509	5.05412	5.20111	5.20131	5.46175	5.3504	5.29013	4.70292	5.20082	5.19337	5.39369	UCYNA1	UCYN_07250			Glycosyltransferases	glycosyltransferase [Cyanobacterium UCYN-A: NC_013771] (-)strand	no	none	NA	NA
GID.646530508	6.36778	6.54979	6.26746	7.35029	6.35012	6.30473	6.20412	6.36512	6.36971	6.99804	UCYNA1	UCYN_07240				bacterial translation initiation factor 2 (bIF-2) [Cyanobacterium UCYN-A: NC_013771] (+)strand	no	none	NA	NA
GID.646530507	5.82659	5.48908	5.4904	6.15239	5.04849	5.6278	4.64818	5.54046	5.40144	5.74774	UCYNA1	UCYN_07230				predicted nucleic-acid-binding protein implicated in transcription termination [Cyanobacterium UCYN-A: NC_013771] (+)strand	no	none	NA	NA
GID.646530506	5.16683	5.02423	5.21158	5.83312	5.00257	5.20303	4.96152	5.24634	4.97935	5.7209	UCYNA1	UCYN_07220				transcription termination factor NusA [Cyanobacterium UCYN-A: NC_013771] (+)strand	no	none	NA	NA
GID.646530504	6.00066	6.3082	6.21159	6.72245	6.77285	6.22857	5.94817	5.99905	5.803	6.46553	UCYNA1	UCYN_07200		FDFT1	Steroid biosynthesis	farnesyl-diphosphate farnesyltransferase [Cyanobacterium UCYN-A: NC_013771] (+)strand	no	none	NA	NA
GID.646530501	8.37203	8.19904	8.1811	8.39701	8.24006	8.36369	8.32377	8.43654	8.28656	8.69983	UCYNA1	UCYN_07170		clpP	Cell cycle - Caulobacter	protease subunit of ATP-dependent protease [Cyanobacterium UCYN-A: NC_013771] (-)strand	no	none	NA	NA
GID.646530500	7.77813	7.82249	7.63678	7.99262	7.87039	8.26066	7.80461	7.98012	7.61547	8.2464	UCYNA1	UCYN_07160		clpP	Cell cycle - Caulobacter	ATP-dependent Clp protease proteolytic subunit ClpP [Cyanobacterium UCYN-A: NC_013771] (-)strand	no	none	NA	NA
GID.646530499	6.63152	6.34413	6.30182	6.2217	6.70014	6.51212	6.59558	6.23486	6.61333	6.32741	UCYNA1	UCYN_07150				copper/silver-translocating P-type ATPase [Cyanobacterium UCYN-A: NC_013771] (+)strand	no	none	NA	NA
GID.646530496	7.90061	8.33751	7.71465	8.23835	8.62076	8.94809	8.49365	9.49488	8.06049	9.31283	UCYNA1	UCYN_07120		psaB	Photosynthesis	photosystem I core protein PsaB [Cyanobacterium UCYN-A: NC_013771] (+)strand	no	none	NA	NA
GID.646530493	5.21691	5.14314	4.9904	5.21807	5.24117	5.29426	5.24852	5.46528	5.50581	5.2463	UCYNA1	UCYN_07090				alpha-mannosidase [Cyanobacterium UCYN-A: NC_013771] (+)strand	no	none	NA	NA
GID.646530492	4.74262	4.90772	4.91627	4.94524	5.09618	5.16832	4.76757	4.38572	4.77284	4.62375	UCYNA1	UCYN_07080		gloB	Pyruvate / TCA cycle	hydroxyacylglutathione hydrolase [Cyanobacterium UCYN-A: NC_013771] (-)strand	no	none	NA	NA
GID.646530491	5.60647	5.75585	5.91958	6.24566	6.29615	5.58581	5.41708	5.62656	5.39629	5.89513	UCYNA1	UCYN_07070				cobalamin biosynthesis protein CobW [Cyanobacterium UCYN-A: NC_013771] (-)strand	no	none	NA	NA
GID.646530490	5.44007	5.74429	5.94464	5.64715	5.68227	5.93168	5.95114	5.29157	6.06841	5.82791	UCYNA1	UCYN_07060				tRNA modification GTPase trmE [Cyanobacterium UCYN-A: NC_013771] (+)strand	no	none	NA	NA
GID.646530487	4.25211	4.58291	4.78941	5.31099	5.72036	4.97437	4.01158	4.22554	4.4725	4.90512	UCYNA1	UCYN_07030				tetratricopeptide repeat protein [Cyanobacterium UCYN-A: NC_013771] (-)strand	yes	sunset_peak_edge.174	5.66244	0.244715
GID.646530994	5.03017	5.25421	5.24959	5.19953	5.05349	5.13949	5.90713	5.02242	5.14042	4.97679	UCYNA1	UCYN_12210		dnaG	DNA replication	DNA primase [Cyanobacterium UCYN-A: NC_013771] (-)strand	no	none	NA	NA
GID.646530486	6.69283	6.65706	6.71936	6.5724	6.48148	7.16015	6.79791	6.80223	6.84127	6.85722	UCYNA1	UCYN_07020		ftsH	Cell division	membrane protease FtsH catalytic subunit [Cyanobacterium UCYN-A: NC_013771] (+)strand	no	none	NA	NA
GID.646530485	6.85119	7.09795	6.99988	6.81573	6.86444	7.1332	7.07015	7.74219	7.07875	7.45621	UCYNA1	UCYN_07010		tkt	Pentose phosphate pathway	transketolase [Cyanobacterium UCYN-A: NC_013771] (-)strand	no	none	NA	NA
GID.646530483	5.99825	5.9423	6.13056	6.1916	5.9909	5.80647	6.20816	5.81911	6.01791	5.88746	UCYNA1	UCYN_06990		argC	Amino acid metabolism	N-acetyl-gamma-glutamyl-phosphate reductase [Cyanobacterium UCYN-A: NC_013771] (+)strand	no	none	NA	NA
GID.646530481	7.6221	7.87393	7.3308	7.90302	7.7452	8.08224	7.97643	8.55585	7.203	8.69326	UCYNA1	UCYN_06970		PGD	Pentose phosphate pathway	6-phosphogluconate dehydrogenase (decarboxylating) [Cyanobacterium UCYN-A: NC_013771] (+)strand	no	none	NA	NA
GID.646530480	4.9461	5.12785	5.73366	6.38248	5.1764	5.30764	4.66504	4.34362	4.80464	4.92166	UCYNA1	UCYN_06960				hypothetical protein [Cyanobacterium UCYN-A: NC_013771] (+)strand	no	none	NA	NA
GID.646530479	5.33678	5.12517	5.36016	5.63413	5.28191	5.37921	5.34959	5.07507	5.4255	5.14046	UCYNA1	UCYN_06950				S-adenosyl-methyltransferase MraW [Cyanobacterium UCYN-A: NC_013771] (-)strand	no	none	NA	NA
GID.646530478	6.73365	6.47338	7.09826	7.62094	7.91673	7.42178	7.01579	6.59417	6.77819	7.01477	UCYNA1	UCYN_06940		metK	Amino acid metabolism	methionine adenosyltransferase [Cyanobacterium UCYN-A: NC_013771] (+)strand	yes	sunset_peak_edge.174	6.27461	0.163621
GID.646530477	6.16567	5.93911	6.49877	6.39266	6.45976	6.45322	6.20543	5.87687	6.38125	6.09204	UCYNA1	UCYN_06930		WARS	Aminoacyl-tRNA biosynthesis	tryptophanyl-tRNA synthetase [Cyanobacterium UCYN-A: NC_013771] (-)strand	no	none	NA	NA
GID.646530993	5.54204	5.62288	5.48206	5.6275	5.07588	5.3349	5.53209	5.67426	5.78943	5.68047	UCYNA1	UCYN_12200		DPM1	Glycosyltransferases	predicted membrane protein [Cyanobacterium UCYN-A: NC_013771] (+)strand	no	none	NA	NA
GID.646530473	4.05435	4.25561	4.5988	4.81896	4.40752	4.25211	4.08931	4.55772	4.78625	4.74533	UCYNA1	UCYN_06890				hypothetical protein [Cyanobacterium UCYN-A: NC_013771] (-)strand	no	none	NA	NA
GID.646530471	7.75891	7.52781	7.9705	7.88583	7.88323	7.7968	8.01181	7.71446	7.83208	7.67278	UCYNA1	UCYN_06870			Porphyrin and chlorophyll metabolism	Fe-S oxidoreductase [Cyanobacterium UCYN-A: NC_013771] (-)strand	no	none	NA	NA
GID.646530469	6.81477	6.93651	6.70797	6.73346	6.46405	6.6108	6.8574	6.77336	7.24944	6.83855	UCYNA1	UCYN_06850		eno	Glycolysis	enolase [Cyanobacterium UCYN-A: NC_013771] (-)strand	no	none	NA	NA
GID.646530468	4.83246	4.73109	4.72538	4.94984	4.52502	4.58876	4.76346	4.90844	4.8234	4.29527	UCYNA1	UCYN_06840		uvrD	Mismatch repair	DNA/RNA helicase, superfamily I [Cyanobacterium UCYN-A: NC_013771] (+)strand	no	none	NA	NA
GID.646530467	4.65171	4.65807	4.55399	4.40944	4.19229	5.29859	4.97889	5.26339	5.18191	4.70812	UCYNA1	UCYN_06830		psaK	Photosynthesis	photosystem I reaction center subunit PsaK [Cyanobacterium UCYN-A: NC_013771] (+)strand	no	none	NA	NA
GID.646531041	6.23552	6.17064	5.9729	5.98306	6.37255	6.84219	5.82594	5.90525	6.15253	6.5608	UCYNA1	UCYN_12700				hypothetical protein [Cyanobacterium UCYN-A: NC_013771] (+)strand	no	none	NA	NA
GID.646530992	4.89318	4.97189	4.78666	5.29121	5.00285	5.13341	4.98789	5.00221	4.67685	5.0832	UCYNA1	UCYN_12190		ubiX	Metabolism of cofactors and vitamins	polyprenyl p-hydroxybenzoate/phenylacrylic acid decarboxylase [Cyanobacterium UCYN-A: NC_013771] (-)strand	no	none	NA	NA
GID.646530465	6.8025	6.52524	6.63331	7.0942	6.70566	7.05789	6.52126	6.48748	6.82596	7.04326	UCYNA1	UCYN_06810		gcpE	Metabolism of terpenoids and polyketides	4-hydroxy-3-methylbut-2-en-1-yl diphosphate synthase [Cyanobacterium UCYN-A: NC_013771] (-)strand	no	none	NA	NA
GID.646530464	5.51967	6.03049	5.85199	6.37224	6.23718	6.19961	5.70652	5.89816	5.53691	6.44735	UCYNA1	UCYN_06800		thiG	Metabolism of cofactors and vitamins	uncharacterized enzyme of thiazole biosynthesis [Cyanobacterium UCYN-A: NC_013771] (+)strand	no	none	NA	NA
GID.646530463	7.31478	7.28585	7.33572	7.23585	6.87495	7.32036	7.24867	7.23306	7.35365	7.34549	UCYNA1	UCYN_06790		thiO	Metabolism of cofactors and vitamins	glycine oxidase ThiO [Cyanobacterium UCYN-A: NC_013771] (+)strand	no	none	NA	NA
GID.646530462	5.19549	5.32645	5.1654	4.94729	5.35056	5.24629	5.17862	5.014	5.1088	4.82085	UCYNA1	UCYN_06780		recG	Homologous recombination	ATP-dependent DNA helicase RecG [Cyanobacterium UCYN-A: NC_013771] (+)strand	no	none	NA	NA
GID.646530461	6.00039	5.54798	5.93602	5.75952	6.02415	5.75216	5.8191	5.55553	5.29471	5.32499	UCYNA1	UCYN_06770		ubiA	Metabolism of cofactors and vitamins	4-hydroxybenzoate polyprenyltransferase-like prenyltransferase [Cyanobacterium UCYN-A: NC_013771] (-)strand	no	none	NA	NA
GID.646530460	6.27279	6.20067	6.24083	5.887	6.13994	5.97159	6.21766	6.15054	5.88877	6.04276	UCYNA1	UCYN_06750		hemH	Porphyrin and chlorophyll metabolism	ferrochelatase [Cyanobacterium UCYN-A: NC_013771] (+)strand	no	none	NA	NA
GID.646530459	5.00022	4.96317	4.76534	4.88763	4.80889	4.58906	4.78867	5.26866	4.91971	5.03925	UCYNA1	UCYN_06740				O-sialoglycoprotein endopeptidase [Cyanobacterium UCYN-A: NC_013771] (-)strand	no	none	NA	NA
GID.646530456	6.34889	6.27077	6.36491	6.78244	6.19315	6.2941	6.32199	6.30737	6.16811	6.39913	UCYNA1	UCYN_06710		secD	Bacterial secretion system	protein-export membrane protein SecD [Cyanobacterium UCYN-A: NC_013771] (+)strand	no	none	NA	NA
GID.646530455	5.59158	5.74981	5.46056	5.89925	5.45102	5.77394	5.17749	5.67507	5.40213	6.08939	UCYNA1	UCYN_06700		PDHB	Glycolysis	pyruvate/2-oxoglutarate dehydrogenase complex, dehydrogenase component beta subunit [Cyanobacterium UCYN-A: NC_013771] (+)strand	no	none	NA	NA
GID.646530991	5.27013	5.00489	5.24142	5.63895	5.77289	5.55956	4.92505	4.82656	4.89758	5.22512	UCYNA1	UCYN_12180				predicted dehydrogenase [Cyanobacterium UCYN-A: NC_013771] (+)strand	yes	sunset_peak_edge.174	5.67474	0.241095
GID.646530453	5.76152	5.75769	5.79625	5.72096	5.76212	5.75325	5.78629	5.73271	5.98437	5.60819	UCYNA1	UCYN_06680				tRNA nucleotidyltransferase/poly(A) polymerase [Cyanobacterium UCYN-A: NC_013771] (+)strand	no	none	NA	NA
GID.646530452	5.16068	4.51857	5.07543	5.17067	4.86312	4.70386	5.0595	4.67677	4.65996	4.53668	UCYNA1	UCYN_06670				Hypothetical protein Ycf34 [Cyanobacterium UCYN-A: NC_013771] (-)strand	no	none	NA	NA
GID.646530450	6.78544	6.42745	6.68146	6.43211	6.66849	7.18013	6.76223	6.72801	6.99138	6.54492	UCYNA1	UCYN_06650			Ribosome	Plastid and cyanobacterial ribosomal protein (PSRP-3 / Ycf65) [Cyanobacterium UCYN-A: NC_013771] (-)strand	no	none	NA	NA
GID.646530449	4.99181	5.41029	5.51411	5.64811	5.24101	5.3758	5.09318	4.70628	4.97656	5.23042	UCYNA1	UCYN_06640		sasA	Circadian clock	histidine kinase,KaiB domain-containing protein,histidine kinase [Cyanobacterium UCYN-A: NC_013771] (-)strand	no	none	NA	NA
GID.646530448	5.61829	5.30069	5.66979	5.90732	5.99385	5.35472	5.42706	5.48229	5.42584	5.80176	UCYNA1	UCYN_06630		gatA	Aminoacyl-tRNA biosynthesis	aspartyl/glutamyl-tRNA(Asn/Gln) amidotransferase subunit A [Cyanobacterium UCYN-A: NC_013771] (+)strand	no	none	NA	NA
GID.646530447	7.07889	7.01683	7.27265	7.05129	6.96438	7.29077	7.35924	7.64092	7.22589	7.34576	UCYNA1	UCYN_06620		ndhF	Oxidative phosphorylation	NADH dehydrogenase subunit L [Cyanobacterium UCYN-A: NC_013771] (-)strand	no	none	NA	NA
GID.646530446	4.72871	5.00716	5.09525	5.2442	5.41047	5.57776	5.07516	4.86108	5.18057	5.18152	UCYNA1	UCYN_06610				predicted Zn-dependent peptidase [Cyanobacterium UCYN-A: NC_013771] (+)strand	no	none	NA	NA
GID.646530444	7.86225	7.68873	7.69434	7.30776	7.92225	7.30008	7.32271	7.90066	7.90426	7.97658	UCYNA1	UCYN_06590		accA	Pyruvate / TCA cycle	acetyl-CoA carboxylase carboxyltransferase subunit alpha [Cyanobacterium UCYN-A: NC_013771] (-)strand	no	none	NA	NA
GID.646530990	5.35047	5.10813	4.88858	4.39774	4.35735	4.47964	4.66356	4.34479	4.62589	4.83753	UCYNA1	UCYN_12170				Domain of unknown function (DUF1825) [Cyanobacterium UCYN-A: NC_013771] (+)strand	no	none	NA	NA
GID.646530443	6.1015	6.53836	6.30709	6.3616	6.31508	6.55644	6.58363	6.80716	6.49107	6.37926	UCYNA1	UCYN_06580				short-chain alcohol dehydrogenase [Cyanobacterium UCYN-A: NC_013771] (-)strand	no	none	NA	NA
GID.646530442	7.8285	7.72085	7.70462	8.08115	7.73458	8.15006	7.9126	8.09924	7.7771	8.18068	UCYNA1	UCYN_06570		GCH1	Metabolism of cofactors and vitamins	GTP cyclohydrolase I [Cyanobacterium UCYN-A: NC_013771] (-)strand	no	none	NA	NA
GID.646530438	6.00899	6.08696	5.89548	5.95979	5.76116	5.90941	5.63509	6.19902	5.90402	6.44738	UCYNA1	UCYN_06530				amino acid transporter [Cyanobacterium UCYN-A: NC_013771] (-)strand	no	none	NA	NA
GID.646530437	5.74621	6.17317	6.57832	7.16564	6.49226	6.43968	5.93292	5.98572	5.96856	6.52452	UCYNA1	UCYN_06520				hypothetical protein [Cyanobacterium UCYN-A: NC_013771] (+)strand	yes	sunset_peak_edge.174	5.74912	0.248687
GID.646530989	5.49067	5.97501	5.97496	5.93206	5.82349	6.07614	5.51165	5.25237	5.60972	6.10463	UCYNA1	UCYN_12160				predicted membrane protein [Cyanobacterium UCYN-A: NC_013771] (-)strand	no	none	NA	NA
GID.646530436	5.48229	5.42218	5.88547	5.70647	5.6167	5.54644	5.67724	5.4138	5.2134	5.32074	UCYNA1	UCYN_06510		dgkA	Glycerolipid metabolism	diacylglycerol kinase [Cyanobacterium UCYN-A: NC_013771] (+)strand	no	none	NA	NA
GID.646530434	5.56154	5.15927	5.47092	5.509	5.22269	5.22511	5.31279	5.18634	5.22661	5.62211	UCYNA1	UCYN_06490				predicted Zn-dependent protease-like protein [Cyanobacterium UCYN-A: NC_013771] (-)strand	no	none	NA	NA
GID.646530433	6.36669	6.88468	6.57757	6.75799	6.53072	6.4229	6.46121	7.14896	6.71731	7.18495	UCYNA1	UCYN_06480		deaD	RNA degradation	DNA/RNA helicase, superfamily II [Cyanobacterium UCYN-A: NC_013771] (+)strand	no	none	NA	NA
GID.646530432	5.17686	5.33408	5.22485	5.48252	5.1494	4.91564	5.03412	5.33558	5.04106	5.75619	UCYNA1	UCYN_06470			Ribosome	SSU ribosomal protein S12P methylthiotransferase [Cyanobacterium UCYN-A: NC_013771] (+)strand	no	none	NA	NA
GID.646530431	5.47095	5.30956	5.5432	5.43054	5.19155	5.40091	5.39928	5.10735	5.48962	5.31338	UCYNA1	UCYN_06460				organic radical activating enzyme [Cyanobacterium UCYN-A: NC_013771] (+)strand	no	none	NA	NA
GID.646530429	4.87343	5.05166	4.69884	4.50819	4.68175	4.96686	4.61717	5.03705	4.71102	4.76443	UCYNA1	UCYN_06440				competence/damage-inducible protein CinA-like protein [Cyanobacterium UCYN-A: NC_013771] (+)strand	no	none	NA	NA
GID.646530427	5.68005	5.34873	5.48266	4.99905	5.45526	5.39387	5.52956	5.08469	5.56182	5.08944	UCYNA1	UCYN_06420		pyrR	Nucleotide metabolism	pyrimidine operon attenuation protein/uracil phosphoribosyltransferase [Cyanobacterium UCYN-A: NC_013771] (+)strand	no	none	NA	NA
GID.646530425	5.83405	5.79532	5.8911	5.91553	5.86365	5.93342	5.87111	5.60684	5.90973	5.79019	UCYNA1	UCYN_06400		VARS	Aminoacyl-tRNA biosynthesis	valyl-tRNA synthetase [Cyanobacterium UCYN-A: NC_013771] (+)strand	no	none	NA	NA
GID.646530424	5.1633	5.38573	5.32911	5.95016	5.82357	5.88156	5.14107	5.03528	5.45208	5.67131	UCYNA1	UCYN_06390		guaB	Nucleotide metabolism	IMP dehydrogenase family protein [Cyanobacterium UCYN-A: NC_013771] (-)strand	no	none	NA	NA
GID.646530423	6.83527	6.88768	7.02075	6.95329	6.941	6.99329	7.01623	6.87011	7.03318	7.28123	UCYNA1	UCYN_06370				ABC-type dipeptide/oligopeptide/nickel transport system, permease component [Cyanobacterium UCYN-A: NC_013771] (-)strand	no	none	NA	NA
GID.646530422	5.15739	4.56652	5.07047	5.10199	4.9018	4.87215	4.87087	5.17282	5.01929	4.6744	UCYNA1	UCYN_06360		coaX	Metabolism of cofactors and vitamins	pantothenate kinase, type III [Cyanobacterium UCYN-A: NC_013771] (+)strand	no	none	NA	NA
GID.646530420	5.42437	5.90477	5.75721	5.78167	5.56394	5.65129	5.79041	5.61416	5.57082	6.06789	UCYNA1	UCYN_06340				hypothetical protein [Cyanobacterium UCYN-A: NC_013771] (-)strand	no	none	NA	NA
GID.646530418	9.30383	8.95978	8.59674	8.66037	9.07401	10.0306	9.88913	9.61314	9.33372	9.13905	UCYNA1	UCYN_06320		psaF	Photosynthesis	photosystem I subunit III precursor, plastocyanin (cyt c553) docking protein (PsaF) [Cyanobacterium UCYN-A: NC_013771] (+)strand	yes	edge.173	5.877	0.22889
GID.646530417	6.03634	5.77193	5.98511	6.49801	7.23464	7.06256	5.69815	5.69959	6.04819	6.57157	UCYNA1	UCYN_06310		ssb	DNA replication	single-strand binding protein [Cyanobacterium UCYN-A: NC_013771] (+)strand	no	none	NA	NA
GID.646530416	4.36711	3.97283	3.01581	4.24959	5.19647	5.17168	4.31736	4.83661	4.98837	4.48961	UCYNA1	UCYN_06300				YGGT family protein [Cyanobacterium UCYN-A: NC_013771] (+)strand	no	none	NA	NA
GID.646530414	5.31201	5.26401	4.81099	4.49439	3.94	5.00389	5.15006	5.64823	5.51942	5.30533	UCYNA1	UCYN_06280				hypothetical protein [Cyanobacterium UCYN-A: NC_013771] (+)strand	yes	sunrise_peak_edge.172	6.10458	0.200137
GID.646530987	6.94961	6.91594	6.7628	7.19456	7.06952	7.17156	6.64933	6.48659	6.34275	7.22615	UCYNA1	UCYN_12140		cobM	Porphyrin and chlorophyll metabolism	precorrin-4 C11-methyltransferase [Cyanobacterium UCYN-A: NC_013771] (-)strand	no	none	NA	NA
GID.646530413	5.14088	4.50772	3.56657	2.3174	2.637	4.73615	4.17522	7.38904	5.72214	5.74929	UCYNA1	UCYN_06270				ferredoxin III, nif-specific [Cyanobacterium UCYN-A: NC_013771] (+)strand	no	none	NA	NA
GID.646530412	7.08953	6.97638	6.87284	6.74292	6.53547	6.60413	7.08688	7.47873	7.12453	6.98013	UCYNA1	UCYN_06260		modB	ABC transporters	molybdate ABC transporter, permease protein [Cyanobacterium UCYN-A: NC_013771] (+)strand	yes	sunrise_peak_edge.172	5.77531	0.243441
GID.646530410	7.63101	7.71509	6.8948	6.89107	7.37908	8.03559	7.80129	8.46853	7.79858	8.23435	UCYNA1	UCYN_06240		petF	Photosynthesis	ferredoxin, (2Fe-2S) [Cyanobacterium UCYN-A: NC_013771] (+)strand	no	none	NA	NA
GID.646530409	8.48607	8.32387	6.98957	7.13278	7.91119	8.67678	7.94404	9.0729	8.47483	8.90775	UCYNA1	UCYN_06230				Iron-sulfur cluster assembly accessory protein [Cyanobacterium UCYN-A: NC_013771] (+)strand	no	none	NA	NA
GID.646530408	7.15634	7.06735	6.8654	6.89793	6.45511	6.92414	7.03532	7.31855	6.99045	7.20455	UCYNA1	UCYN_06220			Metabolism of cofactors and vitamins	dinucleotide-utilizing enzyme possibly involved in molybdopterin or thiamin biosynthesis [Cyanobacterium UCYN-A: NC_013771] (+)strand	no	none	NA	NA
GID.646530406	5.86165	5.87132	5.50206	5.1251	5.76492	5.60359	6.03433	6.31652	5.94026	5.85484	UCYNA1	UCYN_06200				uncharacterized conserved small protein containing a coiled-coil domain [Cyanobacterium UCYN-A: NC_013771] (+)strand	no	none	NA	NA
GID.646530405	5.64875	6.18272	5.55635	5.62096	5.38899	6.07932	6.37962	6.97607	6.34255	6.64152	UCYNA1	UCYN_06190		nifX	Nitrogen fixation	nitrogen fixation protein NifX [Cyanobacterium UCYN-A: NC_013771] (+)strand	no	none	NA	NA
GID.646530404	6.50604	6.2972	5.938	5.72426	5.94622	6.12751	6.75011	7.11699	6.49897	6.6997	UCYNA1	UCYN_06180		nifN	Nitrogen fixation	nitrogenase molybdenum-iron cofactor biosynthesis protein NifN [Cyanobacterium UCYN-A: NC_013771] (+)strand	yes	sunrise_peak_edge.172	5.75945	0.24522
GID.646530403	6.48063	6.66743	6.09674	5.77701	5.5212	5.77308	6.75872	7.57772	6.88303	7.03645	UCYNA1	UCYN_06170		nifE	Nitrogen fixation	nitrogenase molybdenum-iron cofactor biosynthesis protein NifE [Cyanobacterium UCYN-A: NC_013771] (+)strand	yes	sunrise_peak_edge.172	5.82437	0.238575
GID.646530402	8.12061	8.38569	7.67488	7.69213	7.2862	7.22697	8.84635	9.87274	8.30512	9.14223	UCYNA1	UCYN_06160		nifK	Nitrogen fixation	Mo-nitrogenase MoFe protein subunit NifK [Cyanobacterium UCYN-A: NC_013771] (+)strand	no	none	NA	NA
GID.646530986	5.81037	5.73356	6.0276	6.16976	6.03658	6.1602	6.07238	6.41201	5.70703	6.08273	UCYNA1	UCYN_12130				arsenite-activated ATPase ArsA [Cyanobacterium UCYN-A: NC_013771] (-)strand	no	none	NA	NA
GID.646530401	5.84606	7.38799	6.05375	5.18046	4.10922	4.61638	7.12099	9.22954	5.85176	8.62798	UCYNA1	UCYN_06150		nifD	Nitrogen fixation	Mo-nitrogenase MoFe protein subunit NifD precursor [Cyanobacterium UCYN-A: NC_013771] (+)strand	no	none	NA	NA
GID.646530399	7.44234	7.31831	6.14768	6.28513	6.13391	6.31989	7.32983	8.49898	7.36745	7.96833	UCYNA1	UCYN_06130		nifU	Nitrogen fixation	Fe-S cluster assembly protein NifU [Cyanobacterium UCYN-A: NC_013771] (+)strand	yes	sunrise_peak_edge.172	5.71745	0.247143
GID.646530398	7.33983	7.15216	6.46819	6.19373	6.15902	6.61861	7.53377	8.39926	7.4004	8.00425	UCYNA1	UCYN_06120		nifS	Nitrogen fixation	cysteine desulfurase [Cyanobacterium UCYN-A: NC_013771] (+)strand	yes	sunrise_peak_edge.172	5.70908	0.245901
GID.646530397	9.42965	9.25294	7.95328	7.77947	7.68094	8.06702	10.4609	10.5393	9.75452	10.2924	UCYNA1	UCYN_06110		nifB	Nitrogen fixation	nitrogenase cofactor biosynthesis protein NifB [Cyanobacterium UCYN-A: NC_013771] (+)strand	yes	sunrise_peak_edge.172	5.7219	0.247641
GID.646530396	9.62231	9.81709	8.89958	8.27774	8.44101	8.96111	10.5576	10.1081	10.2055	9.97544	UCYNA1	UCYN_06100				hypothetical protein [Cyanobacterium UCYN-A: NC_013771] (-)strand	yes	sunrise_peak_edge.172	5.83986	0.236101
GID.646530394	6.99872	6.90729	6.82406	6.88819	6.76188	7.31424	7.90221	7.49547	7.04167	7.1481	UCYNA1	UCYN_06080		nifV	Pyruvate / TCA cycle	homocitrate synthase NifV [Cyanobacterium UCYN-A: NC_013771] (-)strand	no	none	NA	NA
GID.646530393	8.47964	8.17289	7.62609	8.3606	7.92778	8.01849	8.90621	8.4095	8.03073	8.05236	UCYNA1	UCYN_06070		nifZ	Nitrogen fixation	NifZ domain-containing protein [Cyanobacterium UCYN-A: NC_013771] (-)strand	no	none	NA	NA
GID.646530392	5.91779	5.95461	4.9197	4.29125	5.04227	6.23252	5.57436	6.52314	6.27621	6.78965	UCYNA1	UCYN_06060				probable nitrogen fixation protein FixT [Cyanobacterium UCYN-A: NC_013771] (-)strand	no	none	NA	NA
GID.646530390	6.02957	6.85981	6.37723	5.95443	6.23212	6.10369	5.91173	6.37909	6.79597	6.87214	UCYNA1	UCYN_06040		petM	Photosynthesis	PetM family of cytochrome b6f complex subunit 7 [Cyanobacterium UCYN-A: NC_013771] (+)strand	no	none	NA	NA
GID.646530985	6.41158	6.40969	6.44092	6.3377	6.12075	6.21563	6.44861	6.46843	6.41889	6.31607	UCYNA1	UCYN_12120		aroE	Amino acid metabolism	shikimate dehydrogenase [Cyanobacterium UCYN-A: NC_013771] (+)strand	no	none	NA	NA
GID.646530387	4.80295	5.03425	5.14669	4.4662	4.52215	5.37693	4.75608	4.64405	5.04839	4.48947	UCYNA1	UCYN_06010				small GTP-binding protein domain protein [Cyanobacterium UCYN-A: NC_013771] (-)strand	no	none	NA	NA
GID.646530386	5.6464	5.12723	4.87519	4.73019	5.07254	4.93556	4.65315	5.48315	5.19799	5.45227	UCYNA1	UCYN_06000				PAP2 superfamily protein [Cyanobacterium UCYN-A: NC_013771] (-)strand	no	none	NA	NA
GID.646530385	5.77143	5.68234	5.79547	5.76788	5.67706	5.36962	5.76253	5.62916	5.59782	5.9238	UCYNA1	UCYN_05990				PMT family glycosyltransferase, 4-amino-4-deoxy-L-arabinose transferase [Cyanobacterium UCYN-A: NC_013771] (-)strand	no	none	NA	NA
GID.646530384	5.32526	4.99485	5.00173	5.00721	5.05502	4.84959	5.42198	5.09905	5.0362	4.90874	UCYNA1	UCYN_05980			Ribosome	ribosomal large subunit pseudouridine synthase B [Cyanobacterium UCYN-A: NC_013771] (-)strand	no	none	NA	NA
GID.646530382	7.0137	6.70747	6.72854	6.78664	7.02992	6.67186	6.11782	6.55688	6.84513	7.14807	UCYNA1	UCYN_05960		ispH	Metabolism of terpenoids and polyketides	(E)-4-hydroxy-3-methyl-but-2-enyl pyrophosphate reductase [Cyanobacterium UCYN-A: NC_013771] (-)strand	no	none	NA	NA
GID.646530378	4.45947	4.61337	4.85713	4.7395	5.12214	4.90472	4.62067	4.55204	4.8538	4.8445	UCYNA1	UCYN_05920			Glycerolipid metabolism	1-acyl-sn-glycerol-3-phosphate acyltransferase [Cyanobacterium UCYN-A: NC_013771] (-)strand	no	none	NA	NA
GID.646530984	4.59751	5.46834	5.15903	5.31585	5.70239	5.3542	5.05307	4.15008	5.23272	4.98975	UCYNA1	UCYN_12110		PARS	Aminoacyl-tRNA biosynthesis	prolyl-tRNA synthetase, family II [Cyanobacterium UCYN-A: NC_013771] (+)strand	no	none	NA	NA
GID.646530377	5.38498	5.39488	5.02839	5.12202	5.44834	5.20638	5.03749	5.15336	5.22095	5.0456	UCYNA1	UCYN_05910				integral membrane protein (PIN domain superfamily) [Cyanobacterium UCYN-A: NC_013771] (+)strand	no	none	NA	NA
GID.646530375	6.22999	6.01942	6.10537	6.1708	5.72782	5.91953	6.15171	6.21687	6.05474	6.06899	UCYNA1	UCYN_05890		rpoC	Transcription	DNA-directed RNA polymerase subunit beta' [Cyanobacterium UCYN-A: NC_013771] (+)strand	no	none	NA	NA
GID.646530374	7.04121	7.19081	7.39062	7.28547	7.14894	7.50786	7.52903	7.09862	7.19209	7.05787	UCYNA1	UCYN_05880		rpoB	Transcription	DNA-directed RNA polymerase subunit beta [Cyanobacterium UCYN-A: NC_013771] (+)strand	no	none	NA	NA
GID.646530373	5.76233	6.00619	6.0621	6.06418	6.18096	6.51126	5.72068	5.97501	5.75927	6.36697	UCYNA1	UCYN_05870		RP-S20	Ribosome	SSU ribosomal protein S20P [Cyanobacterium UCYN-A: NC_013771] (+)strand	no	none	NA	NA
GID.646530372	6.59961	6.23138	6.21483	6.30986	6.49868	6.43817	6.46322	6.30103	6.33562	6.32905	UCYNA1	UCYN_05860				NHL repeat protein [Cyanobacterium UCYN-A: NC_013771] (-)strand	no	none	NA	NA
GID.646530371	4.23111	4.86589	4.68866	4.61126	4.89237	4.90982	4.55588	4.63913	4.86926	4.11579	UCYNA1	UCYN_05850				Zn finger protein HypA/HybF (possibly regulating hydrogenase expression) [Cyanobacterium UCYN-A: NC_013771] (-)strand	no	none	NA	NA
GID.646530370	5.09598	5.32097	5.24895	5.43715	5.2988	5.33274	5.2884	5.16943	5.49446	5.74242	UCYNA1	UCYN_05840				hydrogenase accessory protein HypB [Cyanobacterium UCYN-A: NC_013771] (-)strand	no	none	NA	NA
GID.646530368	6.6761	6.84004	7.31626	8.08913	7.90392	7.33239	7.31147	6.62675	6.77217	6.49148	UCYNA1	UCYN_05820				hopanoid biosynthesis associated radical SAM protein HpnJ [Cyanobacterium UCYN-A: NC_013771] (+)strand	yes	sunset_peak_edge.174	6.26893	0.158065
GID.646530367	5.7731	5.93919	6.90271	7.09494	7.00228	6.42707	5.65562	5.37722	5.48985	6.48096	UCYNA1	UCYN_05810				hypothetical protein [Cyanobacterium UCYN-A: NC_013771] (-)strand	yes	sunset_peak_edge.174	6.23052	0.148175
GID.646530366	7.15212	7.39213	7.79838	8.59172	8.40022	8.01933	7.35824	6.87024	7.05339	7.78059	UCYNA1	UCYN_05800				predicted dehydrogenase [Cyanobacterium UCYN-A: NC_013771] (-)strand	yes	sunset_peak_edge.174	6.32322	0.14664
GID.646530364	6.11408	5.97006	6.34651	6.26461	5.9601	6.23098	6.15661	6.24534	6.25598	5.93983	UCYNA1	UCYN_05780				tRNA-guanine transglycosylase [Cyanobacterium UCYN-A: NC_013771] (+)strand	no	none	NA	NA
GID.646530362	7.64275	7.70703	7.84101	8.21759	8.11436	7.98081	7.51348	7.61727	7.89103	7.97204	UCYNA1	UCYN_05760		hemL	Porphyrin and chlorophyll metabolism	glutamate-1-semialdehyde 2,1-aminomutase [Cyanobacterium UCYN-A: NC_013771] (+)strand	no	none	NA	NA
GID.646530360	8.45182	8.38683	8.39584	8.31747	8.26588	8.47818	8.52178	8.56932	8.40832	8.66794	UCYNA1	UCYN_05740		menB	Metabolism of cofactors and vitamins	1,4-Dihydroxy-2-naphthoate synthase [Cyanobacterium UCYN-A: NC_013771] (-)strand	no	none	NA	NA
GID.646529811	8.05294	8.70137	8.28757	8.14808	8.59114	8.58924	7.96472	8.03294	9.14247	8.20336	UCYNA1	UCYN_00090				hypothetical protein [Cyanobacterium UCYN-A: NC_013771] (-)strand	no	none	NA	NA
GID.646530354	6.01017	6.76423	6.63512	6.94984	7.05645	6.55351	5.79314	5.82178	6.96959	6.92533	UCYNA1	UCYN_05690		rpaA	Circadian clock	two component transcriptional regulator, winged helix family [Cyanobacterium UCYN-A: NC_013771] (-)strand	no	none	NA	NA
GID.646530353	6.70542	6.70762	6.74759	6.73021	6.7436	6.79242	6.71808	6.20963	6.68463	6.25492	UCYNA1	UCYN_05680		mutL	Mismatch repair	DNA mismatch repair protein MutL [Cyanobacterium UCYN-A: NC_013771] (-)strand	no	none	NA	NA
GID.646530352	5.12516	5.43316	5.06526	4.80089	5.19897	5.22869	4.94614	5.16257	5.50136	5.33643	UCYNA1	UCYN_05670		speB	Amino acid metabolism	arginase family hydrolase, arginase/agmainase/formiminoglutamate hydrolase [Cyanobacterium UCYN-A: NC_013771] (+)strand	no	none	NA	NA
GID.646530351	5.42754	5.77081	5.88784	5.73721	5.90772	5.82036	5.67262	5.77195	5.83694	5.80872	UCYNA1	UCYN_05660		speE	Amino acid metabolism	S-adenosylmethionine decarboxylase proenzyme [Cyanobacterium UCYN-A: NC_013771] (+)strand	no	none	NA	NA
GID.646530350	5.03631	5.217	5.05812	4.82108	4.73217	4.88023	5.0851	4.9249	5.16717	4.77626	UCYNA1	UCYN_05650		speA	Amino acid metabolism	arginine decarboxylase [Cyanobacterium UCYN-A: NC_013771] (+)strand	no	none	NA	NA
GID.646530349	5.88345	5.78573	5.67159	5.47961	5.7842	5.64363	5.64328	5.50667	5.80997	5.49543	UCYNA1	UCYN_05640			Ribosome	ribosomal large subunit pseudouridine synthase D [Cyanobacterium UCYN-A: NC_013771] (+)strand	no	none	NA	NA
GID.646531040	6.39508	6.68701	6.75695	6.55424	6.73214	6.54624	6.8123	5.98497	6.85508	6.02012	UCYNA1	UCYN_12690		cobK-cbiJ	Porphyrin and chlorophyll metabolism	precorrin-6A reductase [Cyanobacterium UCYN-A: NC_013771] (-)strand	no	none	NA	NA
GID.646530347	5.77622	5.64573	5.72433	5.59324	5.93513	5.16083	5.49273	5.87347	5.91862	5.76457	UCYNA1	UCYN_05620				transcription antitermination factor NusB [Cyanobacterium UCYN-A: NC_013771] (+)strand	no	none	NA	NA
GID.646530346	6.9578	7.01025	6.65411	7.05107	7.37172	7.55124	6.92026	7.449	7.20695	7.31012	UCYNA1	UCYN_05610				hypothetical protein [Cyanobacterium UCYN-A: NC_013771] (+)strand	no	none	NA	NA
GID.646530344	4.969	4.8556	4.56012	4.53363	4.97522	4.66185	4.78311	4.73657	5.00267	4.87354	UCYNA1	UCYN_05590				SOS-response transcriptional repressor, LexA [Cyanobacterium UCYN-A: NC_013771] (-)strand	no	none	NA	NA
GID.646530343	6.42214	6.57564	6.40921	6.28347	6.20945	6.32825	6.39758	6.65571	6.47132	6.64665	UCYNA1	UCYN_05580		clpX	Cell cycle - Caulobacter	ATP-dependent Clp protease ATP-binding subunit ClpX [Cyanobacterium UCYN-A: NC_013771] (+)strand	no	none	NA	NA
GID.646530342	7.45744	7.48213	7.0761	7.34376	7.73635	7.79346	7.42208	7.27033	7.52774	7.28915	UCYNA1	UCYN_05570		clpP	Cell cycle - Caulobacter	ATP-dependent Clp protease proteolytic subunit ClpP [Cyanobacterium UCYN-A: NC_013771] (+)strand	no	none	NA	NA
GID.646530341	5.84852	6.1719	6.22477	6.17369	6.2521	6.21441	6.19937	5.32617	6.20515	5.41527	UCYNA1	UCYN_05560		aroB	Amino acid metabolism	3-dehydroquinate synthase [Cyanobacterium UCYN-A: NC_013771] (+)strand	no	none	NA	NA
GID.646530340	6.60018	6.8331	6.75858	6.88144	6.35927	6.66401	6.80895	6.67367	6.73543	7.08723	UCYNA1	UCYN_05550		afuA	ABC transporters	ABC-type Fe3+ transport system, periplasmic component [Cyanobacterium UCYN-A: NC_013771] (-)strand	no	none	NA	NA
GID.646530339	6.31402	6.61628	6.39448	6.65364	7.58547	7.33815	6.40334	6.55287	6.23791	7.12111	UCYNA1	UCYN_05540		RP-S21	Ribosome	SSU ribosomal protein S21P [Cyanobacterium UCYN-A: NC_013771] (+)strand	no	none	NA	NA
GID.646530338	7.11443	7.40434	7.23429	7.3294	6.92018	7.06161	7.06556	7.12155	6.93843	7.38021	UCYNA1	UCYN_05530		SCD	Fatty acid metabolism	Delta-9 acyl-phospholipid desaturase [Cyanobacterium UCYN-A: NC_013771] (+)strand	no	none	NA	NA
GID.646530337	6.68281	6.42223	6.45583	6.42329	6.23162	6.06078	6.54437	6.64098	6.20007	6.4822	UCYNA1	UCYN_05520				cystathionine beta-lyase family protein involved in aluminum resistance [Cyanobacterium UCYN-A: NC_013771] (-)strand	no	none	NA	NA
GID.646530980	6.39946	6.54915	6.56823	6.87361	6.68095	7.00907	6.50786	6.53268	6.68132	6.57704	UCYNA1	UCYN_12070		pdxJ	Metabolism of cofactors and vitamins	pyridoxine 5'-phosphate synthase [Cyanobacterium UCYN-A: NC_013771] (-)strand	no	none	NA	NA
GID.646530335	5.29419	4.96461	4.47542	4.00167	4.41436	5.80543	5.09401	5.30949	4.80676	4.83916	UCYNA1	UCYN_05500		psaI	Photosynthesis	hypothetical protein [Cyanobacterium UCYN-A: NC_013771] (+)strand	no	none	NA	NA
GID.646530334	7.15478	7.07686	7.02638	6.72023	7.24345	7.40133	7.06221	7.3964	7.36312	7.31575	UCYNA1	UCYN_05490		psaL	Photosynthesis	Photosystem I reaction centre subunit XI [Cyanobacterium UCYN-A: NC_013771] (-)strand	no	none	NA	NA
GID.646530333	7.03849	6.89382	7.04907	7.47585	7.12838	6.79356	7.16015	7.27643	7.17467	7.29555	UCYNA1	UCYN_05480			Peptidoglycan biosynthesis	UDP-N-acetylmuramyl pentapeptide phosphotransferase/UDP-N-acetylglucosamine-1-phosphate transferase [Cyanobacterium UCYN-A: NC_013771] (+)strand	no	none	NA	NA
GID.646530332	5.11925	5.2232	5.0932	4.98872	5.40905	5.01711	4.88565	4.83764	5.05367	4.64746	UCYNA1	UCYN_05470				conserved hypothetical protein TIGR00250 [Cyanobacterium UCYN-A: NC_013771] (-)strand	no	none	NA	NA
GID.646530330	6.41433	6.25298	6.1325	5.91404	6.08065	6.16473	6.5035	5.75638	6.22736	5.39788	UCYNA1	UCYN_05450				serine phosphatase [Cyanobacterium UCYN-A: NC_013771] (+)strand	no	none	NA	NA
GID.646530329	5.27795	5.1782	5.62239	5.4357	5.09695	5.36444	5.61382	4.75005	5.24241	4.52021	UCYNA1	UCYN_05430				predicted S-adenosylmethionine-dependent methyltransferase involved in bacterial cell division [Cyanobacterium UCYN-A: NC_013771] (+)strand	no	none	NA	NA
GID.646530327	5.92386	6.39103	5.9551	5.9283	6.39937	5.97777	6.00325	5.7647	6.19762	5.77135	UCYNA1	UCYN_05410				hypothetical protein [Cyanobacterium UCYN-A: NC_013771] (+)strand	no	none	NA	NA
GID.646530326	6.46034	6.26061	6.3598	6.5627	6.3367	6.4831	6.30194	6.31025	6.45166	6.37291	UCYNA1	UCYN_05400		cbiX	Porphyrin and chlorophyll metabolism	hypothetical protein [Cyanobacterium UCYN-A: NC_013771] (+)strand	no	none	NA	NA
GID.646530325	6.09864	5.94343	5.8711	5.97953	5.77043	5.99482	5.62223	5.97695	5.99944	6.06858	UCYNA1	UCYN_05390		folP	Metabolism of cofactors and vitamins	Dihydropteroate synthase [Cyanobacterium UCYN-A: NC_013771] (+)strand	no	none	NA	NA
GID.646530324	8.47237	8.46273	8.3335	8.07044	8.43759	8.54381	8.35475	8.37598	8.49535	7.95002	UCYNA1	UCYN_05380		TPI	Glycolysis	triosephosphate isomerase [Cyanobacterium UCYN-A: NC_013771] (+)strand	no	none	NA	NA
GID.646530323	5.73162	5.53989	5.94084	5.79631	5.78026	5.5715	6.04339	5.87528	5.60313	5.74524	UCYNA1	UCYN_05370			Lipopolysaccharide biosynthesis	lipid A core-O-antigen ligase-like enyme [Cyanobacterium UCYN-A: NC_013771] (-)strand	no	none	NA	NA
GID.646530979	6.439	6.3799	6.25263	6.43227	6.82721	6.775	6.90538	6.98246	6.52368	6.2778	UCYNA1	UCYN_12060				Protein of unknown function (DUF2488) [Cyanobacterium UCYN-A: NC_013771] (-)strand	yes	other	6.06108	0.208879
GID.646530322	6.2893	6.30705	6.22348	6.63402	6.4971	6.40501	6.23438	6.13809	6.092	6.23447	UCYNA1	UCYN_05360		csaB		polysaccharide pyruvyl transferase CsaB [Cyanobacterium UCYN-A: NC_013771] (-)strand	no	none	NA	NA
GID.646530321	8.06576	7.98941	7.694	8.00724	8.60088	9.41546	8.54778	8.99624	8.28454	8.45183	UCYNA1	UCYN_05350		petH	Photosynthesis	Oxidoreductase NAD-binding domain protein [Cyanobacterium UCYN-A: NC_013771] (+)strand	no	none	NA	NA
GID.646530319	6.04046	5.91301	6.14234	6.00265	6.14782	5.77181	6.06091	5.75707	6.09107	5.87335	UCYNA1	UCYN_05330		bioD	Metabolism of cofactors and vitamins	Dethiobiotin synthetase [Cyanobacterium UCYN-A: NC_013771] (-)strand	no	none	NA	NA
GID.646530318	5.88683	5.78893	5.83424	5.77239	5.7233	5.78532	6.00701	5.51778	5.98016	5.5618	UCYNA1	UCYN_05320		RARS	Aminoacyl-tRNA biosynthesis	arginyl-tRNA synthetase [Cyanobacterium UCYN-A: NC_013771] (-)strand	no	none	NA	NA
GID.646530317	5.93401	5.99717	6.30635	6.43217	8.256	7.88291	6.25623	5.99616	6.12369	6.01527	UCYNA1	UCYN_05310		cox15	Respiration	uncharacterized protein required for cytochrome oxidase assembly [Cyanobacterium UCYN-A: NC_013771] (-)strand	yes	sunset_peak_edge.174	5.85958	0.233221
GID.646530978	12.7899	11.8136	11.2854	11.9519	11.7687	12.2482	13.1878	13.1548	13.2394	12.2504	UCYNA1	UCYN_12050		petN	Photosynthesis	PetN [Cyanobacterium UCYN-A: NC_013771] (+)strand	yes	edge.173	5.70073	0.239
GID.646530316	7.6401	7.4757	7.53883	7.54778	7.66046	7.61922	7.48533	7.56176	7.75215	7.67232	UCYNA1	UCYN_05300		cyoE	Porphyrin and chlorophyll metabolism	protoheme IX farnesyltransferase [Cyanobacterium UCYN-A: NC_013771] (-)strand	no	none	NA	NA
GID.646530315	6.17633	6.14256	6.17111	6.02725	5.97376	5.8983	6.08014	6.16981	6.24077	6.20477	UCYNA1	UCYN_05290		recJ	Homologous recombination	exonuclease RecJ [Cyanobacterium UCYN-A: NC_013771] (+)strand	yes	sunrise_peak_edge.172	6.46728	0.0916875
GID.646530314	6.23962	5.7957	6.00433	5.95044	5.916	5.33893	6.05082	5.3584	6.17432	5.27599	UCYNA1	UCYN_05280				Ras superfamily GTP-binding protein YlqF [Cyanobacterium UCYN-A: NC_013771] (-)strand	no	none	NA	NA
GID.646530313	6.23472	6.05123	6.57707	6.59137	6.96186	6.69472	6.62898	6.03549	6.21033	5.82483	UCYNA1	UCYN_05270				Gun4 [Cyanobacterium UCYN-A: NC_013771] (-)strand	yes	sunset_peak_edge.174	6.10297	0.197385
GID.646530312	4.4171	4.96167	4.60798	5.06953	4.27743	4.70582	4.8387	4.5229	4.85784	4.43041	UCYNA1	UCYN_05260				glycosyl transferase [Cyanobacterium UCYN-A: NC_013771] (+)strand	no	none	NA	NA
GID.646530307	5.17267	5.51013	5.51175	5.43442	5.71098	5.71665	4.73934	4.69032	5.45676	5.88606	UCYNA1	UCYN_05210				hypothetical protein [Cyanobacterium UCYN-A: NC_013771] (-)strand	no	none	NA	NA
GID.646530306	5.93884	5.97613	6.16184	6.85571	7.37616	7.53953	6.08163	6.58041	6.41571	6.55165	UCYNA1	UCYN_05200		chlB	Porphyrin and chlorophyll metabolism	light-independent protochlorophyllide reductase, B subunit [Cyanobacterium UCYN-A: NC_013771] (+)strand	no	none	NA	NA
GID.646530305	5.95173	5.93695	5.60274	5.75052	5.76211	5.40028	5.88609	5.51051	5.44686	5.66669	UCYNA1	UCYN_05190			Ribosome	ribosome-associated GTPase EngA [Cyanobacterium UCYN-A: NC_013771] (+)strand	no	none	NA	NA
GID.646530976	6.78495	7.38801	7.17262	8.00071	8.08534	7.90377	6.67802	6.86122	6.97234	7.69498	UCYNA1	UCYN_12030		CPOX	Porphyrin and chlorophyll metabolism	coproporphyrinogen oxidase [Cyanobacterium UCYN-A: NC_013771] (+)strand	no	none	NA	NA
GID.646530304	6.89836	7.09101	7.3231	7.08465	6.77224	7.17029	7.11884	6.70112	6.99783	7.02956	UCYNA1	UCYN_05180		carB	Amino acid metabolism	carbamoyl-phosphate synthase large subunit [Cyanobacterium UCYN-A: NC_013771] (+)strand	no	none	NA	NA
GID.646530303	7.27607	7.29349	7.20037	7.22223	7.13717	6.99638	7.08645	6.98409	6.7857	7.14092	UCYNA1	UCYN_05170				predicted permease [Cyanobacterium UCYN-A: NC_013771] (+)strand	no	none	NA	NA
GID.646530302	8.29296	8.49523	8.48595	8.72719	8.42725	8.44262	8.28051	8.36954	8.35326	8.56395	UCYNA1	UCYN_05160		ftsZ	Cell cycle - Caulobacter	cell division protein FtsZ [Cyanobacterium UCYN-A: NC_013771] (+)strand	no	none	NA	NA
GID.646530300	7.48598	7.15842	7.13907	7.36615	7.15678	7.27976	7.04616	7.21173	7.26121	7.27321	UCYNA1	UCYN_05140				C-terminal processing peptidase-2 [Cyanobacterium UCYN-A: NC_013771] (-)strand	no	none	NA	NA
GID.646530298	5.83638	5.50596	5.39966	5.53299	5.71979	5.26878	5.2293	6.02036	5.44828	5.81653	UCYNA1	UCYN_05120				putative FeS-containing Cyanobacterial-specific oxidoreductase [Cyanobacterium UCYN-A: NC_013771] (+)strand	no	none	NA	NA
GID.646530297	6.47081	6.81682	6.89921	7.19896	7.0509	6.89769	6.22049	6.40088	6.25369	7.09424	UCYNA1	UCYN_05110		ndhD	Oxidative phosphorylation	NADH dehydrogenase subunit M [Cyanobacterium UCYN-A: NC_013771] (-)strand	no	none	NA	NA
GID.646530296	5.30022	5.36749	5.35259	5.29413	5.4616	5.21907	5.38544	5.57319	5.33414	5.40433	UCYNA1	UCYN_05100		ftsI	Peptidoglycan biosynthesis	cell division protein FtsI/penicillin-binding protein 2 [Cyanobacterium UCYN-A: NC_013771] (+)strand	no	none	NA	NA
GID.646530295	5.575	5.89987	5.75193	5.63751	5.72238	5.90085	5.43971	5.67313	5.74203	5.92802	UCYNA1	UCYN_05090		manA	Amino sugar and nucleotide sugar metabolism	mannose-6-phosphate isomerase, type 2 [Cyanobacterium UCYN-A: NC_013771] (+)strand	no	none	NA	NA
GID.646530975	6.15464	6.25253	6.41904	6.5872	6.21551	6.27243	6.2625	6.30252	6.26982	6.55047	UCYNA1	UCYN_12020				predicted Zn-dependent peptidase [Cyanobacterium UCYN-A: NC_013771] (+)strand	no	none	NA	NA
GID.646530294	8.09066	7.70373	8.24079	7.95245	7.73315	7.85112	7.62219	8.07684	7.93118	8.01674	UCYNA1	UCYN_05080				ATP-dependent chaperone ClpB [Cyanobacterium UCYN-A: NC_013771] (+)strand	no	none	NA	NA
GID.646530293	4.28991	4.61791	4.81876	4.77878	4.7657	4.91088	3.97184	4.37605	4.73458	4.54238	UCYNA1	UCYN_05070		ispF	Metabolism of terpenoids and polyketides	2C-methyl-D-erythritol 2,4-cyclodiphosphate synthase [Cyanobacterium UCYN-A: NC_013771] (+)strand	no	none	NA	NA
GID.646530292	4.52638	4.744	4.404	4.63702	5.03216	4.78288	4.60362	4.40386	4.61974	4.47078	UCYNA1	UCYN_05060			Glycosyltransferases	glycosyltransferase [Cyanobacterium UCYN-A: NC_013771] (+)strand	no	none	NA	NA
GID.646530291	5.88592	5.90249	5.98125	5.73761	5.51682	5.91164	6.21704	5.79119	5.90455	5.57007	UCYNA1	UCYN_05050		ribF	Metabolism of cofactors and vitamins	FMN adenylyltransferase /riboflavin kinase [Cyanobacterium UCYN-A: NC_013771] (-)strand	no	none	NA	NA
GID.646530290	5.61735	5.53145	5.76592	5.79345	6.03709	5.86548	5.71604	5.50795	5.79243	5.69566	UCYNA1	UCYN_05040				DNA topoisomerase I [Cyanobacterium UCYN-A: NC_013771] (-)strand	no	none	NA	NA
GID.646530289	4.83973	4.90562	4.6596	4.78303	4.46102	4.50731	4.85841	5.01018	4.89587	4.89409	UCYNA1	UCYN_05030		lptG	ABC transporters	predicted permease [Cyanobacterium UCYN-A: NC_013771] (-)strand	no	none	NA	NA
GID.646530288	7.29287	7.31188	7.6117	8.2004	7.17903	7.63206	7.64914	7.55439	7.2492	7.77983	UCYNA1	UCYN_05020		RP-S2	Ribosome	SSU ribosomal protein S2P [Cyanobacterium UCYN-A: NC_013771] (-)strand	no	none	NA	NA
GID.646530287	6.79099	7.0996	7.17693	7.83808	7.44278	7.79516	6.93982	7.06457	7.21986	7.35942	UCYNA1	UCYN_05010				translation elongation factor Ts (EF-Ts) [Cyanobacterium UCYN-A: NC_013771] (-)strand	no	none	NA	NA
GID.646530974	6.22822	5.92934	5.58935	5.77161	6.08894	6.08515	6.11488	6.10802	6.15857	6.67066	UCYNA1	UCYN_12010				hypothetical protein [Cyanobacterium UCYN-A: NC_013771] (-)strand	no	none	NA	NA
GID.646530284	6.97196	7.00887	6.9806	7.12965	7.28177	7.00449	6.94994	6.91856	7.11172	7.15121	UCYNA1	UCYN_04980		dapF	Amino acid metabolism	diaminopimelate epimerase [Cyanobacterium UCYN-A: NC_013771] (+)strand	no	none	NA	NA
GID.646530283	5.80449	5.97621	6.20135	6.27365	6.31368	5.84686	5.85285	5.90526	5.8223	6.10988	UCYNA1	UCYN_04970		rpoE	RNA polymerase	RNA polymerase, sigma subunit, ECF family [Cyanobacterium UCYN-A: NC_013771] (-)strand	yes	sunset_peak_edge.174	5.626	0.247957
GID.646530281	4.84982	4.96572	5.25359	4.99304	5.30669	5.24387	5.25901	5.07338	5.19248	5.15395	UCYNA1	UCYN_04950				predicted Zn-dependent protease-like protein [Cyanobacterium UCYN-A: NC_013771] (-)strand	no	none	NA	NA
GID.646530973	5.26709	5.07226	4.84218	4.58054	4.87254	4.98735	4.56366	5.1252	4.94042	5.34575	UCYNA1	UCYN_12000		DHODH	Nucleotide metabolism	dihydroorotate oxidase A [Cyanobacterium UCYN-A: NC_013771] (+)strand	no	none	NA	NA
GID.646530278	6.19908	6.19886	6.02755	5.81334	5.76985	6.08377	6.14978	6.08705	6.34318	5.87832	UCYNA1	UCYN_04920		ndhB	Oxidative phosphorylation	NADH dehydrogenase subunit N [Cyanobacterium UCYN-A: NC_013771] (-)strand	no	none	NA	NA
GID.646530277	6.74113	6.92202	6.81798	7.10659	7.25363	6.88239	6.57291	6.78857	6.91097	6.86112	UCYNA1	UCYN_04910				tRNA (5-methylaminomethyl-2-thiouridylate)-methyltransferase [Cyanobacterium UCYN-A: NC_013771] (+)strand	no	none	NA	NA
GID.646530274	6.33028	6.46955	6.40886	6.43742	6.34843	6.30668	6.40819	6.35817	6.28864	6.33178	UCYNA1	UCYN_04880				hypothetical protein [Cyanobacterium UCYN-A: NC_013771] (+)strand	no	none	NA	NA
GID.646530273	6.80154	7.11	7.1781	7.09334	7.20032	7.01906	6.92312	6.75544	6.80409	7.17258	UCYNA1	UCYN_04870		ndh	Oxidative phosphorylation	NADH dehydrogenase, FAD-containing subunit [Cyanobacterium UCYN-A: NC_013771] (+)strand	no	none	NA	NA
GID.646530272	7.32657	7.1057	7.18227	7.08716	7.16296	7.01931	7.269	7.34271	7.18713	7.2478	UCYNA1	UCYN_04860		pnp	Purine metabolism	polyribonucleotide nucleotidyltransferase [Cyanobacterium UCYN-A: NC_013771] (-)strand	no	none	NA	NA
GID.646530972	6.94878	6.85135	6.8135	6.69784	7.08707	6.70867	7.21969	7.13736	6.85325	7.06617	UCYNA1	UCYN_11990		opcA	Pentose phosphate pathway	opcA protein [Cyanobacterium UCYN-A: NC_013771] (+)strand	no	none	NA	NA
GID.646530268	6.94562	7.77386	7.12293	6.75628	7.53892	8.7606	7.76099	7.32712	7.528	8.39917	UCYNA1	UCYN_04820			Antioxidant	peroxiredoxin [Cyanobacterium UCYN-A: NC_013771] (+)strand	no	none	NA	NA
GID.646530264	7.98655	7.37771	7.47407	7.35225	7.09378	7.18265	7.14578	7.31808	7.74796	7.50642	UCYNA1	UCYN_04780			Transporter	NhaP-type Na+(K+)/H+ antiporter,K+ transport system, NAD-binding component [Cyanobacterium UCYN-A: NC_013771] (+)strand	no	none	NA	NA
GID.646530262	7.49611	7.64817	7.52328	7.75996	7.6019	7.53688	7.45045	7.44574	7.58484	7.6102	UCYNA1	UCYN_04760		cbiGH-cobJ	Porphyrin and chlorophyll metabolism	precorrin-3 methyltransferase [Cyanobacterium UCYN-A: NC_013771] (-)strand	no	none	NA	NA
GID.646530261	5.49946	5.47792	5.29495	5.39395	5.08815	4.9424	5.12773	5.64746	5.48446	5.77808	UCYNA1	UCYN_04750		GLDC	Amino acid metabolism	glycine dehydrogenase (decarboxylating) alpha subunit /glycine dehydrogenase (decarboxylating) beta subunit [Cyanobacterium UCYN-A: NC_013771] (-)strand	yes	other	5.80652	0.24667
GID.646530256	6.17819	6.16234	6.41075	6.31558	6.56892	6.40827	6.14845	6.02594	6.08127	6.22685	UCYNA1	UCYN_04700				HAS barrel domain protein [Cyanobacterium UCYN-A: NC_013771] (-)strand	yes	sunset_peak_edge.174	5.87909	0.232214
GID.646530971	7.01219	7.01874	6.98106	6.74138	6.86329	6.7491	6.86754	7.02559	6.858	7.01542	UCYNA1	UCYN_11980		zwf	Pentose phosphate pathway	glucose-6-phosphate 1-dehydrogenase [Cyanobacterium UCYN-A: NC_013771] (+)strand	no	none	NA	NA
GID.646530254	6.11741	6.43237	6.32959	6.8068	6.55067	6.42075	6.34069	6.15747	6.36739	6.46515	UCYNA1	UCYN_04680		accC	Pyruvate / TCA cycle	biotin carboxylase /acetyl-CoA carboxylase carboxyltransferase subunit alpha [Cyanobacterium UCYN-A: NC_013771] (+)strand	no	none	NA	NA
GID.646530253	6.19337	5.79931	5.96577	5.21445	5.96195	6.22198	6.04178	6.6203	6.42307	6.49672	UCYNA1	UCYN_04670				FKBP-type peptidyl-prolyl cis-trans isomerase [Cyanobacterium UCYN-A: NC_013771] (+)strand	no	none	NA	NA
GID.646530252	7.37521	7.5447	7.2742	7.39133	7.31106	7.73467	7.79269	7.40191	7.55592	7.3096	UCYNA1	UCYN_04660				hypothetical protein [Cyanobacterium UCYN-A: NC_013771] (+)strand	no	none	NA	NA
GID.646530250	5.24817	5.28602	5.3872	5.44766	5.23077	5.16312	5.36592	5.12003	5.39366	5.1725	UCYNA1	UCYN_04640				hypothetical protein [Cyanobacterium UCYN-A: NC_013771] (+)strand	no	none	NA	NA
GID.646530248	5.59427	5.62214	5.56386	5.54896	5.61649	5.72821	5.34702	5.61094	5.64152	5.3507	UCYNA1	UCYN_04620				putative glucosyl-glycerol phosphate synthase [Cyanobacterium UCYN-A: NC_013771] (+)strand	no	none	NA	NA
GID.646530247	10.3236	10.4411	9.7433	10.5436	10.1732	10.2233	10.7749	11.2585	10.0354	11.8295	UCYNA1	UCYN_04610		petC	Photosynthesis	Cytochrome b6-f complex iron-sulfur subunit PetC1 (Rieske iron sulfur protein ) [Cyanobacterium UCYN-A: NC_013771] (-)strand	no	none	NA	NA
GID.646530246	8.70803	8.68526	8.53878	8.35002	8.36882	8.43671	8.79521	9.41374	8.83149	9.89717	UCYNA1	UCYN_04600		petA	Photosynthesis	Cytochrome b6-f complex subunit, apocytochrome f [Cyanobacterium UCYN-A: NC_013771] (-)strand	no	none	NA	NA
GID.646530970	5.30597	5.8154	5.51275	5.0502	5.85256	6.90934	5.37849	5.09779	5.73664	5.74332	UCYNA1	UCYN_11970		RP-L9	Ribosome	LSU ribosomal protein L9P [Cyanobacterium UCYN-A: NC_013771] (+)strand	no	none	NA	NA
GID.646530245	6.03934	6.21172	6.62654	6.48251	6.79836	7.40972	5.53611	5.2094	5.95879	6.46203	UCYNA1	UCYN_04590				hypothetical protein [Cyanobacterium UCYN-A: NC_013771] (+)strand	no	none	NA	NA
GID.646530242	5.06982	5.2456	5.05833	5.06996	5.12695	5.16595	5.09013	5.16587	5.13058	5.20283	UCYNA1	UCYN_04560				C-terminal processing peptidase-2 [Cyanobacterium UCYN-A: NC_013771] (-)strand	no	none	NA	NA
GID.646530241	8.56383	8.50812	8.48801	8.6538	8.18355	8.43059	8.39552	8.37425	8.33156	8.67411	UCYNA1	UCYN_04550		RP-S14	Ribosome	SSU ribosomal protein S14P [Cyanobacterium UCYN-A: NC_013771] (-)strand	no	none	NA	NA
GID.646530240	4.93908	4.58	4.71291	4.53311	4.91204	4.88256	4.49537	4.69827	5.17326	4.68388	UCYNA1	UCYN_04540				leucyl/phenylalanyl-tRNA--protein transferase [Cyanobacterium UCYN-A: NC_013771] (-)strand	no	none	NA	NA
GID.646530239	4.52263	4.35597	4.55764	5.01558	4.96531	4.2173	4.16499	4.01478	4.4517	4.69074	UCYNA1	UCYN_04530				dolichol kinase [Cyanobacterium UCYN-A: NC_013771] (-)strand	no	none	NA	NA
GID.646530237	3.95373	4.47017	4.17499	4.79787	5.20066	4.55097	3.35726	3.1743	3.42842	4.81611	UCYNA1	UCYN_04510				hypothetical protein [Cyanobacterium UCYN-A: NC_013771] (+)strand	no	none	NA	NA
GID.646530236	6.67172	6.15926	6.24027	6.1108	5.99009	5.9704	6.63923	6.71362	6.58167	6.47143	UCYNA1	UCYN_04500				Predicted unusual protein kinase [Cyanobacterium UCYN-A: NC_013771] (-)strand	yes	sunrise_peak_edge.172	5.70777	0.243595
GID.646530235	4.7595	4.99674	5.1102	5.20385	5.36244	5.30787	4.87783	4.58988	5.05243	5.06835	UCYNA1	UCYN_04490		dnaB	Cell cycle - Caulobacter	primary replicative DNA helicase [Cyanobacterium UCYN-A: NC_013771] (-)strand	no	none	NA	NA
GID.646530234	4.98354	5.48848	5.28793	5.78462	5.66156	5.55433	5.19764	5.26923	5.26825	5.44355	UCYNA1	UCYN_04470				RecF/RecN/SMC N-terminal domain-containing protein [Cyanobacterium UCYN-A: NC_013771] (+)strand	no	none	NA	NA
GID.646530969	5.49598	5.38282	5.72483	5.88697	5.39126	5.68787	5.87203	5.46132	5.66906	5.05894	UCYNA1	UCYN_11960				uncharacterized low-complexity protein [Cyanobacterium UCYN-A: NC_013771] (+)strand	no	none	NA	NA
GID.646530232	5.24263	5.27497	5.28726	5.37211	5.06114	5.10319	5.11282	5.28866	5.23258	5.22228	UCYNA1	UCYN_04450				Ubiquinone biosynthesis monooxygenase UbiB [Cyanobacterium UCYN-A: NC_013771] (+)strand	no	none	NA	NA
GID.646530231	4.24684	4.93404	5.2045	4.81069	4.78256	4.85388	5.04781	4.80055	4.78792	3.97531	UCYNA1	UCYN_04440				hypothetical protein [Cyanobacterium UCYN-A: NC_013771] (+)strand	no	none	NA	NA
GID.646530230	6.71477	6.69134	6.95047	7.0588	7.0604	6.54404	7.06028	6.93016	6.84646	7.10314	UCYNA1	UCYN_04430		murG	Cell division	UDP-N-acetylglucosamine--N-acetylmuramyl- (pentapeptide) pyrophosphoryl-undecaprenol N-acetylglucosamine transferase [Cyanobacterium UCYN-A: NC_013771] (+)strand	no	none	NA	NA
GID.646530229	5.52473	5.93998	6.01447	6.07682	6.47487	6.3678	5.65041	5.61631	5.73939	6.07718	UCYNA1	UCYN_04420				hypothetical protein [Cyanobacterium UCYN-A: NC_013771] (-)strand	no	none	NA	NA
GID.646530228	7.28368	7.32236	7.08024	7.01419	7.22665	7.16747	7.02612	7.28001	7.2281	7.51958	UCYNA1	UCYN_04410				hypothetical protein [Cyanobacterium UCYN-A: NC_013771] (+)strand	no	none	NA	NA
GID.646530226	6.66174	6.97788	6.89959	7.22407	7.34088	6.95863	6.61571	6.50089	6.74988	7.21614	UCYNA1	UCYN_04390				predicted membrane protein [Cyanobacterium UCYN-A: NC_013771] (+)strand	no	none	NA	NA
GID.646530225	5.84554	5.62176	6.11873	6.17854	6.40769	5.51622	6.28773	5.09942	6.10478	5.45587	UCYNA1	UCYN_04380			Photosynthesis	photosystem I biogenesis protein BtpA [Cyanobacterium UCYN-A: NC_013771] (+)strand	no	none	NA	NA
GID.646530223	5.73792	5.67004	5.60717	6.03549	5.7148	5.88878	5.87402	5.72081	5.81481	5.4795	UCYNA1	UCYN_04360				hypothetical protein [Cyanobacterium UCYN-A: NC_013771] (+)strand	no	none	NA	NA
GID.646530222	5.50655	5.31704	5.14279	5.19102	4.8484	5.42286	4.78254	5.75409	5.38988	5.62681	UCYNA1	UCYN_04350				Iron-sulfur cluster assembly accessory protein [Cyanobacterium UCYN-A: NC_013771] (+)strand	no	none	NA	NA
GID.646530221	5.98309	5.86932	5.96422	6.20358	5.89045	5.94989	6.2116	5.9356	6.144	5.86209	UCYNA1	UCYN_04340				conserved hypothetical protein TIGR00297 [Cyanobacterium UCYN-A: NC_013771] (-)strand	no	none	NA	NA
GID.646530220	7.10359	6.87268	6.9858	7.04056	6.95164	6.92393	6.59912	7.04761	6.795	7.17574	UCYNA1	UCYN_04330				trypsin-like serine protease with C-terminal PDZ domain [Cyanobacterium UCYN-A: NC_013771] (+)strand	no	none	NA	NA
GID.646530219	7.78956	7.66092	7.42716	7.24622	7.70029	8.04905	7.86564	8.03825	8.0467	7.97554	UCYNA1	UCYN_04320				hypothetical protein [Cyanobacterium UCYN-A: NC_013771] (-)strand	no	none	NA	NA
GID.646530217	7.43121	7.55908	7.62453	7.80031	7.29697	7.39524	7.73212	7.48489	7.61167	7.76533	UCYNA1	UCYN_04290				hypothetical protein [Cyanobacterium UCYN-A: NC_013771] (-)strand	no	none	NA	NA
GID.646530215	7.64098	7.59446	7.80559	7.8073	8.009	7.87523	7.70679	7.74955	7.80598	7.7635	UCYNA1	UCYN_04270		PRPS	Pentose phosphate pathway	ribose-phosphate pyrophosphokinase [Cyanobacterium UCYN-A: NC_013771] (+)strand	no	none	NA	NA
GID.646530214	5.98685	5.66698	5.8367	5.24734	5.48085	5.61412	5.27639	5.76942	5.49975	5.54497	UCYNA1	UCYN_04260				hypothetical protein [Cyanobacterium UCYN-A: NC_013771] (-)strand	no	none	NA	NA
GID.646530212	5.19644	5.29282	5.83547	5.58339	5.50093	5.34653	5.11763	5.20132	5.50882	5.60012	UCYNA1	UCYN_04240		DLD/pdhD	Glycolysis	dihydrolipoamide dehydrogenase [Cyanobacterium UCYN-A: NC_013771] (-)strand	no	none	NA	NA
GID.646530211	7.40641	7.56223	7.35141	7.92059	8.23793	8.22073	7.02919	7.3646	7.79171	8.1525	UCYNA1	UCYN_04230				Ycf66 protein N-terminus [Cyanobacterium UCYN-A: NC_013771] (-)strand	no	none	NA	NA
GID.646530210	6.55412	6.61954	6.5595	6.60633	6.29496	6.55472	6.53387	6.63452	6.6371	7.05099	UCYNA1	UCYN_04220		E1.17.4.1A	Nucleotide metabolism	ribonucleoside-diphosphate reductase, alpha subunit [Cyanobacterium UCYN-A: NC_013771] (-)strand	no	none	NA	NA
GID.646530209	6.90947	7.02126	7.15742	6.88957	6.92678	6.65835	6.96026	6.46306	6.95319	6.22517	UCYNA1	UCYN_04210				SpoIID/LytB domain protein [Cyanobacterium UCYN-A: NC_013771] (-)strand	no	none	NA	NA
GID.646530967	6.62621	6.65994	6.59958	7.632	7.91828	7.82251	6.83398	6.54558	7.00438	7.04006	UCYNA1	UCYN_11940		clpP	Cell cycle - Caulobacter	ATP-dependent Clp protease proteolytic subunit ClpP [Cyanobacterium UCYN-A: NC_013771] (-)strand	yes	sunset_peak_edge.174	5.63124	0.249956
GID.646530208	6.89219	6.96956	7.02749	7.3505	7.42148	7.17153	7.05032	7.05903	7.48725	7.26557	UCYNA1	UCYN_04200				translation elongation factor 2 (EF-2/EF-G) [Cyanobacterium UCYN-A: NC_013771] (+)strand	no	none	NA	NA
GID.646530207	7.06063	7.05754	7.14331	7.0474	6.93874	7.11318	7.16375	7.14162	7.00441	6.90526	UCYNA1	UCYN_04190		afuB	ABC transporters	ABC-type Fe3+ transport system, permease component [Cyanobacterium UCYN-A: NC_013771] (+)strand	no	none	NA	NA
GID.646530206	5.59534	5.4056	5.39069	5.29563	5.00762	5.09922	5.415	5.26858	5.07127	5.42835	UCYNA1	UCYN_04180				conserved hypothetical protein TIGR00726 [Cyanobacterium UCYN-A: NC_013771] (+)strand	no	none	NA	NA
GID.646530205	4.25856	4.84186	4.65124	4.68978	5.29015	5.14287	4.31332	3.76489	3.90891	5.05546	UCYNA1	UCYN_04170				hypothetical protein [Cyanobacterium UCYN-A: NC_013771] (+)strand	no	none	NA	NA
GID.646530204	7.51885	7.51304	7.58722	7.42842	7.65916	7.77713	7.32177	7.18388	7.36814	7.47479	UCYNA1	UCYN_04160		pstS	ABC transporters	phosphate ABC transporter substrate-binding protein, pstS [Cyanobacterium UCYN-A: NC_013771] (-)strand	no	none	NA	NA
GID.646530202	6.43978	6.68907	6.50306	6.94201	6.86185	6.32025	6.32891	6.4001	6.47611	6.69962	UCYNA1	UCYN_04140		pstC	ABC transporters	phosphate ABC transporter membrane protein 1, pstC [Cyanobacterium UCYN-A: NC_013771] (-)strand	no	none	NA	NA
GID.646530201	7.8955	7.82198	7.87091	8.03371	8.02434	7.99569	7.82212	8.12485	7.79404	8.30239	UCYNA1	UCYN_04130		pstA	ABC transporters	phosphate ABC transporter membrane protein 2, pstA [Cyanobacterium UCYN-A: NC_013771] (-)strand	no	none	NA	NA
GID.646530200	5.31089	5.50885	5.58728	5.73349	5.7465	5.66409	5.74231	5.22335	5.90254	5.10614	UCYNA1	UCYN_04120		pstB	ABC transporters	phosphate ABC transporter ATP-binding protein, pstB [Cyanobacterium UCYN-A: NC_013771] (-)strand	no	none	NA	NA
GID.646530199	5.7185	5.76353	5.7703	5.37755	5.53817	5.5593	5.82332	5.65318	5.73946	5.53768	UCYNA1	UCYN_04110		pstB	ABC transporters	phosphate ABC transporter ATP-binding protein, pstB [Cyanobacterium UCYN-A: NC_013771] (-)strand	no	none	NA	NA
GID.646530198	4.91663	4.90107	4.97091	4.72816	5.24289	4.70436	5.46604	4.84888	4.87404	4.51559	UCYNA1	UCYN_04100		gatB	Aminoacyl-tRNA biosynthesis	aspartyl/glutamyl-tRNA(Asn/Gln) amidotransferase subunit B [Cyanobacterium UCYN-A: NC_013771] (+)strand	no	none	NA	NA
GID.646530197	5.22537	5.01593	4.91769	5.01344	4.66218	4.87451	5.11198	4.90018	4.8174	4.94138	UCYNA1	UCYN_04090		lpxD	Lipopolysaccharide biosynthesis	UDP-3-O-(3-hydroxymyristoyl) glucosamine N-acyltransferase [Cyanobacterium UCYN-A: NC_013771] (+)strand	no	none	NA	NA
GID.646530196	7.64504	7.67833	7.9431	7.80654	7.69946	7.65817	7.83644	7.66103	7.72271	7.80604	UCYNA1	UCYN_04080				aminotransferase class V [Cyanobacterium UCYN-A: NC_013771] (+)strand	no	none	NA	NA
GID.646530195	5.10466	5.21767	5.11371	4.88476	4.60494	4.95279	5.27726	5.01464	5.36154	4.58146	UCYNA1	UCYN_04070				dimethyladenosine transferase [Cyanobacterium UCYN-A: NC_013771] (-)strand	no	none	NA	NA
GID.646530194	6.16609	6.32087	6.20663	6.20886	6.19707	6.34346	6.06849	6.23222	6.30314	6.39627	UCYNA1	UCYN_04060				hypothetical protein [Cyanobacterium UCYN-A: NC_013771] (-)strand	no	none	NA	NA
GID.646530193	5.9503	5.77297	5.97837	5.88372	5.98343	5.50061	5.76407	6.05295	5.76543	6.20811	UCYNA1	UCYN_04050			Glycosyltransferases	glycosyl transferase [Cyanobacterium UCYN-A: NC_013771] (-)strand	no	none	NA	NA
GID.646530192	5.18268	5.08151	5.21627	5.5616	5.1747	5.10245	5.19459	5.12647	5.2595	5.10205	UCYNA1	UCYN_04040			Glycosyltransferases	glycosyl transferase [Cyanobacterium UCYN-A: NC_013771] (-)strand	no	none	NA	NA
GID.646530190	6.3791	6.56144	7.1249	7.23036	6.21889	6.19261	6.44564	6.52656	6.02727	7.35614	UCYNA1	UCYN_04020		groEL	RNA degradation	chaperonin GroL [Cyanobacterium UCYN-A: NC_013771] (+)strand	no	none	NA	NA
GID.646530188	6.38826	6.35214	6.2932	6.24185	6.44515	6.10822	6.41327	6.34151	6.42378	6.62772	UCYNA1	UCYN_04000				chloride channel protein EriC [Cyanobacterium UCYN-A: NC_013771] (+)strand	no	none	NA	NA
GID.646530187	7.6019	7.57146	7.5463	7.41918	7.50534	7.28554	7.2855	7.51858	7.5386	7.59967	UCYNA1	UCYN_03990		E1.1.1.3	Amino acid metabolism	homoserine dehydrogenase [Cyanobacterium UCYN-A: NC_013771] (+)strand	yes	other	5.80446	0.243778
GID.646530186	7.33991	7.28141	7.21638	7.11938	7.3172	7.11549	7.06844	7.18682	7.37158	7.45617	UCYNA1	UCYN_03980				bacterial translation initiation factor 3 (bIF-3) [Cyanobacterium UCYN-A: NC_013771] (-)strand	no	none	NA	NA
GID.646530964	5.94491	5.48253	5.53837	5.79351	5.58164	5.82217	5.59558	5.7972	5.56248	5.7443	UCYNA1	UCYN_11910				cAMP-binding protein [Cyanobacterium UCYN-A: NC_013771] (-)strand	no	none	NA	NA
GID.646530184	5.97359	6.10129	6.17521	6.04499	6.27639	6.27565	6.08932	5.60993	6.08771	5.82216	UCYNA1	UCYN_03960				iron-sulfur cluster binding protein, putative [Cyanobacterium UCYN-A: NC_013771] (-)strand	no	none	NA	NA
GID.646530182	6.71258	6.79952	6.53626	7.00438	6.61267	6.33639	6.69956	6.66762	6.7333	6.6558	UCYNA1	UCYN_03940		thiL	Metabolism of cofactors and vitamins	thiamine-phosphate kinase [Cyanobacterium UCYN-A: NC_013771] (+)strand	no	none	NA	NA
GID.646530181	5.8847	5.84061	5.66634	5.68128	6.01302	5.73595	5.76537	5.90328	5.82268	5.93494	UCYNA1	UCYN_03930				ABC-type dipeptide/oligopeptide/nickel transport system, permease component [Cyanobacterium UCYN-A: NC_013771] (+)strand	no	none	NA	NA
GID.646530178	4.16096	4.493	4.24011	4.6919	4.28735	4.4414	3.82976	4.50801	4.05969	4.7775	UCYNA1	UCYN_03900				single-stranded DNA-binding protein [Cyanobacterium UCYN-A: NC_013771] (+)strand	no	none	NA	NA
GID.646530177	5.97445	6.00263	6.08812	5.99018	6.10385	5.86007	5.89598	5.95903	6.19771	6.00259	UCYNA1	UCYN_03890		gldA	Glycerolipid metabolism	glycerol dehydrogenase-like oxidoreductase [Cyanobacterium UCYN-A: NC_013771] (+)strand	no	none	NA	NA
GID.646530175	8.15763	8.26902	7.84324	7.76079	8.10024	8.3398	8.81767	8.39914	8.45807	8.18544	UCYNA1	UCYN_03870		FBA	Glycolysis	fructose-bisphosphate aldolase [Cyanobacterium UCYN-A: NC_013771] (-)strand	no	none	NA	NA
GID.646530963	4.89998	4.7214	4.89393	4.61668	4.64741	4.83035	5.072	4.87754	4.67404	4.93591	UCYNA1	UCYN_11900				hypothetical protein [Cyanobacterium UCYN-A: NC_013771] (+)strand	no	none	NA	NA
GID.646530174	6.51771	6.97483	7.01636	6.939	6.99563	7.00631	6.78101	6.50223	6.78591	7.08414	UCYNA1	UCYN_03860		panC-cmk	Nucleotide metabolism	cytidylate kinase [Cyanobacterium UCYN-A: NC_013771] (+)strand	no	none	NA	NA
GID.646530173	4.97211	4.83074	4.82968	4.83976	4.43334	4.4896	4.85694	5.10979	5.08437	4.88983	UCYNA1	UCYN_03850		uvrA	Nucleotide excision repair	Excinuclease ABC subunit A [Cyanobacterium UCYN-A: NC_013771] (+)strand	yes	sunrise_peak_edge.172	5.70784	0.245132
GID.646530172	6.81556	6.7842	6.75317	6.81037	6.59473	6.67618	6.92305	6.52057	6.81176	6.33729	UCYNA1	UCYN_03840				S-adenosylmethionine--tRNA ribosyltransferase-isomerase [Cyanobacterium UCYN-A: NC_013771] (+)strand	no	none	NA	NA
GID.646530171	4.74537	4.69576	5.25805	4.08943	6.73109	6.59521	3.25566	4.53059	4.28427	5.25704	UCYNA1	UCYN_03830				hypothetical protein [Cyanobacterium UCYN-A: NC_013771] (-)strand	no	none	NA	NA
GID.646530169	6.41594	6.31302	6.39137	6.7675	6.62763	6.56091	6.29202	6.29278	6.60106	6.40098	UCYNA1	UCYN_03810			Glycosyltransferases	glycosyltransferase [Cyanobacterium UCYN-A: NC_013771] (+)strand	no	none	NA	NA
GID.646530168	4.95191	4.96657	4.87885	4.95445	5.04533	4.73309	4.90102	5.11357	4.88115	4.80014	UCYNA1	UCYN_03800				predicted N6-adenine-specific DNA methylase [Cyanobacterium UCYN-A: NC_013771] (-)strand	no	none	NA	NA
GID.646530166	5.60697	5.87185	5.91302	6.09186	6.08558	6.07263	5.63346	5.64231	5.57051	6.03814	UCYNA1	UCYN_03780		ddl	Amino acid metabolism	D-alanine--D-alanine ligase [Cyanobacterium UCYN-A: NC_013771] (+)strand	yes	sunset_peak_edge.174	5.65714	0.24254
GID.646530165	4.95377	4.60993	4.62228	4.66125	4.50558	4.57178	4.58996	4.85899	4.73017	5.0349	UCYNA1	UCYN_03770				uncharacterized ABC-type transport system, permease component [Cyanobacterium UCYN-A: NC_013771] (+)strand	no	none	NA	NA
GID.646530962	7.80594	7.84195	8.08149	8.30414	8.12141	8.28822	7.8724	7.62163	7.59911	8.038	UCYNA1	UCYN_11890		glnA	Amino acid metabolism	L-glutamine synthetase [Cyanobacterium UCYN-A: NC_013771] (-)strand	yes	sunset_peak_edge.174	5.91616	0.234349
GID.646530164	5.39238	5.09149	5.06442	4.94885	4.50169	4.70999	4.92657	5.16904	4.86649	4.85826	UCYNA1	UCYN_03760				arabinose efflux permease family protein [Cyanobacterium UCYN-A: NC_013771] (-)strand	no	none	NA	NA
GID.646530161	5.33189	5.45833	5.40504	5.2167	5.12708	5.27905	5.45404	5.358	5.0686	5.30312	UCYNA1	UCYN_03730				outer membrane protein/protective antigen OMA87 [Cyanobacterium UCYN-A: NC_013771] (-)strand	no	none	NA	NA
GID.646530160	5.657	5.36842	5.56165	5.97447	5.70399	5.69822	5.00671	5.41694	5.08523	5.45832	UCYNA1	UCYN_03720		lpxC	Lipopolysaccharide biosynthesis	UDP-3-O-[3-hydroxymyristoyl] N-acetylglucosamine deacetylase [Cyanobacterium UCYN-A: NC_013771] (-)strand	no	none	NA	NA
GID.646530159	7.46275	7.61524	7.70898	7.79395	7.6197	7.46788	7.98288	7.84079	7.65035	8.19894	UCYNA1	UCYN_03710		GPI	Glycolysis	glucose-6-phosphate isomerase [Cyanobacterium UCYN-A: NC_013771] (+)strand	no	none	NA	NA
GID.646530158	7.36813	7.35171	7.27054	7.24071	7.55777	7.57522	7.10206	7.17256	7.05589	7.47462	UCYNA1	UCYN_03700		chlH	Porphyrin and chlorophyll metabolism	Protoporphyrin IX magnesium chelatase, subunit H [Cyanobacterium UCYN-A: NC_013771] (+)strand	no	none	NA	NA
GID.646530157	6.66996	6.6996	6.76691	6.87059	6.4436	6.67196	6.71758	6.2889	6.52602	6.28183	UCYNA1	UCYN_03690		E1.4.7.1	Glyoxylate and dicarboxylate metabolism	glutamate synthase (ferredoxin) [Cyanobacterium UCYN-A: NC_013771] (+)strand	no	none	NA	NA
GID.646530156	6.00472	6.06989	5.90698	6.38869	5.68663	6.16372	5.64603	6.06176	5.92934	6.08542	UCYNA1	UCYN_03680				RNAse III [Cyanobacterium UCYN-A: NC_013771] (+)strand	no	none	NA	NA
GID.646530155	6.22443	6.10766	6.34141	6.28789	6.22206	6.19983	6.48532	5.93724	6.4097	6.36925	UCYNA1	UCYN_03670		glmS	Amino sugar and nucleotide sugar metabolism	glutamine--fructose-6-phosphate transaminase [Cyanobacterium UCYN-A: NC_013771] (+)strand	no	none	NA	NA
GID.646530154	5.24766	5.25409	5.46873	5.59183	5.78471	5.41582	5.39421	4.98891	5.17656	5.49783	UCYNA1	UCYN_03660		cobA	Porphyrin and chlorophyll metabolism	cob(I)yrinic acid a,c-diamide adenosyltransferase [Cyanobacterium UCYN-A: NC_013771] (-)strand	yes	sunset_peak_edge.174	5.70606	0.243175
GID.646530961	6.94351	7.22831	7.05693	7.47297	7.54462	7.45421	6.97847	6.78805	7.25452	7.58166	UCYNA1	UCYN_11880				hypothetical protein [Cyanobacterium UCYN-A: NC_013771] (+)strand	no	none	NA	NA
GID.646530153	7.46356	8.11908	7.75456	7.77292	7.91734	8.26649	7.59638	7.87194	7.77162	8.25473	UCYNA1	UCYN_03650		RP-L19	Ribosome	LSU ribosomal protein L19P [Cyanobacterium UCYN-A: NC_013771] (-)strand	no	none	NA	NA
GID.646530151	4.49105	4.60293	4.80094	5.79297	6.0062	5.50939	4.5499	4.67162	4.64542	5.02053	UCYNA1	UCYN_03630				hopene-associated glycosyltransferase HpnB [Cyanobacterium UCYN-A: NC_013771] (+)strand	yes	sunset_peak_edge.174	5.97803	0.225205
GID.646530148	6.58058	6.60241	6.33294	6.71599	6.74644	6.87871	6.2899	6.57031	6.6721	6.64399	UCYNA1	UCYN_03580				ATPase component of various ABC-type transport systems with duplicated ATPase domain [Cyanobacterium UCYN-A: NC_013771] (+)strand	no	none	NA	NA
GID.646530147	6.53359	6.50625	6.7696	6.70674	6.19296	6.17313	6.69533	6.22743	6.2539	6.49239	UCYNA1	UCYN_03570			Lipid metabolism	glycosyltransferase [Cyanobacterium UCYN-A: NC_013771] (+)strand	no	none	NA	NA
GID.646530146	4.75995	5.09999	5.19423	5.35958	5.24687	4.97237	5.04497	5.13577	4.96397	5.26116	UCYNA1	UCYN_03560				hypothetical protein [Cyanobacterium UCYN-A: NC_013771] (-)strand	no	none	NA	NA
GID.646530144	5.12439	5.405	5.36588	5.3192	5.66429	5.71632	5.77211	5.26442	5.38664	5.4055	UCYNA1	UCYN_03540		ppk	Oxidative phosphorylation	polyphosphate kinase [Cyanobacterium UCYN-A: NC_013771] (+)strand	no	none	NA	NA
GID.646530143	6.52013	6.61909	6.55023	6.45429	6.62499	6.79925	6.35984	6.09459	6.46883	6.4387	UCYNA1	UCYN_03530				peptidyl-prolyl cis-trans isomerase (rotamase) - cyclophilin family [Cyanobacterium UCYN-A: NC_013771] (+)strand	no	none	NA	NA
GID.646530142	5.22145	5.86064	5.68353	6.69921	6.94747	7.30715	4.61971	4.64239	5.3927	6.26318	UCYNA1	UCYN_03520			Photosynthesis	Ycf4 [Cyanobacterium UCYN-A: NC_013771] (+)strand	no	none	NA	NA
GID.646530141	5.90452	5.84697	5.58857	5.78751	5.9592	6.12158	5.59315	6.04957	5.3895	6.28856	UCYNA1	UCYN_03510		GSR	Glutathione metabolism	NADPH-glutathione reductase [Cyanobacterium UCYN-A: NC_013771] (-)strand	no	none	NA	NA
GID.646530140	5.15012	5.26661	5.40723	5.80546	5.2488	5.22405	5.23621	5.03403	4.95286	5.80522	UCYNA1	UCYN_03500		minC	Cell division	septum site-determining protein MinC [Cyanobacterium UCYN-A: NC_013771] (-)strand	no	none	NA	NA
GID.646530959	10.5057	10.9636	11.5349	12.4998	12.2353	11.6191	11.2531	9.6869	10.6543	11.7129	UCYNA1	UCYN_11860		RP-L35	Ribosome	LSU ribosomal protein L35P [Cyanobacterium UCYN-A: NC_013771] (-)strand	yes	sunset_peak_edge.174	5.87949	0.236854
GID.646530139	7.06635	7.05733	7.45341	7.32981	7.05296	7.12614	7.11927	7.08253	6.99853	7.30082	UCYNA1	UCYN_03490		minD	Cell division	septum site-determining protein MinD [Cyanobacterium UCYN-A: NC_013771] (-)strand	no	none	NA	NA
GID.646530138	6.70285	6.52555	6.38819	6.72447	6.98364	6.51297	7.05642	6.96328	7.2997	7.30463	UCYNA1	UCYN_03480		minE	Cell division	cell division topological specificity factor MinE [Cyanobacterium UCYN-A: NC_013771] (-)strand	no	none	NA	NA
GID.646530136	6.28116	6.54532	6.48969	6.58551	6.63855	6.50209	6.38618	6.41525	6.51442	6.45126	UCYNA1	UCYN_03460				ATPase component of various ABC-type transport systems with duplicated ATPase domain [Cyanobacterium UCYN-A: NC_013771] (+)strand	no	none	NA	NA
GID.646530958	6.90682	7.16001	7.08975	6.91769	7.56572	7.48336	6.63542	6.42439	6.90142	7.42418	UCYNA1	UCYN_11850		RP-L20	Ribosome	LSU ribosomal protein L20P [Cyanobacterium UCYN-A: NC_013771] (-)strand	no	none	NA	NA
GID.646530134	5.36452	5.61387	5.34016	5.94797	6.33824	5.75585	5.34149	5.53074	5.3327	5.79203	UCYNA1	UCYN_03440				hypothetical protein [Cyanobacterium UCYN-A: NC_013771] (-)strand	no	none	NA	NA
GID.646530132	6.19333	6.11419	5.95422	5.88988	5.83506	6.10362	6.12298	6.0875	6.47297	6.08634	UCYNA1	UCYN_03420		ndhN	Oxidative phosphorylation	NAD(P)H-quinone oxidoreductase subunit N	no	none	NA	NA
GID.646530131	5.97188	5.76372	6.04487	6.13012	5.46114	5.78508	5.9864	5.77042	5.77497	5.47921	UCYNA1	UCYN_03410				Orn/Lys/Arg decarboxylase major region [Cyanobacterium UCYN-A: NC_013771] (-)strand	no	none	NA	NA
GID.646530957	4.88809	4.75538	4.773	4.47634	5.01996	4.26652	4.34603	4.94736	4.90493	5.21942	UCYNA1	UCYN_11840				hypothetical protein [Cyanobacterium UCYN-A: NC_013771] (-)strand	no	none	NA	NA
GID.646530128	4.63639	4.74016	5.19492	4.88541	5.48443	4.84805	4.53279	4.27783	4.17952	4.75827	UCYNA1	UCYN_03380				uncharacterized membrane protein [Cyanobacterium UCYN-A: NC_013771] (-)strand	no	none	NA	NA
GID.646530127	7.40656	7.18096	6.53621	7.01521	8.06631	8.02346	6.67724	7.25346	6.97487	7.45243	UCYNA1	UCYN_03370		hemE	Porphyrin and chlorophyll metabolism	uroporphyrinogen decarboxylase [Cyanobacterium UCYN-A: NC_013771] (-)strand	no	none	NA	NA
GID.646530126	4.75333	5.25101	5.23082	5.41201	5.73691	5.63153	5.00581	4.5537	4.77017	5.44838	UCYNA1	UCYN_03360				nucleoside-diphosphate-sugar epimerase [Cyanobacterium UCYN-A: NC_013771] (-)strand	no	none	NA	NA
GID.646531038	5.40249	5.66143	5.3505	5.40736	5.48736	5.57165	5.30953	5.514	5.51626	5.6322	UCYNA1	UCYN_12670				hypothetical protein [Cyanobacterium UCYN-A: NC_013771] (+)strand	no	none	NA	NA
GID.646530124	6.77121	6.61334	6.21345	5.71307	6.03429	6.23916	6.34298	7.20746	6.75876	7.07307	UCYNA1	UCYN_03340		ftsH	Cell division	membrane protease FtsH catalytic subunit [Cyanobacterium UCYN-A: NC_013771] (-)strand	yes	sunrise_peak_edge.172	5.89868	0.237278
GID.646530123	7.72777	7.69815	7.79183	7.54354	7.69096	7.74592	7.21698	7.73681	7.79594	8.04383	UCYNA1	UCYN_03330				DNA gyrase subunit A [Cyanobacterium UCYN-A: NC_013771] (+)strand	no	none	NA	NA
GID.646530122	6.90102	6.57335	6.61595	6.70948	6.50021	6.70758	6.86725	6.70099	6.71556	6.76262	UCYNA1	UCYN_03320		murD	Cell division	UDP-N-acetylmuramoylalanine--D-glutamate ligase [Cyanobacterium UCYN-A: NC_013771] (+)strand	no	none	NA	NA
GID.646530121	5.46584	6.09243	6.11385	6.32311	6.34252	6.57572	5.96874	5.93537	6.32271	6.44861	UCYNA1	UCYN_03310		crtR	Carotenoid biosynthesis	fatty acid desaturase [Cyanobacterium UCYN-A: NC_013771] (-)strand	no	none	NA	NA
GID.646530119	6.48661	5.96636	5.68986	5.12884	4.89984	5.32568	5.33495	6.24148	6.22779	6.53063	UCYNA1	UCYN_03290				hypothetical protein [Cyanobacterium UCYN-A: NC_013771] (+)strand	yes	sunrise_peak_edge.172	6.51833	0.0820833
GID.646530118	6.37948	6.726	7.10849	6.43409	6.50374	6.3881	6.37276	6.2488	6.50874	7.22306	UCYNA1	UCYN_03280				FtsH-interacting integral membrane protein [Cyanobacterium UCYN-A: NC_013771] (+)strand	no	none	NA	NA
GID.646530956	6.34901	6.72562	6.84811	6.95473	6.82499	6.92016	6.87073	6.52488	6.73158	6.74162	UCYNA1	UCYN_11830		cysK	Sulfur metabolism	cysteine synthase [Cyanobacterium UCYN-A: NC_013771] (-)strand	no	none	NA	NA
GID.646530117	6.35302	6.37568	6.19714	6.14947	6.35762	6.35978	6.33822	6.14766	6.16378	6.06136	UCYNA1	UCYN_03270				SagB-type dehydrogenase domain protein [Cyanobacterium UCYN-A: NC_013771] (+)strand	no	none	NA	NA
GID.646530114	5.5833	5.81959	5.65343	5.47884	5.6043	5.61279	5.75681	5.26179	5.44158	5.10431	UCYNA1	UCYN_03240				molecular chaperone [Cyanobacterium UCYN-A: NC_013771] (-)strand	no	none	NA	NA
GID.646530113	6.18074	6.11252	6.25634	6.14087	6.05327	6.163	6.18437	6.07813	6.12928	6.0094	UCYNA1	UCYN_03230				amidohydrolase [Cyanobacterium UCYN-A: NC_013771] (-)strand	no	none	NA	NA
GID.646530112	7.11208	7.36162	7.58695	7.65886	7.5418	7.49672	7.33045	7.11232	6.9136	7.5396	UCYNA1	UCYN_03210		RP-S4	Ribosome	SSU ribosomal protein S4P [Cyanobacterium UCYN-A: NC_013771] (+)strand	yes	sunset_peak_edge.174	5.71687	0.245818
GID.646530110	5.46639	5.32243	5.48556	5.30726	5.65543	5.47497	5.36078	4.88949	5.57168	4.67581	UCYNA1	UCYN_03190			Ribosome	ribosomal RNA small subunit methyltransferase RsmB [Cyanobacterium UCYN-A: NC_013771] (-)strand	no	none	NA	NA
GID.646530108	7.86855	7.96596	8.02607	7.97819	7.96012	8.40841	8.16031	8.00307	8.04742	7.73424	UCYNA1	UCYN_03170		RP-S1	Ribosome	SSU ribosomal protein S1P [Cyanobacterium UCYN-A: NC_013771] (-)strand	no	none	NA	NA
GID.646530107	5.53583	5.14948	5.24654	5.2161	4.81607	4.91488	5.61172	5.28379	5.24356	5.38297	UCYNA1	UCYN_03160		lysA	Amino acid metabolism	diaminopimelate decarboxylase [Cyanobacterium UCYN-A: NC_013771] (-)strand	no	none	NA	NA
GID.646530106	6.36068	6.19927	6.24675	6.46585	6.27475	6.18322	6.18616	6.41813	6.55406	6.37439	UCYNA1	UCYN_03150				conserved hypothetical protein TIGR00159 [Cyanobacterium UCYN-A: NC_013771] (-)strand	no	none	NA	NA
GID.646530105	7.50667	6.99886	7.00126	7.12703	6.77347	6.90056	7.27647	7.08699	7.00191	6.96542	UCYNA1	UCYN_03140		uppS	Peptidoglycan biosynthesis	undecaprenyl diphosphate synthase [Cyanobacterium UCYN-A: NC_013771] (-)strand	no	none	NA	NA
GID.646530104	9.46212	9.66257	9.49025	10.1361	10.2554	10.4902	9.75053	9.16975	9.57707	9.99143	UCYNA1	UCYN_03120		RP-L34	Ribosome	LSU ribosomal protein L34P [Cyanobacterium UCYN-A: NC_013771] (-)strand	no	none	NA	NA
GID.646530103	5.96361	6.39232	5.98786	6.22328	6.80808	6.59612	5.96811	6.24213	6.41786	6.69723	UCYNA1	UCYN_03110				ribonuclease P protein component [Cyanobacterium UCYN-A: NC_013771] (-)strand	no	none	NA	NA
GID.646530102	6.73836	6.97158	6.9323	7.64996	7.57712	7.4117	6.83423	6.7122	6.80062	7.21507	UCYNA1	UCYN_03100		yidC	Bacterial secretion system	membrane protein insertase, YidC/Oxa1 family, C-terminal domain protein [Cyanobacterium UCYN-A: NC_013771] (-)strand	yes	sunset_peak_edge.174	5.87535	0.22798
GID.646530101	4.5219	4.67556	4.66214	5.21345	5.58303	5.49994	4.81	4.63413	4.38417	5.17396	UCYNA1	UCYN_03080				hypothetical protein [Cyanobacterium UCYN-A: NC_013771] (+)strand	yes	sunset_peak_edge.174	5.72254	0.248979
GID.646530099	5.58079	5.16494	5.02369	5.46239	4.50004	5.62362	5.35378	5.13694	5.07722	4.86048	UCYNA1	UCYN_03060				ferredoxin-thioredoxin reductase, catalytic subunit [Cyanobacterium UCYN-A: NC_013771] (+)strand	no	none	NA	NA
GID.646530098	6.09409	6.49732	6.719	7.5722	7.36735	6.52242	6.37605	6.0848	5.65022	7.01889	UCYNA1	UCYN_03050		dxs	Nucleotide metabolism	1-deoxy-D-xylulose-5-phosphate synthase [Cyanobacterium UCYN-A: NC_013771] (-)strand	yes	sunset_peak_edge.174	5.72516	0.24879
GID.646530097	6.31154	7.17818	6.84965	7.32887	7.53322	7.43506	5.82354	6.24223	6.37086	7.59199	UCYNA1	UCYN_03040				bacterial nucleoid protein Hbs [Cyanobacterium UCYN-A: NC_013771] (-)strand	no	none	NA	NA
GID.646530096	6.76556	7.15371	7.46202	7.70274	8.14348	7.65378	6.90138	6.27607	6.89142	7.5922	UCYNA1	UCYN_03030				L-threonine O-3-phosphate decarboxylase [Cyanobacterium UCYN-A: NC_013771] (-)strand	yes	sunset_peak_edge.174	5.78973	0.247275
GID.646530954	6.05384	6.07443	5.92872	5.83724	6.03301	6.17866	6.12471	6.58114	6.11706	6.33649	UCYNA1	UCYN_11810				hypothetical protein [Cyanobacterium UCYN-A: NC_013771] (-)strand	no	none	NA	NA
GID.646530093	7.37204	7.62517	7.06348	7.4375	7.81686	7.79445	7.41234	7.43476	7.74422	7.72118	UCYNA1	UCYN_03000		RP-L28	Ribosome	LSU ribosomal protein L28P [Cyanobacterium UCYN-A: NC_013771] (+)strand	no	none	NA	NA
GID.646530092	8.9677	9.39884	9.22773	10.1616	10.2057	10.8104	9.37567	8.76683	8.92173	9.95665	UCYNA1	UCYN_02990			Antioxidant	1-Cys peroxiredoxin [Cyanobacterium UCYN-A: NC_013771] (+)strand	no	none	NA	NA
GID.646530091	8.07696	7.68256	8.0768	8.03958	7.70586	7.94748	7.96103	7.7665	7.96226	7.99805	UCYNA1	UCYN_02980				DNA topoisomerase IV subunit A [Cyanobacterium UCYN-A: NC_013771] (+)strand	no	none	NA	NA
GID.646530088	7.51678	7.54428	6.36274	5.9693	7.85417	9.01247	7.4992	8.13324	7.76759	7.60622	UCYNA1	UCYN_02950		psaE	Photosynthesis	Photosystem I reaction centre subunit IV / PsaE [Cyanobacterium UCYN-A: NC_013771] (+)strand	no	none	NA	NA
GID.646530087	6.16861	5.93348	6.03464	5.94664	6.43087	5.93754	6.15989	5.87903	5.65628	6.02562	UCYNA1	UCYN_02940				Protein of unknown function (DUF1997) [Cyanobacterium UCYN-A: NC_013771] (+)strand	no	none	NA	NA
GID.646530085	4.81082	4.81532	5.12899	5.4537	5.11714	3.72763	4.63267	3.86067	4.26852	4.58738	UCYNA1	UCYN_02920				hypothetical protein [Cyanobacterium UCYN-A: NC_013771] (-)strand	yes	sunset_peak_edge.174	5.73211	0.2496
GID.646530084	5.92898	5.76248	6.03602	6.28503	6.03864	5.69108	6.11159	5.62957	5.93586	5.74567	UCYNA1	UCYN_02910		pcyA	Porphyrin and chlorophyll metabolism	Ferredoxin-dependent bilin reductase [Cyanobacterium UCYN-A: NC_013771] (-)strand	no	none	NA	NA
GID.646530083	5.62821	5.55559	5.83081	5.75704	5.64214	5.51383	5.80322	5.264	5.80506	5.80122	UCYNA1	UCYN_02900				ABC-type multidrug transport system, ATPase component [Cyanobacterium UCYN-A: NC_013771] (-)strand	no	none	NA	NA
GID.646530953	9.66861	7.74735	7.15905	6.29155	6.41427	7.29034	9.32947	10.6287	9.46111	8.4065	UCYNA1	UCYN_11800		E1.14.13.81	Porphyrin and chlorophyll metabolism	Mg-protoporphyrin IX monomethyl ester (oxidative) cyclase [Cyanobacterium UCYN-A: NC_013771] (+)strand	yes	sunrise_peak_edge.172	6.26413	0.152091
GID.646530082	5.72542	5.93832	5.79624	6.3435	6.03794	6.81047	5.52326	5.78589	5.94719	6.23591	UCYNA1	UCYN_02890				ABC-type multidrug transport system, permease component [Cyanobacterium UCYN-A: NC_013771] (-)strand	no	none	NA	NA
GID.646530080	6.94201	6.71806	6.96792	7.04638	6.92187	6.85117	6.78274	7.00093	6.68468	7.31612	UCYNA1	UCYN_02870				phage shock protein A (IM30), suppresses sigma54-dependent transcription [Cyanobacterium UCYN-A: NC_013771] (-)strand	no	none	NA	NA
GID.646530077	6.05815	6.13275	6.3234	6.07878	6.60973	6.01501	6.1528	6.38832	6.52872	6.58854	UCYNA1	UCYN_02840				conserved hypothetical protein TIGR00096 [Cyanobacterium UCYN-A: NC_013771] (+)strand	no	none	NA	NA
GID.646530075	4.77404	4.63072	4.77541	4.46377	4.91367	4.57482	4.67674	4.93189	4.91535	4.81058	UCYNA1	UCYN_02820				microcin-processing peptidase 2 [Cyanobacterium UCYN-A: NC_013771] (+)strand	no	none	NA	NA
GID.646530074	5.86559	6.01312	5.80814	6.1392	5.95964	5.88484	6.1173	5.81898	5.83759	5.75987	UCYNA1	UCYN_02810			Glycosyltransferases	glycosyl transferase [Cyanobacterium UCYN-A: NC_013771] (-)strand	no	none	NA	NA
GID.646530073	10.8988	11.9441	12.8131	12.54	11.8553	12.4531	13.7962	10.9032	12.2514	11.1164	UCYNA1	UCYN_02800				hypothetical protein [Cyanobacterium UCYN-A: NC_013771] (-)strand	no	none	NA	NA
GID.646530069	7.9939	8.18024	8.35413	8.20508	8.09635	7.94429	8.3348	8.41181	8.33257	8.21408	UCYNA1	UCYN_02760		SRP54	Bacterial secretion system	signal recognition particle subunit FFH/SRP54 (srp54) [Cyanobacterium UCYN-A: NC_013771] (+)strand	no	none	NA	NA
GID.646530066	7.69625	7.62557	7.52032	7.10125	7.24011	7.51034	7.49494	7.48638	7.59903	7.38067	UCYNA1	UCYN_02730		glyQ	Aminoacyl-tRNA biosynthesis	glycyl-tRNA synthetase alpha chain [Cyanobacterium UCYN-A: NC_013771] (+)strand	no	none	NA	NA
GID.646530065	4.82268	5.56507	5.61462	5.73405	5.52355	5.34084	5.70295	5.38557	5.37337	5.37108	UCYNA1	UCYN_02720				C-terminal processing peptidase-2 [Cyanobacterium UCYN-A: NC_013771] (-)strand	no	none	NA	NA
GID.646530063	7.24116	7.39572	7.29345	6.98316	7.10552	6.98285	7.30746	7.46747	7.55682	7.31961	UCYNA1	UCYN_02700		ribE	Metabolism of cofactors and vitamins	riboflavin synthase, alpha subunit [Cyanobacterium UCYN-A: NC_013771] (-)strand	yes	sunrise_peak_edge.172	5.71233	0.2454
GID.646530062	6.2997	6.84383	6.51114	6.4669	6.3908	6.4022	6.41429	6.47256	6.49315	6.48289	UCYNA1	UCYN_02690				hypothetical protein [Cyanobacterium UCYN-A: NC_013771] (-)strand	no	none	NA	NA
GID.646530060	5.40627	5.46984	5.61909	5.50702	5.82406	5.49095	5.22148	5.16634	5.77106	5.32039	UCYNA1	UCYN_02670		DPO1	DNA replication	DNA polymerase I [Cyanobacterium UCYN-A: NC_013771] (+)strand	no	none	NA	NA
GID.646530951	5.03718	5.39033	5.26415	5.15138	4.86314	5.02857	5.10824	5.3894	5.06458	4.78187	UCYNA1	UCYN_11780		pyrB	Amino acid metabolism	aspartate carbamoyltransferase [Cyanobacterium UCYN-A: NC_013771] (+)strand	no	none	NA	NA
GID.646530059	5.43464	5.18175	5.16875	4.63915	5.024	5.19892	4.46259	4.97085	5.18597	5.2663	UCYNA1	UCYN_02660				tRNA-adenosine deaminase [Cyanobacterium UCYN-A: NC_013771] (+)strand	no	none	NA	NA
GID.646530058	10.0883	9.94658	10.0435	9.78477	9.48945	9.50249	10.6922	11.319	9.86099	10.6899	UCYNA1	UCYN_02650		ATPF1B	ATP synthase	ATP synthase F1 subcomplex beta subunit [Cyanobacterium UCYN-A: NC_013771] (-)strand	no	none	NA	NA
GID.646530057	7.28985	7.32964	6.85824	6.71389	6.92731	7.19848	7.32576	8.10452	7.40944	7.55758	UCYNA1	UCYN_02640		ATPF1E	ATP synthase	ATP synthase F1 subcomplex epsilon subunit [Cyanobacterium UCYN-A: NC_013771] (-)strand	no	none	NA	NA
GID.646530056	6.33705	6.16554	6.74623	6.70891	6.7502	6.63411	5.79866	5.92183	6.31861	6.57587	UCYNA1	UCYN_02630				putative S-layer protein [Cyanobacterium UCYN-A: NC_013771] (+)strand	no	none	NA	NA
GID.646530055	4.54402	5.14216	5.32172	5.32586	4.82258	4.56334	4.92575	4.81694	5.02154	5.23527	UCYNA1	UCYN_02620				hypothetical protein [Cyanobacterium UCYN-A: NC_013771] (-)strand	no	none	NA	NA
GID.646530054	5.42166	5.21608	4.68719	4.58358	5.28054	5.50293	4.62781	5.46668	5.55298	5.79212	UCYNA1	UCYN_02610		RP-L25	Ribosome	ribosomal protein L25 (general stress protein Ctc) [Cyanobacterium UCYN-A: NC_013771] (-)strand	no	none	NA	NA
GID.646530052	5.18853	4.88661	5.15546	4.52798	5.37212	5.23108	5.00962	5.55407	5.10853	5.38257	UCYNA1	UCYN_02590		psaD	Photosynthesis	photosystem I reaction center subunit II (PsaD) [Cyanobacterium UCYN-A: NC_013771] (-)strand	no	none	NA	NA
GID.646530051	6.27596	6.08306	6.30494	6.4588	5.95543	6.07669	6.27792	6.12818	6.08398	6.16659	UCYNA1	UCYN_02580		ppnK	Metabolism of cofactors and vitamins	predicted sugar kinase [Cyanobacterium UCYN-A: NC_013771] (-)strand	no	none	NA	NA
GID.646530050	6.07482	6.16502	6.00294	5.98821	6.08091	5.95897	5.76421	6.25603	5.92032	6.37688	UCYNA1	UCYN_02570			Glycosyltransferases	PMT family glycosyltransferase, 4-amino-4-deoxy-L-arabinose transferase [Cyanobacterium UCYN-A: NC_013771] (-)strand	no	none	NA	NA
GID.646530049	6.77808	7.03667	6.97173	7.01662	7.10686	6.99465	6.95786	6.73774	6.97125	6.89658	UCYNA1	UCYN_02560				hypothetical protein [Cyanobacterium UCYN-A: NC_013771] (+)strand	no	none	NA	NA
GID.646530950	6.97716	6.06862	6.54854	6.30407	5.9639	6.52071	6.57018	6.34377	6.32297	6.29532	UCYNA1	UCYN_11770		UGDH	Amino sugar and nucleotide sugar metabolism	nucleotide sugar dehydrogenase [Cyanobacterium UCYN-A: NC_013771] (+)strand	no	none	NA	NA
GID.646530047	8.24575	7.79228	7.72524	7.24079	7.89337	8.76945	7.49356	8.3009	8.03231	8.23166	UCYNA1	UCYN_02540		psaC	Photosynthesis	photosystem I iron-sulfur protein PsaC [Cyanobacterium UCYN-A: NC_013771] (-)strand	no	none	NA	NA
GID.646530046	5.21176	5.36512	5.59622	5.46786	5.23892	5.43194	4.9293	5.18486	5.57081	5.65203	UCYNA1	UCYN_02530		manA	Amino sugar and nucleotide sugar metabolism	mannose-6-phosphate isomerase, type 2 [Cyanobacterium UCYN-A: NC_013771] (+)strand	no	none	NA	NA
GID.646530045	8.35353	8.14485	8.23304	8.055	7.94481	8.08227	8.07036	8.30955	8.39765	8.34962	UCYNA1	UCYN_02520		rpoZ	RNA polymerase	DNA-directed RNA polymerase, omega subunit [Cyanobacterium UCYN-A: NC_013771] (-)strand	yes	sunrise_peak_edge.172	6.15044	0.185239
GID.646530043	5.64974	6.98436	6.52944	7.20965	7.4036	6.75629	6.65729	6.75951	6.54944	7.35978	UCYNA1	UCYN_02500		secE	Bacterial secretion system	protein translocase subunit secE/sec61 gamma [Cyanobacterium UCYN-A: NC_013771] (-)strand	no	none	NA	NA
GID.646530042	6.54216	7.21526	6.90662	7.72583	7.21439	7.13493	7.06261	7.18149	6.78407	7.37825	UCYNA1	UCYN_02490				transcription antitermination protein nusG [Cyanobacterium UCYN-A: NC_013771] (-)strand	no	none	NA	NA
GID.646530041	5.84456	5.97345	5.9321	6.30902	6.05921	5.51194	5.97151	6.33251	6.18479	6.4489	UCYNA1	UCYN_02480		RP-L11	Ribosome	LSU ribosomal protein L11P [Cyanobacterium UCYN-A: NC_013771] (-)strand	no	none	NA	NA
GID.646530040	6.34881	6.55879	6.58914	7.26869	6.77922	6.54873	6.73259	6.77773	6.34196	6.93766	UCYNA1	UCYN_02470		RP-L1	Ribosome	LSU ribosomal protein L1P [Cyanobacterium UCYN-A: NC_013771] (-)strand	no	none	NA	NA
GID.646530039	4.97474	5.07412	5.56912	6.26935	6.08331	5.70371	5.37784	5.80414	4.31915	6.05892	UCYNA1	UCYN_02460		RP-L10	Ribosome	LSU ribosomal protein L10P [Cyanobacterium UCYN-A: NC_013771] (-)strand	no	none	NA	NA
GID.646530038	5.38235	5.51795	5.08093	4.68392	5.72807	5.42153	5.43816	5.97455	5.6335	5.67112	UCYNA1	UCYN_02450		RP-L7	Ribosome	LSU ribosomal protein L12P [Cyanobacterium UCYN-A: NC_013771] (-)strand	no	none	NA	NA
GID.646530037	4.90721	4.88028	5.13688	5.08521	5.18677	4.99353	5.09101	4.98483	5.07099	4.71881	UCYNA1	UCYN_02430				ResB protein required for cytochrome c biosynthesis [Cyanobacterium UCYN-A: NC_013771] (+)strand	no	none	NA	NA
GID.646530036	5.46786	5.52326	5.58329	5.96706	5.55306	5.87659	5.5889	5.69447	5.76123	5.66108	UCYNA1	UCYN_02420				cytochrome c biogenesis protein [Cyanobacterium UCYN-A: NC_013771] (+)strand	no	none	NA	NA
GID.646530949	5.98651	6.25629	6.33206	6.41279	6.36213	6.23252	6.18156	6.17055	6.16159	6.23209	UCYNA1	UCYN_11760		UXS1	Amino sugar and nucleotide sugar metabolism	nucleoside-diphosphate-sugar epimerase [Cyanobacterium UCYN-A: NC_013771] (+)strand	yes	sunset_peak_edge.174	5.70516	0.242155
GID.646530035	5.63646	5.67145	5.68643	5.50905	5.14247	5.21677	5.62218	5.61843	5.25605	5.73508	UCYNA1	UCYN_02410		folC	Metabolism of cofactors and vitamins	folylpolyglutamate synthase/dihydrofolate synthase [Cyanobacterium UCYN-A: NC_013771] (+)strand	no	none	NA	NA
GID.646530034	6.19778	6.64696	6.76929	11.4103	11.1075	10.6808	9.48345	7.3089	6.65917	7.07292	UCYNA1	UCYN_02400		oprB	Porin	putative S-layer protein [Cyanobacterium UCYN-A: NC_013771] (-)strand oprB	yes	sunset_peak_edge.174	6.55626	0.078
GID.646530033	7.7834	7.92857	7.96602	7.97279	8.01059	8.09218	8.03811	8.02374	7.89754	8.05504	UCYNA1	UCYN_02390		cysK	Sulfur metabolism	cysteine synthase [Cyanobacterium UCYN-A: NC_013771] (-)strand	no	none	NA	NA
GID.646530032	5.83935	5.76627	6.07302	6.00503	6.03178	5.92041	5.41505	5.48034	5.26839	6.04037	UCYNA1	UCYN_02380				predicted PLP-dependent enzyme possibly involved in cell wall biogenesis [Cyanobacterium UCYN-A: NC_013771] (+)strand	no	none	NA	NA
GID.646530031	4.39018	4.81142	4.78066	4.63426	4.91715	4.49774	4.48812	4.29662	4.43155	4.22697	UCYNA1	UCYN_02370				hypothetical protein [Cyanobacterium UCYN-A: NC_013771] (+)strand	no	none	NA	NA
GID.646530027	5.26092	5.56309	5.24358	5.29341	5.41545	5.70951	5.12272	5.53196	5.21777	5.59007	UCYNA1	UCYN_02330		hemB	Porphyrin and chlorophyll metabolism	porphobilinogen synthase [Cyanobacterium UCYN-A: NC_013771] (+)strand	no	none	NA	NA
GID.646530026	8.35637	8.29572	8.43404	8.18625	8.16651	8.33071	8.44031	8.35765	8.54515	8.13164	UCYNA1	UCYN_02320				GTP-binding protein TypA/BipA [Cyanobacterium UCYN-A: NC_013771] (-)strand	no	none	NA	NA
GID.646530948	5.42642	5.35764	5.30249	5.28252	5.20693	5.15272	5.26335	5.27128	5.3941	5.06202	UCYNA1	UCYN_11750		PK	Glycolysis	pyruvate kinase [Cyanobacterium UCYN-A: NC_013771] (-)strand	no	none	NA	NA
GID.646530025	5.15238	5.09576	4.80829	3.98412	4.70396	5.68492	4.76995	5.86946	5.72958	5.34726	UCYNA1	UCYN_02310		petE	Photosynthesis	plastocyanin [Cyanobacterium UCYN-A: NC_013771] (-)strand	no	none	NA	NA
GID.646530024	8.05892	8.13429	8.15207	8.35251	8.11394	8.12125	8.20693	7.88703	8.20838	8.15166	UCYNA1	UCYN_02300		proB	Amino acid metabolism	glutamate 5-kinase [Cyanobacterium UCYN-A: NC_013771] (+)strand	no	none	NA	NA
GID.646530023	6.94665	7.01367	6.96218	7.01267	6.58759	6.77703	6.9737	6.67168	6.65138	6.79422	UCYNA1	UCYN_02290		glk	Glycolysis	glucokinase [Cyanobacterium UCYN-A: NC_013771] (+)strand	no	none	NA	NA
GID.646530022	8.30617	8.14484	8.57038	8.38479	8.08674	8.05457	8.27001	7.79613	8.00476	7.57262	UCYNA1	UCYN_02280				Kef-type K+ transport system, membrane component [Cyanobacterium UCYN-A: NC_013771] (-)strand	no	none	NA	NA
GID.646530021	5.91911	5.71732	5.81566	5.83351	5.99548	5.76788	5.745	5.36127	5.4937	5.50419	UCYNA1	UCYN_02270		murI	Cell division	glutamate racemase [Cyanobacterium UCYN-A: NC_013771] (-)strand	no	none	NA	NA
GID.646530019	6.29276	6.33898	6.35257	6.2226	6.08592	6.12317	6.23478	6.11402	6.31078	6.44187	UCYNA1	UCYN_02240		DPO3A1	DNA replication	DNA-directed DNA polymerase III PolC [Cyanobacterium UCYN-A: NC_013771] (+)strand	yes	edge.182	5.7878	0.246545
GID.646530018	6.5362	6.82387	6.65357	7.20478	7.18559	6.71463	6.78351	6.84947	6.7476	7.02465	UCYNA1	UCYN_02230				penicillin-binding protein, 1A family [Cyanobacterium UCYN-A: NC_013771] (+)strand	no	none	NA	NA
GID.646530016	7.39112	7.30311	7.08776	7.18129	7.02375	7.03611	7.34123	7.53694	7.15099	7.49387	UCYNA1	UCYN_02210				PMT family glycosyltransferase, 4-amino-4-deoxy-L-arabinose transferase [Cyanobacterium UCYN-A: NC_013771] (-)strand	no	none	NA	NA
GID.646530015	4.96376	4.88004	4.7179	4.65308	5.02173	5.18509	4.78612	4.50299	5.20998	4.53584	UCYNA1	UCYN_02200				predicted metal-dependent membrane protease [Cyanobacterium UCYN-A: NC_013771] (-)strand	no	none	NA	NA
GID.646530014	6.53816	6.53643	6.64397	6.8204	6.79766	6.60286	6.22403	6.33034	6.44776	6.44862	UCYNA1	UCYN_02190				glucose-inhibited division protein A [Cyanobacterium UCYN-A: NC_013771] (+)strand	no	none	NA	NA
GID.646530013	6.56562	6.56447	6.69259	6.9505	6.74211	6.90495	6.64268	6.58278	6.43688	6.63938	UCYNA1	UCYN_02180		MPBQ/MSBQ methyltransferase [EC:2.1.1.295]	Ubiquinone and other terpenoid quinone biosynthesis (metabolism Vitamine E)	methylase involved in ubiquinone/menaquinone biosynthesis [Cyanobacterium UCYN-A: NC_013771] (-)strand	yes	sunset_peak_edge.174	5.92277	0.234988
GID.646530012	6.25295	6.94427	7.35534	8.64086	8.34455	7.92699	6.53433	6.33803	6.47157	7.86355	UCYNA1	UCYN_02170		SQD1	Amino sugar and nucleotide sugar metabolism	UDP-sulfoquinovose synthase [Cyanobacterium UCYN-A: NC_013771] (+)strand	yes	sunset_peak_edge.174	5.95894	0.224628
GID.646530011	5.62714	5.94099	5.89232	6.03533	5.88258	6.117	5.77001	5.78979	5.70117	5.93783	UCYNA1	UCYN_02160				hypothetical protein [Cyanobacterium UCYN-A: NC_013771] (-)strand	no	none	NA	NA
GID.646530010	5.60772	5.72999	5.83148	5.96711	5.70046	5.57569	5.77302	5.92848	5.75652	5.76678	UCYNA1	UCYN_02150		GMPP	Amino sugar and nucleotide sugar metabolism	Nucleoside-diphosphate-sugar pyrophosphorylase family protein [Cyanobacterium UCYN-A: NC_013771] (+)strand	no	none	NA	NA
GID.646530009	6.42653	6.28655	6.57286	6.85123	6.2839	6.07139	6.52123	6.33734	6.46161	6.36015	UCYNA1	UCYN_02140				condensin subunit ScpA [Cyanobacterium UCYN-A: NC_013771] (+)strand	no	none	NA	NA
GID.646530007	5.75409	5.67788	5.56103	5.95151	5.64232	5.45463	5.4485	5.77713	5.64524	5.50608	UCYNA1	UCYN_02120				hypothetical protein [Cyanobacterium UCYN-A: NC_013771] (-)strand	no	none	NA	NA
GID.646530006	6.78747	6.55618	6.49969	6.02349	6.44736	7.52596	6.88701	7.59892	6.663	6.93211	UCYNA1	UCYN_02110		tal	Pentose phosphate pathway	transaldolase [Cyanobacterium UCYN-A: NC_013771] (-)strand	no	none	NA	NA
GID.646530005	5.22893	5.22897	5.41952	5.51241	5.47356	5.33857	5.52248	5.24262	5.59847	5.0495	UCYNA1	UCYN_02100		thiE	Metabolism of cofactors and vitamins	thiamine-phosphate diphosphorylase [Cyanobacterium UCYN-A: NC_013771] (-)strand	no	none	NA	NA
GID.646530003	5.16137	5.51264	5.18438	5.19096	4.86252	5.37129	5.32618	5.4151	5.2804	5.24494	UCYNA1	UCYN_02080			Ribosome	ribosome-binding factor A [Cyanobacterium UCYN-A: NC_013771] (-)strand	no	none	NA	NA
GID.646530002	6.20189	6.70103	6.66566	6.58719	6.56442	6.54402	6.58354	6.69651	6.60213	6.63725	UCYNA1	UCYN_02070		bglX	Starch and sucrose metabolism	beta-glucosidase-like glycosyl hydrolase [Cyanobacterium UCYN-A: NC_013771] (-)strand	no	none	NA	NA
GID.646530001	7.02121	7.30554	7.33756	7.34345	7.05481	7.16462	7.56213	6.84169	7.23195	6.84172	UCYNA1	UCYN_02060		glk	Glycolysis	glucokinase [Cyanobacterium UCYN-A: NC_013771] (+)strand	no	none	NA	NA
GID.646529999	7.37393	7.37157	7.50711	7.36721	7.61537	7.52758	6.93187	7.28572	7.20812	7.49196	UCYNA1	UCYN_02040				hypothetical protein [Cyanobacterium UCYN-A: NC_013771] (+)strand	no	none	NA	NA
GID.646529996	7.3756	7.46804	7.67038	8.42296	11.2178	12.6857	11.5541	9.00065	7.37949	7.24465	UCYNA1	UCYN_02010				hypothetical protein [Cyanobacterium UCYN-A: NC_013771] (+)strand	yes	edge.124	6.63239	0.0656
GID.646530945	7.30133	7.24795	7.29327	7.2791	6.83897	6.87531	7.1955	7.45709	7.35755	7.37669	UCYNA1	UCYN_11720		fabF	Metabolism of cofactors and vitamins	3-oxoacyl-(acyl-carrier-protein) synthase II [Cyanobacterium UCYN-A: NC_013771] (+)strand	no	none	NA	NA
GID.646529994	6.31047	6.35798	6.41187	6.81225	6.73231	6.29	6.42357	6.3705	6.31026	6.59949	UCYNA1	UCYN_01990		vanY	Peptidoglycan biosynthesis	D-Ala-D-Ala carboxypeptidase [Cyanobacterium UCYN-A: NC_013771] (-)strand	no	none	NA	NA
GID.646529993	4.10161	4.46269	4.47949	5.06357	4.8119	5.21174	4.16393	3.91152	4.11463	4.52433	UCYNA1	UCYN_01980		ACSL	Fatty acid metabolism	AMP-forming long-chain acyl-CoA synthetase [Cyanobacterium UCYN-A: NC_013771] (-)strand	no	none	NA	NA
GID.646529992	5.0954	5.30377	5.18818	5.1244	5.02745	5.19898	4.63033	5.16288	5.24979	5.52738	UCYNA1	UCYN_01970				hypothetical protein [Cyanobacterium UCYN-A: NC_013771] (-)strand	no	none	NA	NA
GID.646529990	5.62454	5.48904	6.06658	6.25776	5.92515	6.01771	6.00811	5.78344	5.48057	5.94943	UCYNA1	UCYN_01950		afuC	ABC transporters	ABC-type spermidine/putrescine transport system, ATPase component [Cyanobacterium UCYN-A: NC_013771] (-)strand	no	none	NA	NA
GID.646529986	6.84922	6.67617	6.85839	6.83038	6.64756	6.40304	6.71225	6.93944	6.8114	6.97784	UCYNA1	UCYN_01910		E2.7.7.41	Glycerophospholipid metabolism	CDP-diglyceride synthetase [Cyanobacterium UCYN-A: NC_013771] (+)strand	no	none	NA	NA
GID.646529985	5.79325	6.05709	5.73538	6.07145	5.7777	5.75414	5.82487	5.5578	5.58384	6.04373	UCYNA1	UCYN_01900		carA	Amino acid metabolism	carbamoyl-phosphate synthase small subunit [Cyanobacterium UCYN-A: NC_013771] (+)strand	no	none	NA	NA
GID.646530944	6.28477	5.8405	6.02712	5.93455	5.82866	6.04739	5.48473	5.40788	5.38706	5.87561	UCYNA1	UCYN_11710				acyl carrier protein [Cyanobacterium UCYN-A: NC_013771] (+)strand	no	none	NA	NA
GID.646529983	5.2338	5.52605	5.16841	5.41587	5.06832	5.21901	5.42136	5.15257	5.41244	5.0208	UCYNA1	UCYN_01880		recF	Homologous recombination	DNA replication and repair protein RecF [Cyanobacterium UCYN-A: NC_013771] (-)strand	no	none	NA	NA
GID.646529981	6.185	6.23834	6.34707	6.4409	6.422	6.61899	6.37505	5.51079	5.81811	6.26539	UCYNA1	UCYN_01860				hypothetical protein [Cyanobacterium UCYN-A: NC_013771] (+)strand	no	none	NA	NA
GID.646529979	6.83385	7.01823	7.02796	6.95359	6.83108	6.94879	6.91252	6.98526	6.96522	7.01138	UCYNA1	UCYN_01840		cobA	Porphyrin and chlorophyll metabolism	uroporphyrinogen-III C-methyltransferase [Cyanobacterium UCYN-A: NC_013771] (-)strand	no	none	NA	NA
GID.646530943	6.3528	6.3746	6.79892	6.77001	6.63203	6.53523	6.26408	6.44175	6.69909	6.70878	UCYNA1	UCYN_11700		murA	Cell division	UDP-N-acetylglucosamine 1-carboxyvinyltransferase [Cyanobacterium UCYN-A: NC_013771] (+)strand	no	none	NA	NA
GID.646529978	6.47428	6.81856	6.61165	7.26828	6.66341	6.76565	6.32623	6.24966	6.60481	7.07545	UCYNA1	UCYN_01830				DNA gyrase subunit B [Cyanobacterium UCYN-A: NC_013771] (+)strand	no	none	NA	NA
GID.646529977	5.9119	5.40021	5.29532	5.69435	5.30833	5.17634	5.38712	5.56412	5.42236	5.64667	UCYNA1	UCYN_01820		ubiD	Metabolism of cofactors and vitamins	3-octaprenyl-4hydroxybenzoate decarboxylase [Cyanobacterium UCYN-A: NC_013771] (+)strand	no	none	NA	NA
GID.646529976	5.41603	5.38424	5.44136	5.42507	5.14956	5.3993	5.54988	4.81605	5.22154	4.99116	UCYNA1	UCYN_01810				short-chain dehydrogenase of unknown substrate specificity [Cyanobacterium UCYN-A: NC_013771] (-)strand	no	none	NA	NA
GID.646529974	5.97804	5.98279	5.99393	6.19742	6.0033	5.95056	5.89239	5.92294	5.82822	6.15473	UCYNA1	UCYN_01790		pdhC	Glycolysis	pyruvate/2-oxoglutarate dehydrogenase complex, dihydrolipoamide acyltransferase component [Cyanobacterium UCYN-A: NC_013771] (-)strand	no	none	NA	NA
GID.646529973	4.8201	4.68749	5.0652	5.08242	5.43394	5.45523	4.85811	4.32799	5.37182	5.07771	UCYNA1	UCYN_01780				exonuclease SbcD [Cyanobacterium UCYN-A: NC_013771] (+)strand	no	none	NA	NA
GID.646529972	6.19375	6.10442	6.36464	6.26318	6.3156	6.47213	6.41483	5.89136	6.27785	5.92873	UCYNA1	UCYN_01770				methionine aminopeptidase, type I [Cyanobacterium UCYN-A: NC_013771] (+)strand	no	none	NA	NA
GID.646529971	6.7626	6.64126	6.41686	6.2192	6.24767	6.75259	6.51466	6.94241	6.62758	7.02956	UCYNA1	UCYN_01760				hypothetical protein [Cyanobacterium UCYN-A: NC_013771] (-)strand	no	none	NA	NA
GID.646529970	8.78016	8.7406	8.6741	8.85883	8.71199	8.61676	8.70848	8.85974	8.93624	8.99219	UCYNA1	UCYN_01750		pyrH	Nucleotide metabolism	uridylate kinase [Cyanobacterium UCYN-A: NC_013771] (-)strand	no	none	NA	NA
GID.646529969	6.12843	6.54554	6.77201	6.52222	6.57026	6.71805	6.3676	6.36044	6.21881	6.61372	UCYNA1	UCYN_01740			Ribosome	ribosome recycling factor [Cyanobacterium UCYN-A: NC_013771] (-)strand	no	none	NA	NA
GID.646529968	5.54055	5.86711	6.03952	5.92659	5.86909	6.00546	6.28008	5.6642	6.07808	5.54356	UCYNA1	UCYN_01730		ribH	Metabolism of cofactors and vitamins	6,7-dimethyl-8-ribityllumazine synthase [Cyanobacterium UCYN-A: NC_013771] (-)strand	no	none	NA	NA
GID.646530942	5.26903	5.4723	5.32275	5.25042	5.05086	5.20564	5.4102	5.46675	5.26781	5.57228	UCYNA1	UCYN_11690				rRNA methylase [Cyanobacterium UCYN-A: NC_013771] (-)strand	no	none	NA	NA
GID.646529967	5.58131	5.84073	5.81927	5.82749	5.9663	6.15328	5.57477	5.54842	5.7131	5.68541	UCYNA1	UCYN_01720				Domain of unknown function (DUF1995) [Cyanobacterium UCYN-A: NC_013771] (+)strand	no	none	NA	NA
GID.646529966	4.98668	5.37403	5.08168	5.53526	6.59403	6.34148	5.14916	4.75136	4.86793	5.33507	UCYNA1	UCYN_01710				hypothetical protein [Cyanobacterium UCYN-A: NC_013771] (+)strand	no	none	NA	NA
GID.646529963	8.02838	7.9428	8.04247	8.25805	7.97409	8.36537	7.86463	7.89368	7.98263	8.21613	UCYNA1	UCYN_01680				chaperone protein DnaJ [Cyanobacterium UCYN-A: NC_013771] (-)strand	no	none	NA	NA
GID.646529962	8.3596	8.36049	8.36392	8.17709	8.0157	7.98162	8.12534	8.336	8.27875	8.18346	UCYNA1	UCYN_01670				predicted redox protein, regulator of disulfide bond formation [Cyanobacterium UCYN-A: NC_013771] (-)strand	yes	other	5.85569	0.231736
GID.646529961	6.18422	6.51234	6.20191	6.36783	6.0681	6.09726	6.34158	6.14846	6.04929	6.14164	UCYNA1	UCYN_01660			Ribosome	ribosome small subunit-dependent GTPase A [Cyanobacterium UCYN-A: NC_013771] (-)strand	no	none	NA	NA
GID.646529960	5.40062	5.42887	5.41505	5.4933	5.13428	5.31487	5.68843	5.27812	5.41919	5.17237	UCYNA1	UCYN_01650		glyS	Aminoacyl-tRNA biosynthesis	glycyl-tRNA synthetase beta chain [Cyanobacterium UCYN-A: NC_013771] (-)strand	no	none	NA	NA
GID.646529959	3.99318	4.26347	4.54493	5.30617	6.1234	5.73571	4.39386	4.62894	4.04877	4.96201	UCYNA1	UCYN_01640				hypothetical protein [Cyanobacterium UCYN-A: NC_013771] (+)strand	yes	sunset_peak_edge.174	5.96424	0.226434
GID.646531036	4.94958	5.28426	5.19279	5.33908	5.24193	5.02838	5.4847	4.8488	4.97561	5.47819	UCYNA1	UCYN_12650		dapB	Amino acid metabolism	dihydrodipicolinate reductase [Cyanobacterium UCYN-A: NC_013771] (+)strand	no	none	NA	NA
GID.646529958	6.74282	7.10431	6.98767	7.15884	6.64682	7.07615	6.99629	6.67727	6.84666	6.73437	UCYNA1	UCYN_01630				hypothetical protein [Cyanobacterium UCYN-A: NC_013771] (+)strand	no	none	NA	NA
GID.646529956	7.23387	7.31669	8.06207	8.71494	8.84902	8.6143	6.82538	6.98586	7.73672	8.07903	UCYNA1	UCYN_01610				bacterial nucleoid DNA-binding protein [Cyanobacterium UCYN-A: NC_013771] (+)strand	no	none	NA	NA
GID.646529955	6.13815	6.2432	5.9926	6.17743	6.22232	5.91928	6.1541	6.19892	5.83781	6.09783	UCYNA1	UCYN_01600				hypothetical protein [Cyanobacterium UCYN-A: NC_013771] (+)strand	no	none	NA	NA
GID.646529953	4.93373	5.14967	5.00776	5.39055	5.37839	5.49783	5.24711	5.33662	5.24175	5.42695	UCYNA1	UCYN_01580				hypothetical protein [Cyanobacterium UCYN-A: NC_013771] (+)strand	no	none	NA	NA
GID.646529952	5.31171	5.44677	5.34188	5.42044	5.27652	5.43774	5.32048	5.32901	5.54787	4.98851	UCYNA1	UCYN_01570				predicted phosphohydrolase [Cyanobacterium UCYN-A: NC_013771] (+)strand	no	none	NA	NA
GID.646529951	6.99954	6.82345	6.8652	6.82552	6.79969	6.95542	7.18564	6.86341	7.13643	6.54737	UCYNA1	UCYN_01560		ribBA	Metabolism of cofactors and vitamins	GTP cyclohydrolase II/3,4-dihydroxy-2-butanone 4-phosphate synthase [Cyanobacterium UCYN-A: NC_013771] (+)strand	no	none	NA	NA
GID.646529947	5.94052	5.87277	5.97234	6.33307	5.75748	5.5743	6.17736	5.94643	5.78341	5.80825	UCYNA1	UCYN_01510		ndhF	Oxidative phosphorylation	NADH:ubiquinone oxidoreductase subunit 5 (chain L)/multisubunit Na+/H+ antiporter, MnhA subunit [Cyanobacterium UCYN-A: NC_013771] (-)strand	no	none	NA	NA
GID.646529946	6.31221	5.95347	5.92604	6.12703	5.28546	5.64997	5.94088	6.02858	5.91592	5.69206	UCYNA1	UCYN_01490		ndhD	Oxidative phosphorylation	NADH dehydrogenase subunit M [Cyanobacterium UCYN-A: NC_013771] (-)strand	no	none	NA	NA
GID.646529945	6.75763	6.54787	6.62891	6.62893	6.94719	7.01466	6.6454	6.47913	6.58184	6.43614	UCYNA1	UCYN_01480		aspB	Amino acid metabolism	aspartate/tyrosine/aromatic aminotransferase [Cyanobacterium UCYN-A: NC_013771] (-)strand	no	none	NA	NA
GID.646530940	7.18169	7.21371	7.14147	7.22358	7.0364	6.88846	6.68552	6.90466	7.02201	6.97068	UCYNA1	UCYN_11670				K+ transport system, NAD-binding component [Cyanobacterium UCYN-A: NC_013771] (-)strand	no	none	NA	NA
GID.646529944	8.96614	9.38625	9.73361	9.8448	9.41904	9.2062	9.42817	8.75541	9.17066	9.26461	UCYNA1	UCYN_01470				hypothetical protein [Cyanobacterium UCYN-A: NC_013771] (-)strand	no	none	NA	NA
GID.646529943	5.05911	5.22903	5.10647	5.09027	4.79398	5.08388	4.88201	5.11356	5.07412	5.07974	UCYNA1	UCYN_01460		URA4	Nucleotide metabolism	dihydroorotase [Cyanobacterium UCYN-A: NC_013771] (-)strand	no	none	NA	NA
GID.646529942	7.43296	6.83562	6.44833	6.29834	6.76355	6.69902	6.73141	7.20245	7.2282	7.23584	UCYNA1	UCYN_01450				thioredoxin [Cyanobacterium UCYN-A: NC_013771] (+)strand	no	none	NA	NA
GID.646529937	4.94187	5.50504	5.35356	5.32375	5.46693	5.27665	5.1211	4.84157	5.3285	5.44289	UCYNA1	UCYN_01400				transcriptional regulator, AbrB family [Cyanobacterium UCYN-A: NC_013771] (+)strand	no	none	NA	NA
GID.646529936	7.21775	7.40846	5.92434	5.68868	6.41762	7.57886	7.85055	8.86824	7.42918	8.02538	UCYNA1	UCYN_01390			ATP synthase	Bacterial ATP synthase I [Cyanobacterium UCYN-A: NC_013771] (-)strand	no	none	NA	NA
GID.646529935	6.3244	6.82901	6.60219	6.96881	6.65048	6.92727	6.98388	7.98464	6.726	7.12108	UCYNA1	UCYN_01380		ATPF0A	ATP synthase	ATP synthase F0 subcomplex A subunit [Cyanobacterium UCYN-A: NC_013771] (-)strand	no	none	NA	NA
GID.646529934	7.67892	7.58995	6.48667	5.91114	6.23208	7.14706	7.85779	9.25401	7.81664	7.94268	UCYNA1	UCYN_01370		ATPF0C	ATP synthase	ATP synthase F0 subcomplex C subunit [Cyanobacterium UCYN-A: NC_013771] (-)strand	yes	sunrise_peak_edge.172	5.89155	0.235258
GID.646530939	6.2501	6.5855	6.54987	6.76853	6.79763	6.77702	5.94725	6.39418	6.40212	6.64237	UCYNA1	UCYN_11660				molecular chaperone GrpE (heat shock protein) [Cyanobacterium UCYN-A: NC_013771] (+)strand	no	none	NA	NA
GID.646529933	6.29313	7.05531	6.05083	5.87067	6.0634	6.74996	6.96005	7.86425	6.71121	7.3897	UCYNA1	UCYN_01360		ATPF0B	ATP synthase	ATP synthase F0 subcomplex B' subunit [Cyanobacterium UCYN-A: NC_013771] (-)strand	no	none	NA	NA
GID.646529932	5.35959	6.36014	5.4341	5.4002	5.24088	5.47541	6.37542	7.84091	6.29279	6.75478	UCYNA1	UCYN_01350		ATPF0B	ATP synthase	ATP synthase B/B' CF(0) [Cyanobacterium UCYN-A: NC_013771] (-)strand	no	none	NA	NA
GID.646529930	6.93178	7.69593	6.90008	6.73682	6.60606	6.75524	7.25657	8.44876	7.21593	8.07846	UCYNA1	UCYN_01320		ATPF1A	ATP synthase	ATP synthase F1 subcomplex alpha subunit [Cyanobacterium UCYN-A: NC_013771] (-)strand	no	none	NA	NA
GID.646529929	6.4942	6.55266	6.35737	6.34698	6.12583	6.3059	6.59282	7.2157	6.65189	6.75549	UCYNA1	UCYN_01310		ATPF1G	ATP synthase	ATP synthase F1 subcomplex gamma subunit [Cyanobacterium UCYN-A: NC_013771] (-)strand	no	none	NA	NA
GID.646529928	5.55394	5.31886	5.31286	5.22688	4.75091	4.97591	5.59366	5.17648	5.32054	5.29063	UCYNA1	UCYN_01300		menD	Metabolism of cofactors and vitamins	2-succinyl-6-hydroxy-2, 4-cyclohexadiene-1-carboxylate synthase [Cyanobacterium UCYN-A: NC_013771] (-)strand	no	none	NA	NA
GID.646529927	5.64634	5.81466	5.86644	5.87367	5.75135	5.5799	5.75242	5.9106	5.86958	5.80822	UCYNA1	UCYN_01290		DPO3B	DNA replication	DNA polymerase III, beta subunit [Cyanobacterium UCYN-A: NC_013771] (+)strand	no	none	NA	NA
GID.646529925	5.47685	5.4508	5.45423	5.83002	5.75874	5.63738	5.61849	5.24409	5.58926	5.29787	UCYNA1	UCYN_01270		mraY	Peptidoglycan biosynthesis	Phospho-N-acetylmuramoyl-pentapeptide- transferase [Cyanobacterium UCYN-A: NC_013771] (+)strand	no	none	NA	NA
GID.646529924	5.67638	5.91385	6.01994	5.69604	5.84886	5.73436	6.08085	5.83876	5.69931	6.02068	UCYNA1	UCYN_01260				hypothetical protein [Cyanobacterium UCYN-A: NC_013771] (+)strand	no	none	NA	NA
GID.646529923	6.74918	6.82437	6.95291	7.2509	6.61723	6.73407	6.98438	6.54752	6.7485	6.66179	UCYNA1	UCYN_01250		ecfA2	ABC transporters	ABC-type cobalt transport system, ATPase component [Cyanobacterium UCYN-A: NC_013771] (-)strand	no	none	NA	NA
GID.646529922	6.28823	6.30425	6.5015	6.36915	6.16965	5.93252	5.93791	6.19347	6.15037	6.66321	UCYNA1	UCYN_01240		ictB	ABC transporters	probable bicarbonate transporter, IctB family [Cyanobacterium UCYN-A: NC_013771] (+)strand	yes	edge.182	5.77601	0.246888
GID.646529921	8.79482	8.59557	8.85694	8.78104	8.52797	8.46492	8.56059	8.90832	8.79975	8.94339	UCYNA1	UCYN_01230		lpxA	Lipopolysaccharide biosynthesis	acyl-(acyl-carrier-protein)--UDP-N- acetylglucosamine O-acyltransferase [Cyanobacterium UCYN-A: NC_013771] (-)strand	no	none	NA	NA
GID.646529920	7.4129	7.32647	7.99904	8.17949	7.61517	7.50341	7.76677	7.29786	7.42377	7.46366	UCYNA1	UCYN_01220		lpxB	Lipopolysaccharide biosynthesis	lipid-A-disaccharide synthase [Cyanobacterium UCYN-A: NC_013771] (-)strand	no	none	NA	NA
GID.646529919	4.43752	4.83503	4.54264	5.02271	4.55206	4.65799	4.59879	4.40594	4.33606	4.23974	UCYNA1	UCYN_01210				small GTP-binding protein domain protein [Cyanobacterium UCYN-A: NC_013771] (-)strand	no	none	NA	NA
GID.646529918	5.20839	5.02096	5.15757	4.97753	5.40747	5.02404	4.72416	4.73814	4.34601	4.734	UCYNA1	UCYN_01200				predicted integral membrane protein [Cyanobacterium UCYN-A: NC_013771] (+)strand	no	none	NA	NA
GID.646529917	6.29098	6.28331	6.28764	6.05534	6.126	6.21616	6.29511	6.14659	6.21956	6.06711	UCYNA1	UCYN_01190				putative molecular chaperone, inactive metal-dependent protease like protein [Cyanobacterium UCYN-A: NC_013771] (+)strand	no	none	NA	NA
GID.646529916	5.36395	5.4618	5.43808	5.32	5.53439	5.55751	5.59096	5.60706	5.53914	5.34885	UCYNA1	UCYN_01180		dacB	Peptidoglycan biosynthesis	D-alanyl-D-alanine carboxypeptidase (penicillin-binding protein 4) [Cyanobacterium UCYN-A: NC_013771] (-)strand	no	none	NA	NA
GID.646529915	5.82199	5.69266	5.46089	5.4822	6.16306	6.20919	5.75402	5.33477	5.71588	5.78423	UCYNA1	UCYN_01170				SufE protein probably involved in Fe-S center assembly [Cyanobacterium UCYN-A: NC_013771] (+)strand	no	none	NA	NA
GID.646529914	6.91838	6.82831	6.91439	6.83358	6.90496	6.98558	6.97867	7.02191	6.75378	7.06525	UCYNA1	UCYN_01160				hydrogenase expression/formation protein HypD [Cyanobacterium UCYN-A: NC_013771] (-)strand	no	none	NA	NA
GID.646529913	6.9147	6.62993	6.79436	6.7517	6.61726	6.7416	6.53653	6.73327	6.55372	6.91181	UCYNA1	UCYN_01150		fabD	Fatty acid metabolism	malonyl CoA-acyl carrier protein transacylase [Cyanobacterium UCYN-A: NC_013771] (+)strand	no	none	NA	NA
GID.646530937	5.4297	5.56033	5.61427	5.67226	5.55487	5.70972	5.65683	5.47073	5.79308	5.42705	UCYNA1	UCYN_11640			Glycosyltransferases	predicted glycosyltransferase [Cyanobacterium UCYN-A: NC_013771] (+)strand	no	none	NA	NA
GID.646529912	7.69736	7.72089	7.75103	7.75951	7.3376	7.13376	7.75821	7.50332	7.60779	7.47604	UCYNA1	UCYN_01140		fabH	Fatty acid metabolism	3-oxoacyl-(acyl-carrier-protein) synthase III [Cyanobacterium UCYN-A: NC_013771] (+)strand	no	none	NA	NA
GID.646529911	6.02512	6.75184	6.39092	6.71033	6.29689	6.36089	6.33583	6.43116	6.19982	6.69004	UCYNA1	UCYN_01130		plsX	Glycerolipid metabolism	phosphate:acyl-(acyl carrier protein) acyltransferase [Cyanobacterium UCYN-A: NC_013771] (+)strand	no	none	NA	NA
GID.646529909	6.90482	6.99672	6.98526	6.99616	7.30004	6.96609	6.74017	7.11335	7.12448	7.1182	UCYNA1	UCYN_01110				GTP-binding protein YchF [Cyanobacterium UCYN-A: NC_013771] (+)strand	no	none	NA	NA
GID.646529907	6.16412	6.10183	6.17201	6.30499	5.96584	6.01361	6.17201	5.7808	6.17771	5.77242	UCYNA1	UCYN_01090		crtB	Carotenoid biosynthesis	phytoene synthase [Cyanobacterium UCYN-A: NC_013771] (+)strand	no	none	NA	NA
GID.646529905	7.5557	7.22879	7.45284	7.5254	7.07652	7.27339	7.50636	7.55356	7.71686	7.58666	UCYNA1	UCYN_01070		PDS	Metabolism of terpenoids and polyketides	zeta-carotene desaturase /three-step phytoene desaturase [Cyanobacterium UCYN-A: NC_013771] (+)strand	no	none	NA	NA
GID.646529904	6.5018	6.39406	6.42028	6.46108	6.22256	6.12982	6.24483	6.48566	6.22455	6.59875	UCYNA1	UCYN_01060		mlaD	ABC transporters	ABC-type transport system involved in resistance to organic solvents, periplasmic component [Cyanobacterium UCYN-A: NC_013771] (+)strand	no	none	NA	NA
GID.646529902	6.63551	6.37074	6.58735	7.01725	6.66508	6.53453	6.38506	6.51223	6.42096	6.90211	UCYNA1	UCYN_01040				hypothetical protein [Cyanobacterium UCYN-A: NC_013771] (+)strand	no	none	NA	NA
GID.646529901	7.12174	7.24677	7.2913	7.38525	7.08405	7.17045	7.14441	6.92707	7.23846	7.09552	UCYNA1	UCYN_01030				hypothetical protein [Cyanobacterium UCYN-A: NC_013771] (+)strand	no	none	NA	NA
GID.646530936	4.97352	4.9325	4.72048	4.74618	4.61588	4.40845	4.87545	4.93927	5.04729	4.71803	UCYNA1	UCYN_11630				predicted membrane protein [Cyanobacterium UCYN-A: NC_013771] (+)strand	no	none	NA	NA
GID.646529900	6.03523	6.25163	6.31051	6.32264	6.22255	6.22423	6.16335	6.1371	6.23781	6.40204	UCYNA1	UCYN_01020				TRAP transporter, DctM subunit [Cyanobacterium UCYN-A: NC_013771] (+)strand	no	none	NA	NA
GID.646529897	5.11392	5.487	5.32094	5.35157	5.62601	5.05852	5.31005	5.30033	5.22773	5.34042	UCYNA1	UCYN_00990				Rhodanese-related sulfurtransferase [Cyanobacterium UCYN-A: NC_013771] (+)strand	no	none	NA	NA
GID.646529896	10.0183	9.95044	9.98804	11.3211	11.065	10.9562	10.2459	10.6497	10.2169	10.8215	UCYNA1	UCYN_00980		RP-L21	Ribosome	LSU ribosomal protein L21P [Cyanobacterium UCYN-A: NC_013771] (-)strand	no	none	NA	NA
GID.646529895	8.25887	8.0888	8.00128	8.45984	8.53527	8.35862	7.89401	8.45583	7.72833	8.58201	UCYNA1	UCYN_00970		RP-L27	Ribosome	LSU ribosomal protein L27P [Cyanobacterium UCYN-A: NC_013771] (-)strand	no	none	NA	NA
GID.646529894	5.44546	5.2945	5.65619	5.18051	5.46569	5.28893	5.35092	5.60227	5.37332	5.57165	UCYNA1	UCYN_00960		glcH	Transporter	Na+/proline symporter [Cyanobacterium UCYN-A: NC_013771] (+)strand (Posible glucose transporter described in Mu√±oz-Mar√≠n et al., 2013.PNAS.)	no	none	NA	NA
GID.646529893	6.47282	6.06992	6.52022	6.40139	6.14035	6.27575	6.18712	5.96842	6.40554	5.96016	UCYNA1	UCYN_00950				predicted membrane protein [Cyanobacterium UCYN-A: NC_013771] (-)strand	no	none	NA	NA
GID.646529892	4.50083	5.04994	4.75294	4.75235	5.21501	5.26013	4.47309	5.05619	5.07814	4.88726	UCYNA1	UCYN_00940		petF	Photosynthesis	ferredoxin, (2Fe-2S) [Cyanobacterium UCYN-A: NC_013771] (+)strand	no	none	NA	NA
GID.646529890	6.53415	5.98229	5.97322	6.51924	5.88295	5.86155	6.25419	6.28896	5.99892	6.19827	UCYNA1	UCYN_00920				Integral membrane protein DUF6 [Cyanobacterium UCYN-A: NC_013771] (+)strand	no	none	NA	NA
GID.646530935	5.49412	5.82533	6.00192	6.12044	6.80872	6.28656	5.46108	5.64079	5.72235	5.99683	UCYNA1	UCYN_11620		gcvT	Amino acid metabolism	aminomethyltransferase [Cyanobacterium UCYN-A: NC_013771] (+)strand	no	none	NA	NA
GID.646529889	5.69037	5.45994	5.5129	5.9025	5.53528	5.58679	5.37954	5.37807	5.73799	5.41985	UCYNA1	UCYN_00910				uncharacterized low-complexity protein [Cyanobacterium UCYN-A: NC_013771] (+)strand	no	none	NA	NA
GID.646529888	5.75994	5.57602	5.72461	6.09085	5.86526	5.92012	5.43212	5.62978	5.92595	5.49728	UCYNA1	UCYN_00890				hypothetical protein [Cyanobacterium UCYN-A: NC_013771] (+)strand	no	none	NA	NA
GID.646529887	5.6102	5.49701	5.81635	5.55673	5.77441	5.47625	5.65434	5.60085	5.46894	5.36766	UCYNA1	UCYN_00880				hypothetical protein [Cyanobacterium UCYN-A: NC_013771] (+)strand	no	none	NA	NA
GID.646529886	6.82084	6.98818	6.77509	6.99407	6.73173	7.31604	6.71834	6.91441	6.66873	7.13072	UCYNA1	UCYN_00870		GGPS	Metabolism of terpenoids and polyketides	farnesyl-diphosphate synthase [Cyanobacterium UCYN-A: NC_013771] (+)strand	no	none	NA	NA
GID.646529885	6.20226	6.2384	6.08015	6.3889	5.88155	6.02072	6.44556	5.75745	5.86709	5.39776	UCYNA1	UCYN_00860		E2.7.7.3A	Metabolism of cofactors and vitamins	Phosphopantetheine adenylyltransferase [Cyanobacterium UCYN-A: NC_013771] (-)strand	no	none	NA	NA
GID.646529884	6.02374	6.11142	6.29324	6.16583	6.29353	6.13796	6.49513	6.02287	5.99847	6.27991	UCYNA1	UCYN_00850				hypothetical protein [Cyanobacterium UCYN-A: NC_013771] (+)strand	no	none	NA	NA
GID.646529883	8.09311	7.87687	8.03448	7.67009	7.64354	7.34569	7.98605	8.18773	8.11368	8.33698	UCYNA1	UCYN_00840				hypothetical protein [Cyanobacterium UCYN-A: NC_013771] (+)strand	yes	sunrise_peak_edge.172	5.70217	0.239576
GID.646529882	4.89652	4.88362	4.7102	5.09494	4.99853	5.15893	4.72261	4.9737	4.91845	4.9306	UCYNA1	UCYN_00830		pgm	Glycolysis	Phosphoglucomutase/phosphomannomutase, alpha/beta/alpha domain II, III and C-terminal domain [Cyanobacterium UCYN-A: NC_013771] (+)strand	no	none	NA	NA
GID.646529881	5.03604	4.87773	4.71452	4.75877	4.39397	4.68959	4.88004	4.89999	4.76629	4.85764	UCYNA1	UCYN_00820		modA	ABC transporters	molybdenum ABC transporter, periplasmic molybdate-binding protein [Cyanobacterium UCYN-A: NC_013771] (-)strand	no	none	NA	NA
GID.646529880	6.24057	5.81341	5.86985	5.83375	5.84352	5.68234	5.77389	5.87495	6.33947	6.2747	UCYNA1	UCYN_00810				GTP-binding protein LepA [Cyanobacterium UCYN-A: NC_013771] (+)strand	no	none	NA	NA
GID.646529879	5.39179	5.30794	5.02423	6.02934	6.5489	6.76636	5.02977	4.86855	5.23227	5.36619	UCYNA1	UCYN_00800		hpnH	Nitrogen fixation	hopanoid biosynthesis associated radical SAM protein HpnH [Cyanobacterium UCYN-A: NC_013771] (-)strand	no	none	NA	NA
GID.646530934	6.81106	6.75454	6.77661	6.72712	6.9248	6.79862	6.94645	6.64198	6.92999	6.59555	UCYNA1	UCYN_11610				hypothetical protein [Cyanobacterium UCYN-A: NC_013771] (+)strand	no	none	NA	NA
GID.646529878	5.51723	6.12114	5.98068	6.19888	6.49175	6.34399	5.90053	5.28831	5.76938	5.84044	UCYNA1	UCYN_00790		rnhA	DNA replication	RNase HI [Cyanobacterium UCYN-A: NC_013771] (-)strand	yes	sunset_peak_edge.174	5.67934	0.241132
GID.646529877	4.72148	4.88553	4.56256	4.65349	4.73906	5.27517	4.27891	4.38945	4.81517	5.10552	UCYNA1	UCYN_00780		secG	Bacterial secretion system	protein translocase, SecG subunit [Cyanobacterium UCYN-A: NC_013771] (+)strand	no	none	NA	NA
GID.646529876	7.25526	6.9658	7.18088	6.94231	7.0678	7.02742	7.30397	6.63124	7.05123	6.49441	UCYNA1	UCYN_00770		gpmI	Glycolysis	phosphoglycerate mutase [Cyanobacterium UCYN-A: NC_013771] (+)strand	no	none	NA	NA
GID.646529875	4.88992	5.01878	5.11887	5.17255	4.93581	4.93838	5.02502	5.04615	5.01544	5.12661	UCYNA1	UCYN_00760				rRNA methylase, putative, group 3 [Cyanobacterium UCYN-A: NC_013771] (+)strand	no	none	NA	NA
GID.646529874	6.66995	7.04496	6.60562	6.96067	7.36048	7.46743	6.76297	7.28769	7.12824	7.44612	UCYNA1	UCYN_00750				hypothetical protein [Cyanobacterium UCYN-A: NC_013771] (+)strand	no	none	NA	NA
GID.646529873	2.18055	4.17563	4.39048	5.16539	6.60394	6.21297	3.44442	1.77949	1.45311	5.20456	UCYNA1	UCYN_00740				anti-anti-sigma factor [Cyanobacterium UCYN-A: NC_013771] (+)strand	no	none	NA	NA
GID.646529871	6.46547	6.59474	6.52003	6.2175	6.59698	6.20708	6.77873	6.29241	6.39022	5.9748	UCYNA1	UCYN_00720				Fe-S oxidoreductase [Cyanobacterium UCYN-A: NC_013771] (-)strand	no	none	NA	NA
GID.646529870	7.83404	7.492	7.17572	8.42372	8.23179	8.66392	7.89871	8.59457	7.75032	8.32268	UCYNA1	UCYN_00710		hyaB	Two-component system	Ni,Fe-hydrogenase I large subunit [Cyanobacterium UCYN-A: NC_013771] (+)strand	no	none	NA	NA
GID.646529869	8.01314	8.08135	8.01203	8.24878	7.82257	8.00918	8.1022	8.40705	8.22568	8.16209	UCYNA1	UCYN_00690		hyaA	Microbial metabolism in diverse environments	(NiFe) uptake hydrogenase small subunit [Cyanobacterium UCYN-A: NC_013771] (+)strand	no	none	NA	NA
GID.646530933	6.85223	6.86002	6.91064	6.89688	6.66805	6.79459	6.92616	6.88174	7.11119	6.7801	UCYNA1	UCYN_11600				conserved hypothetical protein, cofD-related protein [Cyanobacterium UCYN-A: NC_013771] (+)strand	no	none	NA	NA
GID.646529868	4.89003	4.69761	4.96607	4.94489	5.10506	5.21278	4.57519	4.70344	4.8918	4.68234	UCYNA1	UCYN_00680				ring-hydroxylating dioxygenase, large terminal subunit [Cyanobacterium UCYN-A: NC_013771] (+)strand	no	none	NA	NA
GID.646529866	5.43608	4.98398	5.53279	5.1794	5.516	5.09753	5.55001	5.49167	5.52113	5.31765	UCYNA1	UCYN_00660		relA	Purine metabolism	(p)ppGpp synthetase, RelA/SpoT family [Cyanobacterium UCYN-A: NC_013771] (-)strand	no	none	NA	NA
GID.646529865	4.72579	5.19016	5.34059	5.31044	5.9498	5.51225	4.71286	5.05473	4.7233	5.66322	UCYNA1	UCYN_00650		glmU	Amino sugar and nucleotide sugar metabolism	UDP-N-acetylglucosamine pyrophosphorylase /glucosamine-1-phosphate N-acetyltransferase [Cyanobacterium UCYN-A: NC_013771] (+)strand	no	none	NA	NA
GID.646529863	6.78606	6.33057	6.52149	6.90242	6.85312	6.77945	6.2302	6.35281	6.36434	6.61524	UCYNA1	UCYN_00630		pyrG	Nucleotide metabolism	CTP synthase [Cyanobacterium UCYN-A: NC_013771] (-)strand	no	none	NA	NA
GID.646529862	4.94645	4.79637	4.63212	5.25698	5.1508	5.06836	4.98249	5.17291	4.99463	5.14892	UCYNA1	UCYN_00620				hypothetical protein [Cyanobacterium UCYN-A: NC_013771] (+)strand	no	none	NA	NA
GID.646529858	5.61252	6.53877	6.52928	5.43378	5.80528	5.64223	5.02238	5.15393	5.61028	6.51437	UCYNA1	UCYN_00580		bfr	Porphyrin and chlorophyll metabolism	bacterioferritin (cytochrome b1) [Cyanobacterium UCYN-A: NC_013771] (-)strand	no	none	NA	NA
GID.646530932	7.38511	7.48492	6.98215	6.90814	7.51454	7.43885	7.28431	7.69631	7.90115	7.3555	UCYNA1	UCYN_11590		ndhH	Oxidative phosphorylation	NADH dehydrogenase subunit D [Cyanobacterium UCYN-A: NC_013771] (-)strand	no	none	NA	NA
GID.646529856	4.74535	4.58285	4.24811	4.73221	4.25439	5.26482	4.2492	5.08496	5.05354	4.74352	UCYNA1	UCYN_00560		birA	Metabolism of cofactors and vitamins	birA, biotin-(acetyl-CoA-carboxylase) ligase [Cyanobacterium UCYN-A: NC_013771] (-)strand	no	none	NA	NA
GID.646529855	6.12495	6.37339	6.21556	5.95718	6.04314	5.90716	5.77011	6.45887	6.41221	6.40453	UCYNA1	UCYN_00550				hypothetical protein [Cyanobacterium UCYN-A: NC_013771] (-)strand	no	none	NA	NA
GID.646529854	7.95122	7.80771	7.22029	7.42407	7.41041	8.21525	8.06617	8.91638	7.94542	8.42274	UCYNA1	UCYN_00540		ndhC	Oxidative phosphorylation	NADH dehydrogenase subunit A [Cyanobacterium UCYN-A: NC_013771] (-)strand	no	none	NA	NA
GID.646529853	10.1088	9.56574	9.79913	10.013	9.75586	9.74739	10.1642	10.3855	9.91953	10.4897	UCYNA1	UCYN_00530		ndhK	Oxidative phosphorylation	NADH dehydrogenase subunit B [Cyanobacterium UCYN-A: NC_013771] (-)strand	no	none	NA	NA
GID.646529852	6.94134	6.93427	6.89716	6.81657	6.96029	6.82795	7.2482	7.13716	6.82739	6.70277	UCYNA1	UCYN_00520		ndhJ	Oxidative phosphorylation	NADH dehydrogenase subunit C [Cyanobacterium UCYN-A: NC_013771] (-)strand	no	none	NA	NA
GID.646529851	5.75627	5.93278	5.84198	5.74996	5.45137	5.70718	5.82141	5.94092	6.02351	5.67681	UCYNA1	UCYN_00510		mfd	Nucleotide excision repair	transcription-repair coupling factor [Cyanobacterium UCYN-A: NC_013771] (+)strand	no	none	NA	NA
GID.646531035	7.60596	7.74274	8.45668	8.21528	7.13572	7.00127	7.21419	7.58026	7.21296	8.95805	UCYNA1	UCYN_12640		dnaK	RNA degradation	chaperone protein DnaK [Cyanobacterium UCYN-A: NC_013771] (+)strand	no	none	NA	NA
GID.646529848	6.86149	6.97485	7.12597	6.79041	6.52439	6.62459	6.63238	6.52232	6.92565	7.04954	UCYNA1	UCYN_00480		glyA	Amino acid metabolism	serine hydroxymethyltransferase [Cyanobacterium UCYN-A: NC_013771] (+)strand	yes	edge.182	5.9607	0.226156
GID.646530931	4.25393	5.02263	4.74577	5.28192	5.49848	4.8153	4.56121	4.1974	4.31951	5.32726	UCYNA1	UCYN_11580				thiol-disulfide isomerase-like thioredoxin [Cyanobacterium UCYN-A: NC_013771] (+)strand	no	none	NA	NA
GID.646529847	6.85257	6.96552	7.46165	7.11199	6.78926	6.61895	6.96617	6.86693	6.75597	7.51269	UCYNA1	UCYN_00470		ecfA1	ABC transporters	ABC-type cobalt transport system, ATPase component [Cyanobacterium UCYN-A: NC_013771] (+)strand	no	none	NA	NA
GID.646529846	7.10705	7.47354	8.47125	7.99581	6.92789	7.40806	7.09423	6.85867	6.89336	8.25404	UCYNA1	UCYN_00460				SPFH domain, Band 7 family protein [Cyanobacterium UCYN-A: NC_013771] (+)strand	no	none	NA	NA
GID.646529845	4.53048	4.65782	4.29103	4.45558	4.79229	6.13647	5.62029	4.28215	4.43574	4.09717	UCYNA1	UCYN_00450				hypothetical protein [Cyanobacterium UCYN-A: NC_013771] (+)strand	no	none	NA	NA
GID.646529843	5.84829	5.86893	6.09356	5.7796	6.16868	6.22513	6.26008	5.57284	5.68956	5.8506	UCYNA1	UCYN_00430		recO	Homologous recombination	DNA replication and repair protein RecO [Cyanobacterium UCYN-A: NC_013771] (-)strand	no	none	NA	NA
GID.646529842	7.40073	7.47369	7.48195	7.22033	7.34049	7.48053	7.38767	7.44496	7.57187	7.44845	UCYNA1	UCYN_00420		IARS	Aminoacyl-tRNA biosynthesis	Isoleucyl-tRNA synthetase [Cyanobacterium UCYN-A: NC_013771] (-)strand	no	none	NA	NA
GID.646529840	5.3185	5.54336	5.82916	5.33573	5.62802	6.04402	5.55678	5.57145	5.67036	5.14799	UCYNA1	UCYN_00400				tetratricopeptide repeat protein [Cyanobacterium UCYN-A: NC_013771] (-)strand	no	none	NA	NA
GID.646529838	6.96409	6.91909	7.1492	7.16184	7.17244	7.3357	7.13732	6.93519	7.11701	7.1187	UCYNA1	UCYN_00380		rne	RNA degradation	ribonuclease, Rne/Rng family [Cyanobacterium UCYN-A: NC_013771] (-)strand	no	none	NA	NA
GID.646529837	7.9947	7.78381	7.95156	7.76576	7.64465	7.81754	7.8074	7.35905	7.96544	7.52238	UCYNA1	UCYN_00370		msmX	ABC transporters	carbohydrate ABC transporter ATP-binding protein, CUT1 family [Cyanobacterium UCYN-A: NC_013771] (-)strand	no	none	NA	NA
GID.646529836	5.32953	5.40772	5.18855	5.12752	5.26761	5.62568	5.21691	5.33756	5.45692	5.63106	UCYNA1	UCYN_00360		accB	Pyruvate / TCA cycle	biotin carboxyl carrier protein [Cyanobacterium UCYN-A: NC_013771] (+)strand	no	none	NA	NA
GID.646529835	5.5563	5.68055	5.56984	5.29209	5.71237	5.947	5.58313	5.34801	5.67153	6.04153	UCYNA1	UCYN_00350				translation elongation factor P (EF-P) [Cyanobacterium UCYN-A: NC_013771] (+)strand	no	none	NA	NA
GID.646529834	5.26511	5.42651	5.28283	5.37576	5.94158	5.75385	5.53113	4.95504	5.24095	4.96521	UCYNA1	UCYN_00340		asd	Amino acid metabolism	aspartate semialdehyde dehydrogenase [Cyanobacterium UCYN-A: NC_013771] (-)strand	no	none	NA	NA
GID.646529833	5.21088	5.71481	5.32227	5.2738	5.58617	5.07478	5.07004	4.98633	5.30371	5.21069	UCYNA1	UCYN_00330		dapA	Amino acid metabolism	dihydrodipicolinate synthase [Cyanobacterium UCYN-A: NC_013771] (-)strand	no	none	NA	NA
GID.646529832	5.93556	5.90117	5.80052	6.42808	6.73779	6.3422	5.52031	5.59227	5.73621	6.41285	UCYNA1	UCYN_00320		rnj	RNA degradation	hypothetical protein [Cyanobacterium UCYN-A: NC_013771] (-)strand	no	none	NA	NA
GID.646529831	5.49717	5.57314	5.52839	5.44141	5.45056	5.62493	5.39795	5.46924	5.82242	5.52718	UCYNA1	UCYN_00310				restriction endonuclease [Cyanobacterium UCYN-A: NC_013771] (+)strand	no	none	NA	NA
GID.646529829	6.76359	6.59532	6.95835	7.01844	6.80149	6.57708	6.84591	6.69709	6.59309	6.68573	UCYNA1	UCYN_00290		uvrC	Nucleotide excision repair	Excinuclease ABC subunit C [Cyanobacterium UCYN-A: NC_013771] (-)strand	no	none	NA	NA
GID.646529828	4.70077	4.69341	4.73362	4.81532	4.96916	4.91255	4.47756	4.28176	4.04139	4.46277	UCYNA1	UCYN_00270				superfamily II RNA helicase [Cyanobacterium UCYN-A: NC_013771] (+)strand	no	none	NA	NA
GID.646529827	5.05814	5.72025	5.43475	5.95111	5.84174	5.90006	5.07309	5.1742	5.64267	5.59284	UCYNA1	UCYN_00260		LARS	Aminoacyl-tRNA biosynthesis	leucyl-tRNA synthetase [Cyanobacterium UCYN-A: NC_013771] (-)strand	no	none	NA	NA
GID.646529825	6.49792	6.45382	6.47377	6.29905	6.32238	6.36908	6.46195	6.35719	6.50844	6.34121	UCYNA1	UCYN_00240		GAPDH	Glycolysis	glyceraldehyde-3-phosphate dehydrogenase [Cyanobacterium UCYN-A: NC_013771] (+)strand	no	none	NA	NA
GID.646529824	6.02348	5.68202	5.62395	5.92926	5.84817	6.08657	5.81848	6.22925	6.07337	6.13862	UCYNA1	UCYN_00230				PRC-barrel protein [Cyanobacterium UCYN-A: NC_013771] (-)strand	no	none	NA	NA
GID.646529821	6.73349	6.53801	6.47215	6.14022	6.22879	6.53348	6.38644	6.43641	6.5314	6.53191	UCYNA1	UCYN_00200		dxr	Metabolism of terpenoids and polyketides	1-deoxy-D-xylulose 5-phosphate reductoisomerase [Cyanobacterium UCYN-A: NC_013771] (+)strand	no	none	NA	NA
GID.646529820	5.65882	5.91321	5.89377	5.96163	5.60099	5.79446	5.85888	5.41244	5.66281	5.7222	UCYNA1	UCYN_00190		rnr	RNA degradation	exoribonuclease R [Cyanobacterium UCYN-A: NC_013771] (+)strand	no	none	NA	NA
GID.646529819	7.27927	7.67115	8.03926	8.55502	8.16693	8.05055	7.36594	6.97103	7.42202	7.94695	UCYNA1	UCYN_00180				hypothetical protein [Cyanobacterium UCYN-A: NC_013771] (-)strand	yes	sunset_peak_edge.174	6.11491	0.1958
GID.646529818	6.36514	7.11549	6.93092	7.4078	7.32341	7.18928	6.18638	5.82487	6.14041	7.47136	UCYNA1	UCYN_00170				transcriptional regulator, BolA protein family [Cyanobacterium UCYN-A: NC_013771] (-)strand	no	none	NA	NA
GID.646529817	7.6866	8.15724	7.27249	7.11628	7.1007	7.34135	7.01663	7.45884	7.75825	7.82049	UCYNA1	UCYN_00160		grxD	Chaperones and folding catalysts	glutaredoxin-related protein [Cyanobacterium UCYN-A: NC_013771] (-)strand	yes	other	5.66433	0.244877
GID.646529816	5.46267	5.5313	5.6424	5.88217	5.93039	5.80997	5.68607	5.4192	5.2662	5.86695	UCYNA1	UCYN_00150				two component transcriptional regulator, winged helix family [Cyanobacterium UCYN-A: NC_013771] (-)strand	no	none	NA	NA
GID.646530928	4.94448	4.88541	4.80509	4.989	5.09116	4.82554	4.95806	5.05888	5.09707	5.11529	UCYNA1	UCYN_11550				predicted permease [Cyanobacterium UCYN-A: NC_013771] (-)strand	no	none	NA	NA
GID.646529814	6.96056	6.77012	6.53483	6.75804	6.56794	6.63716	7.05238	6.4849	6.80025	6.3799	UCYNA1	UCYN_00120		ubiE	Metabolism of cofactors and vitamins	demethylmenaquinone methyltransferase [Cyanobacterium UCYN-A: NC_013771] (+)strand	no	none	NA	NA
GID.646529812	7.21828	6.92361	6.69834	6.50611	6.68789	7.13224	6.72402	7.35772	6.89281	7.65279	UCYNA1	UCYN_00100		chlI	Porphyrin and chlorophyll metabolism	protoporphyrin IX magnesium-chelatase [Cyanobacterium UCYN-A: NC_013771] (+)strand	no	none	NA	NA
GID.646529806	6.36544	6.35823	6.27626	6.2566	6.42891	6.50302	6.1245	6.54185	6.32072	6.56401	UCYNA1	UCYN_12760				TRAP-type mannitol/chloroaromatic compound transport system, periplasmic component [Cyanobacterium UCYN-A: NC_013771] (+)strand	no	none	NA	NA
GID.646530926	6.33152	6.16884	6.22415	6.13151	6.10533	5.97548	6.08829	6.04812	6.32683	5.92194	UCYNA1	UCYN_11530		queC	Metabolism of cofactors and vitamins	preQ(0) biosynthesis protein QueC [Cyanobacterium UCYN-A: NC_013771] (-)strand	no	none	NA	NA
GID.646530925	6.07834	6.05677	6.05249	5.70166	6.31826	6.39457	5.83846	6.1856	6.15919	6.09476	UCYNA1	UCYN_11520		E2.7.1.71	Amino acid metabolism	shikimate kinase [Cyanobacterium UCYN-A: NC_013771] (+)strand	no	none	NA	NA
GID.646530924	5.5625	5.68328	5.6777	5.45136	6.1833	5.97809	5.61426	5.39075	5.74091	5.3013	UCYNA1	UCYN_11510				subtilisin-like serine protease [Cyanobacterium UCYN-A: NC_013771] (-)strand	no	none	NA	NA
GID.646530922	6.98605	6.97234	6.73705	7.06008	6.94049	6.67739	6.8689	6.83285	6.61842	7.02597	UCYNA1	UCYN_11490		cobP	Porphyrin and chlorophyll metabolism	adenosylcobinamide kinase [Cyanobacterium UCYN-A: NC_013771] (-)strand	no	none	NA	NA
GID.646530921	5.68589	5.41899	5.5747	5.33526	5.32582	5.26477	5.48284	5.45293	5.46863	5.21638	UCYNA1	UCYN_11480				Glycine/D-amino acid oxidases (deaminating) [Cyanobacterium UCYN-A: NC_013771] (-)strand	no	none	NA	NA
GID.646531034	4.4925	4.81168	4.98745	5.46667	5.18213	4.84638	4.96788	4.73098	4.66028	4.57934	UCYNA1	UCYN_12630				multidrug resistance efflux pump [Cyanobacterium UCYN-A: NC_013771] (+)strand	yes	sunset_peak_edge.174	5.74794	0.245743
GID.646530919	6.23756	6.08287	5.96719	6.32156	5.93281	6.09834	5.99229	6.06245	6.20333	5.83926	UCYNA1	UCYN_11460				phosphomannomutase [Cyanobacterium UCYN-A: NC_013771] (+)strand	no	none	NA	NA
GID.646530918	6.05561	6.01813	6.06689	6.08981	6.00506	6.14528	6.35483	5.97888	6.14599	6.15772	UCYNA1	UCYN_11450				Yup8H12 [Cyanobacterium UCYN-A: NC_013771] (-)strand	no	none	NA	NA
GID.646530917	5.31149	4.98866	5.25495	4.87874	4.99799	4.96245	5.17107	4.91774	5.07564	4.8634	UCYNA1	UCYN_11440		thyA	Nucleotide metabolism	thymidylate synthase [Cyanobacterium UCYN-A: NC_013771] (-)strand	no	none	NA	NA
GID.646530916	5.14141	5.26647	5.33845	5.24887	5.15131	5.23813	5.33785	4.68575	5.316	4.81002	UCYNA1	UCYN_11430		dut	Nucleotide metabolism	deoxyuridine 5'-triphosphate nucleotidohydrolase [Cyanobacterium UCYN-A: NC_013771] (-)strand	no	none	NA	NA
GID.646530915	5.88762	6.01266	6.24688	6.35829	6.22691	6.15683	5.97723	5.97709	5.85365	6.20295	UCYNA1	UCYN_11420		comEB	Nucleotide metabolism	deoxycytidylate deaminase [Cyanobacterium UCYN-A: NC_013771] (-)strand	yes	sunset_peak_edge.174	5.93143	0.234293
GID.646530914	4.81313	5.20614	5.34031	5.69024	5.63412	5.23801	4.58344	4.64099	4.31539	5.46602	UCYNA1	UCYN_11410				K+ transport system, NAD-binding component [Cyanobacterium UCYN-A: NC_013771] (+)strand	yes	sunset_peak_edge.174	5.74	0.247623
GID.646530913	5.54571	5.65477	5.46826	5.35325	5.43437	5.71741	5.81309	5.31903	5.52997	5.487	UCYNA1	UCYN_11400				potassium uptake protein, TrkH family [Cyanobacterium UCYN-A: NC_013771] (+)strand	no	none	NA	NA
GID.646530912	5.85449	5.9021	5.94422	6.02381	5.60221	6.04052	5.79051	5.94216	6.05471	6.06616	UCYNA1	UCYN_11390		KARS	Aminoacyl-tRNA biosynthesis	lysyl-tRNA synthetase (class II) [Cyanobacterium UCYN-A: NC_013771] (-)strand	no	none	NA	NA
GID.646530911	6.98375	6.79776	7.00167	6.46948	6.70665	7.06	6.83764	6.07361	6.87679	5.89635	UCYNA1	UCYN_11380				thioredoxin-like protein [Cyanobacterium UCYN-A: NC_013771] (-)strand	no	none	NA	NA
GID.646530910	6.74495	7.01667	7.23408	7.15351	6.58539	6.81028	6.80873	7.03505	6.68921	7.30199	UCYNA1	UCYN_11370		dnaK	RNA degradation	chaperone protein DnaK [Cyanobacterium UCYN-A: NC_013771] (-)strand	no	none	NA	NA
GID.646531033	9.37228	7.95983	6.62214	6.25085	6.30127	6.58245	7.67722	11.7041	9.28965	8.55433	UCYNA1	UCYN_12620		COP23	Circadian protein	Circadian oscillating protein COP23	yes	sunrise_peak_edge.172	5.81838	0.240632
GID.646530908	5.12779	4.98342	5.01438	5.17537	5.01375	5.01701	5.07524	5.35741	5.13166	5.54703	UCYNA1	UCYN_11350				hypothetical protein [Cyanobacterium UCYN-A: NC_013771] (-)strand	no	none	NA	NA
GID.646530905	4.74864	4.67255	4.73632	5.3769	5.51879	4.70717	4.27454	4.08621	4.22988	5.23454	UCYNA1	UCYN_11320				hypothetical protein [Cyanobacterium UCYN-A: NC_013771] (-)strand	no	none	NA	NA
GID.646530904	4.7159	4.77212	4.94569	4.80703	4.40234	5.22741	4.34319	4.63128	4.70313	5.21152	UCYNA1	UCYN_11310				hypothetical protein [Cyanobacterium UCYN-A: NC_013771] (-)strand	no	none	NA	NA
GID.646530903	4.79267	5.224	5.5328	5.4412	5.96571	6.14449	5.42339	4.92471	5.38581	5.16849	UCYNA1	UCYN_11300		RP-S6	Ribosome	SSU ribosomal protein S6P [Cyanobacterium UCYN-A: NC_013771] (-)strand	yes	sunset_peak_edge.174	5.72012	0.247048
GID.646530901	5.79363	5.90044	5.84726	5.72524	5.41472	5.56053	5.88288	5.57424	5.70468	5.27692	UCYNA1	UCYN_11280		alr	Amino acid metabolism	alanine racemase [Cyanobacterium UCYN-A: NC_013771] (+)strand	no	none	NA	NA
GID.646530899	4.93826	5.04902	5.02092	5.06062	5.07019	4.68333	4.6864	5.06519	4.8837	5.08298	UCYNA1	UCYN_11250		manC	Amino sugar and nucleotide sugar metabolism	mannose-1-phosphate guanylyltransferase (GDP) /mannose-6-phosphate isomerase, type 2 [Cyanobacterium UCYN-A: NC_013771] (-)strand	no	none	NA	NA
GID.646530897	5.02174	5.42584	6.6971	7.04914	6.44708	5.21438	5.00063	4.78503	5.22668	5.97389	UCYNA1	UCYN_11230				hypothetical protein [Cyanobacterium UCYN-A: NC_013771] (-)strand	yes	sunset_peak_edge.174	6.00825	0.217382
GID.646530896	6.20882	6.35199	6.58366	6.80778	6.7228	6.54456	6.50214	6.1255	6.52005	6.29785	UCYNA1	UCYN_11220				signal peptide peptidase A [Cyanobacterium UCYN-A: NC_013771] (+)strand	yes	sunset_peak_edge.174	5.65876	0.242737
GID.646530895	6.77977	6.60993	6.9412	6.79418	6.62646	6.75035	6.79889	6.66248	6.81049	6.71971	UCYNA1	UCYN_11210		AROA2	Amino acid metabolism	3-deoxy-D-arabinoheptulosonate-7-phosphate synthase [Cyanobacterium UCYN-A: NC_013771] (+)strand	no	none	NA	NA
GID.646530893	7.68235	7.5992	7.61754	7.8234	7.96351	7.80292	7.66248	7.7069	7.6755	7.72106	UCYNA1	UCYN_11190				hypothetical protein [Cyanobacterium UCYN-A: NC_013771] (-)strand	no	none	NA	NA
GID.646530891	5.3257	5.22177	5.25766	5.38084	5.61771	4.94092	5.19804	5.19821	5.47217	5.31078	UCYNA1	UCYN_11170				Protein of unknown function (DUF1230) [Cyanobacterium UCYN-A: NC_013771] (-)strand	no	none	NA	NA
GID.646530890	5.20096	5.07526	4.88137	5.03323	5.12594	5.03248	4.72988	5.13509	5.25557	5.46173	UCYNA1	UCYN_11160		E3.5.1.1	Amino acid metabolism	L-asparaginase II [Cyanobacterium UCYN-A: NC_013771] (-)strand	no	none	NA	NA
GID.646531031	5.82467	5.88449	5.85417	5.96632	5.66994	5.58413	5.84334	5.69439	5.82282	5.78527	UCYNA1	UCYN_12600		murQ	Amino sugar and nucleotide sugar metabolism	N-acetylmuramic acid 6-phosphate etherase [Cyanobacterium UCYN-A: NC_013771] (-)strand	no	none	NA	NA
GID.646530888	5.04891	5.12185	4.89884	5.01719	4.83788	4.77779	4.96797	5.33017	5.15463	5.1969	UCYNA1	UCYN_11140				DnaJ-class molecular chaperone with C-terminal Zn finger domain [Cyanobacterium UCYN-A: NC_013771] (+)strand	no	none	NA	NA
GID.646530887	5.07303	4.93282	4.53946	4.31219	4.73009	4.77928	4.71701	5.63636	5.32817	5.27485	UCYNA1	UCYN_11130				hypothetical protein [Cyanobacterium UCYN-A: NC_013771] (+)strand	no	none	NA	NA
GID.646530886	7.76752	7.39799	6.99669	6.59569	7.5692	7.78264	7.30763	8.3375	7.99032	7.73764	UCYNA1	UCYN_11120		ndhL	Oxidative phosphorylation	NADH dehydrogenase transmembrane subunit [Cyanobacterium UCYN-A: NC_013771] (+)strand	no	none	NA	NA
GID.646530885	4.58554	4.61937	4.52	4.88128	4.24183	4.37887	4.60372	4.56699	4.32203	4.62325	UCYNA1	UCYN_11110				CO2 hydration protein [Cyanobacterium UCYN-A: NC_013771] (+)strand	no	none	NA	NA
GID.646530884	5.59244	5.51883	5.48127	5.35375	5.44059	5.24711	5.34264	5.77271	5.84081	6.07922	UCYNA1	UCYN_11100				DNA replication and repair protein RecN [Cyanobacterium UCYN-A: NC_013771] (+)strand	no	none	NA	NA
GID.646530883	5.31753	6.05413	5.87305	5.83183	6.6245	6.008	5.28488	4.98287	5.0166	6.02138	UCYNA1	UCYN_11090				molybdopterin synthase subunit MoaD [Cyanobacterium UCYN-A: NC_013771] (+)strand	no	none	NA	NA
GID.646530882	4.73482	5.33628	4.98772	4.74632	5.34394	5.22043	4.74647	4.79003	4.77783	4.79254	UCYNA1	UCYN_11080				hypothetical protein [Cyanobacterium UCYN-A: NC_013771] (-)strand	no	none	NA	NA
GID.646530881	5.62258	5.61007	5.91667	5.99258	5.88154	5.80946	5.96433	5.61472	5.90509	5.64694	UCYNA1	UCYN_11070		mlaE	ABC transporters	hypothetical protein [Cyanobacterium UCYN-A: NC_013771] (-)strand	no	none	NA	NA
GID.646530879	6.19667	6.27046	6.41135	6.40635	6.49732	6.34116	6.36291	5.90299	6.26769	5.92138	UCYNA1	UCYN_11050				uracil-DNA glycosylase [Cyanobacterium UCYN-A: NC_013771] (-)strand	no	none	NA	NA
GID.646530877	6.43586	6.65312	6.48234	6.33363	6.37267	6.46311	7.24658	8.62904	6.6849	7.58173	UCYNA1	UCYN_11030				Ca2+-binding protein (EF-Hand superfamily) [Cyanobacterium UCYN-A: NC_013771] (-)strand	no	none	NA	NA
GID.646530876	5.13849	4.63475	4.70697	4.93056	4.62704	4.54719	4.86601	4.62715	4.84745	4.60232	UCYNA1	UCYN_11020				GTP-binding protein Era [Cyanobacterium UCYN-A: NC_013771] (+)strand	no	none	NA	NA
GID.646530874	4.90141	5.09561	4.91803	5.7298	5.0921	4.74456	4.61621	5.14192	4.83085	5.35564	UCYNA1	UCYN_11000				hypothetical protein [Cyanobacterium UCYN-A: NC_013771] (+)strand	no	none	NA	NA
GID.646530873	6.20435	6.83806	7.35221	8.98077	7.60758	6.91408	6.0844	5.64978	6.07581	7.43871	UCYNA1	UCYN_10990				methyltransferase, FkbM family [Cyanobacterium UCYN-A: NC_013771] (+)strand	yes	sunset_peak_edge.174	5.91101	0.235678
GID.646530872	10.4563	10.3985	10.6445	10.7784	10.3468	10.2238	10.6104	10.7487	10.4963	10.7869	UCYNA1	UCYN_10980				RRM domain-containing RNA-binding protein [Cyanobacterium UCYN-A: NC_013771] (+)strand	no	none	NA	NA
GID.646530870	6.03227	6.27502	6.43892	6.6922	6.30751	6.1451	6.11145	5.94284	6.51029	6.48531	UCYNA1	UCYN_10960		upp	Nucleotide metabolism	uracil phosphoribosyltransferase [Cyanobacterium UCYN-A: NC_013771] (+)strand	no	none	NA	NA
GID.646530868	5.97236	5.94544	5.76402	5.81209	5.62901	5.72096	5.96504	6.07134	6.20245	5.81861	UCYNA1	UCYN_10940		chlD	Porphyrin and chlorophyll metabolism	protoporphyrin IX magnesium-chelatase [Cyanobacterium UCYN-A: NC_013771] (-)strand	yes	sunrise_peak_edge.172	5.69895	0.238669
GID.646530867	5.57887	5.63013	5.53394	5.49742	5.43804	5.30056	5.40406	5.65714	5.4974	5.54825	UCYNA1	UCYN_10930		CARP	Glutathione metabolism	leucyl aminopeptidase [Cyanobacterium UCYN-A: NC_013771] (+)strand	no	none	NA	NA
GID.646530866	7.1884	6.95779	6.89862	7.0187	6.97136	6.80128	7.21926	7.18286	7.02254	7.13372	UCYNA1	UCYN_10920		ALDH	Glycolysis	NAD-dependent aldehyde dehydrogenase [Cyanobacterium UCYN-A: NC_013771] (-)strand	no	none	NA	NA
GID.646530865	5.66285	5.72467	5.63836	5.73877	5.99974	6.02665	5.88274	5.70962	5.60515	5.66863	UCYNA1	UCYN_10910				glutamate--cysteine ligase, cyanobacterial, putative [Cyanobacterium UCYN-A: NC_013771] (-)strand	yes	edge.124	6.28684	0.159464
GID.646530864	5.26956	5.56737	6.59055	6.85825	5.28592	4.87224	4.18411	4.89965	4.96648	6.62143	UCYNA1	UCYN_10900				metalloendopeptidase-like membrane protein [Cyanobacterium UCYN-A: NC_013771] (-)strand	yes	edge.182	5.72929	0.249709
GID.646530495	10.3552	10.2205	9.91654	10.3841	10.8442	10.7953	10.944	11.2281	10.3111	11.5627	UCYNA1	UCYN_07110		psaA	Photosynthesis	photosystem I core protein PsaA [Cyanobacterium UCYN-A: NC_013771] (+)strand	no	none	NA	NA
GID.k99_462_UCYN_RS05640	6.32626	6.09944	6.25172	6.3466	6.14522	6.47595	6.66143	6.89462	6.34872	6.41131	UCYNA3	UCYN_RS05640	UCYN_11980	zwf	Pentose phosphate pathway	glucose-6-phosphate 1-dehydrogenase [Cyanobacterium UCYN-A: NC_013771] (+)strand	no	none	NA	NA
GID.k99_465_UCYN_RS02895	7.62193	8.85049	7.71035	7.21617	6.4756	6.32669	8.82745	11.0664	7.56317	10.1948	UCYNA3	UCYN_RS02895	UCYN_06150	nifD	Nitrogen fixation	Mo-nitrogenase MoFe protein subunit NifD precursor [Cyanobacterium UCYN-A: NC_013771] (+)strand	no	none	NA	NA
GID.k99_174_UCYN_RS01430	7.46943	7.43606	7.68566	8.02814	8.14551	7.75697	7.57245	7.36696	7.47769	7.51402	UCYNA3	UCYN_RS01430	UCYN_03050	dxs	Metabolism of cofactors and vitamins	1-deoxy-D-xylulose-5-phosphate synthase [Cyanobacterium UCYN-A: NC_013771] (-)strand	yes	sunset_peak_edge.174	6.32521	0.151167
GID.k99_63_UCYN_RS05190	6.63853	6.26676	6.2068	6.08624	5.95799	6.17162	7.32517	8.51313	6.18847	7.44219	UCYNA3	UCYN_RS05190	UCYN_11030			Ca2+-binding protein (EF-Hand superfamily) [Cyanobacterium UCYN-A: NC_013771] (-)strand	no	none	NA	NA
GID.k99_622_UCYN_RS02655	7.27348	7.18685	7.43536	7.03103	6.86294	6.80206	7.47566	7.22823	7.30735	7.42151	UCYNA3	UCYN_RS02655	UCYN_05660	speE	Amino acid metabolism	S-adenosylmethionine decarboxylase proenzyme [Cyanobacterium UCYN-A: NC_013771] (+)strand	no	none	NA	NA
GID.k99_168_UCYN_RS04680	5.57379	5.39565	5.35407	5.5824	5.42171	5.36984	5.36226	5.72832	5.70489	5.67322	UCYNA3	UCYN_RS04680	UCYN_09960	rnr	RNA degradation	RNAse R [Cyanobacterium UCYN-A: NC_013771] (-)strand	no	none	NA	NA
GID.k99_545_UCYN_RS03365	8.25605	8.20472	8.31127	8.10368	7.98014	8.13738	7.99706	8.75384	8.01175	9.18795	UCYNA3	UCYN_RS03365	UCYN_07120	psaB	Photosynthesis	photosystem I core protein PsaB [Cyanobacterium UCYN-A: NC_013771] (+)strand	no	none	NA	NA
GID.k99_265_UCYN_RS02805	4.822	4.59319	5.04329	5.39403	5.33969	5.05648	4.64355	4.8284	4.83206	5.24011	UCYNA3	UCYN_RS02805	UCYN_05960	ispH	Metabolism of terpenoids and polyketides	(E)-4-hydroxy-3-methyl-but-2-enyl pyrophosphate reductase [Cyanobacterium UCYN-A: NC_013771] (-)strand	no	none	NA	NA
GID.k99_273_UCYN_RS02600	6.1324	5.94681	6.14055	6.13726	5.91849	6.0437	6.02746	6.29266	6.26854	6.31311	UCYNA3	UCYN_RS02600	UCYN_05550	afuA	ABC transporters	ABC-type Fe3+ transport system, periplasmic component [Cyanobacterium UCYN-A: NC_013771] (-)strand	no	none	NA	NA
GID.k99_729_UCYN_RS00405	5.37342	5.05098	5.11129	5.20125	5.57215	5.16404	5.19954	5.40232	5.38049	5.26703	UCYNA3	UCYN_RS00405	UCYN_00890			hypothetical protein [Cyanobacterium UCYN-A: NC_013771] (+)strand	no	none	NA	NA
GID.k99_436_UCYN_RS01000	4.61512	4.64936	4.95867	5.2314	4.81331	5.44075	3.96386	5.34566	4.16273	4.67808	UCYNA3	UCYN_RS01000	UCYN_02150	GMPP	Amino sugar and nucleotide sugar metabolism	Nucleoside-diphosphate-sugar pyrophosphorylase family protein [Cyanobacterium UCYN-A: NC_013771] (+)strand	no	none	NA	NA
GID.k99_300_UCYN_RS04260	6.05416	5.91021	6.02934	6.03198	5.88835	5.97863	6.29464	5.94079	5.93007	5.86515	UCYNA3	UCYN_RS04260	UCYN_09050	add	Nucleotide metabolism	adenosine deaminase [Cyanobacterium UCYN-A: NC_013771] (-)strand	no	none	NA	NA
GID.k99_438_UCYN_RS03450	6.65942	6.39161	6.65156	5.59193	6.18877	6.78923	6.76508	6.80584	7.4259	6.60527	UCYNA3	UCYN_RS03450	UCYN_07320			Fe-S oxidoreductase [Cyanobacterium UCYN-A: NC_013771] (+)strand	no	none	NA	NA
GID.k99_689_UCYN_RS00610	8.02209	7.36024	7.33727	6.76436	6.68024	6.99541	8.113	9.84447	7.62186	8.09691	UCYNA3	UCYN_RS00610	UCYN_01320	ATPF1A	ATP synthase	ATP synthase F1 subcomplex alpha subunit [Cyanobacterium UCYN-A: NC_013771] (-)strand	no	none	NA	NA
GID.k99_465_UCYN_RS02900	8.33596	8.74088	8.21961	7.33638	7.54831	7.42127	8.83482	10.0544	8.21256	9.32257	UCYNA3	UCYN_RS02900	UCYN_06160	nifK	Nitrogen fixation	Mo-nitrogenase MoFe protein subunit NifK [Cyanobacterium UCYN-A: NC_013771] (+)strand	no	none	NA	NA
GID.k99_442_UCYN_RS01895	6.67407	6.63275	6.77809	6.80976	6.7016	6.48173	6.70874	6.94206	6.65974	6.86957	UCYNA3	UCYN_RS01895	UCYN_04050		Glycosyltransferases	glycosyl transferase [Cyanobacterium UCYN-A: NC_013771] (-)strand	no	none	NA	NA
GID.k99_629_UCYN_RS01740	5.27514	5.11418	5.34315	5.58627	5.25131	5.06037	5.29555	5.36291	5.35531	5.31281	UCYNA3	UCYN_RS01740	UCYN_03730			outer membrane protein/protective antigen OMA87 [Cyanobacterium UCYN-A: NC_013771] (-)strand	no	none	NA	NA
GID.k99_472_UCYN_RS04620	6.75647	6.02114	6.40157	6.60631	6.21822	6.37889	6.29237	6.54905	6.16321	6.46093	UCYNA3	UCYN_RS04620	UCYN_09830		Porin	putative S-layer protein [Cyanobacterium UCYN-A: NC_013771] (+)strand	no	none	NA	NA
GID.k99_85_UCYN_RS05265	6.24771	6.09312	6.37177	6.93828	6.0662	6.14901	6.64345	6.8756	6.11645	6.55683	UCYNA3	UCYN_RS05265	UCYN_11190			hypothetical protein [Cyanobacterium UCYN-A: NC_013771] (-)strand	no	none	NA	NA
GID.k99_804_UCYN_RS00490	6.36385	5.81946	6.04393	6.15873	5.85321	5.98967	6.34622	6.41386	5.9701	6.1568	UCYNA3	UCYN_RS00490	UCYN_01070	PDS	Metabolism of terpenoids and polyketides	zeta-carotene desaturase /three-step phytoene desaturase [Cyanobacterium UCYN-A: NC_013771] (+)strand	no	none	NA	NA
GID.k99_482_UCYN_RS00280	7.23914	6.86688	7.29747	7.29769	6.93909	6.95994	6.76366	6.79779	7.25267	7.76393	UCYNA3	UCYN_RS00280	UCYN_00630	pyrG	Nucleotide metabolism	CTP synthase [Cyanobacterium UCYN-A: NC_013771] (-)strand	no	none	NA	NA
GID.k99_424_UCYN_RS05115	6.98161	6.97844	7.69549	7.68577	5.85299	6.02889	6.18862	5.82314	6.7434	7.87264	UCYNA3	UCYN_RS05115	UCYN_10880		Chaperones and folding catalysts	molecular chaperone of HSP90 family [Cyanobacterium UCYN-A: NC_013771] (+)strand	no	none	NA	NA
GID.K99_726_UCYN_RS03855	4.7048	4.99722	4.92516	5.15799	4.7351	4.85199	4.94729	4.96454	4.50369	5.05133	UCYNA3	UCYN_RS03855	UCYN_08190			methyltransferase, FkbM family [Cyanobacterium UCYN-A: NC_013771] (-)strand	no	none	NA	NA
GID.k99_82_UCYN_RS01990	7.49327	7.31578	7.58959	7.89033	7.66199	8.07959	7.75791	7.71085	7.66859	7.69949	UCYNA3	UCYN_RS01990	UCYN_04270	PRPS	Pentose phosphate pathway	ribose-phosphate pyrophosphokinase [Cyanobacterium UCYN-A: NC_013771] (+)strand	no	none	NA	NA
GID.k99_483_UCYN_RS03500	5.81267	5.68666	6.0814	6.7098	6.54302	6.308	6.40244	6.14734	5.81688	6.16474	UCYNA3	UCYN_RS03500	UCYN_07420	MARS	Aminoacyl-tRNA biosynthesis	methionyl-tRNA synthetase [Cyanobacterium UCYN-A: NC_013771] (+)strand	yes	other	5.86796	0.231147
GID.k99_223_UCYN_RS05190	6.51577	6.33537	6.26055	6.37853	6.10243	6.31682	6.64094	7.85006	6.60632	7.20792	UCYNA3	UCYN_RS05190	UCYN_11030			Ca2+-binding protein (EF-Hand superfamily) [Cyanobacterium UCYN-A: NC_013771] (-)strand	no	none	NA	NA
GID.k99_788_UCYN_RS03800	5.56223	5.29759	5.65204	5.75307	5.4672	5.62732	5.77415	5.70059	5.81844	5.60066	UCYNA3	UCYN_RS03800	UCYN_08080			hypothetical protein [Cyanobacterium UCYN-A: NC_013771] (+)strand	no	none	NA	NA
GID.k99_107_UCYN_RS02770	6.50987	6.49508	6.55141	6.82381	6.249	6.17275	6.83526	6.73444	6.58346	6.61018	UCYNA3	UCYN_RS02770	UCYN_05890	rpoC	Transcription	DNA-directed RNA polymerase subunit beta' [Cyanobacterium UCYN-A: NC_013771] (+)strand	no	none	NA	NA
GID.k99_497_UCYN_RS03290	7.64656	7.64983	7.64863	7.84403	7.85389	8.14249	7.88105	7.93202	7.18331	7.81711	UCYNA3	UCYN_RS03290	UCYN_06970	PGD	Pentose phosphate pathway	6-phosphogluconate dehydrogenase (decarboxylating) [Cyanobacterium UCYN-A: NC_013771] (+)strand	no	none	NA	NA
GID.k99_411_UCYN_RS00410	4.76482	4.59034	4.81797	5.19886	5.56933	5.36295	4.72458	4.99753	5.04528	5.07228	UCYNA3	UCYN_RS00410	UCYN_00910			uncharacterized low-complexity protein [Cyanobacterium UCYN-A: NC_013771] (+)strand	no	none	NA	NA
GID.k99_708_UCYN_RS03975	5.93978	5.97853	6.08378	5.88359	5.63313	5.73511	6.12063	6.26289	5.63089	5.96544	UCYNA3	UCYN_RS03975	UCYN_08440	TSTA3	Amino sugar and nucleotide sugar metabolism	nucleoside-diphosphate-sugar epimerase [Cyanobacterium UCYN-A: NC_013771] (+)strand	no	none	NA	NA
GID.k99_309_UCYN_RS03415	7.15845	6.99858	6.85366	6.8708	7.0158	6.57933	6.73308	7.23804	7.0453	7.17303	UCYNA3	UCYN_RS03415	UCYN_07240			bacterial translation initiation factor 2 (bIF-2) [Cyanobacterium UCYN-A: NC_013771] (+)strand	no	none	NA	NA
GID.k99_350_UCYN_RS01725	6.46974	6.08651	6.03039	5.88201	5.79797	5.80748	6.07325	6.22304	6.19817	6.34745	UCYNA3	UCYN_RS01725	UCYN_03700	chlH	Porphyrin and chlorophyll metabolism	Protoporphyrin IX magnesium chelatase, subunit H [Cyanobacterium UCYN-A: NC_013771] (+)strand	yes	sunrise_peak_edge.172	6.25059	0.144838
GID.k99_601_UCYN_RS03165	7.24093	7.31167	7.10792	7.3107	7.01731	7.16683	7.21353	7.45055	7.69752	7.41184	UCYNA3	UCYN_RS03165	UCYN_06710	secD	Bacterial secretion system	protein-export membrane protein SecD [Cyanobacterium UCYN-A: NC_013771] (+)strand	no	none	NA	NA
GID.k99_743_UCYN_RS02305	5.77365	5.68763	5.50328	5.61658	5.35981	5.27767	5.37791	5.25459	5.45818	5.2649	UCYNA3	UCYN_RS02305	UCYN_04950			predicted Zn-dependent protease-like protein [Cyanobacterium UCYN-A: NC_013771] (-)strand	no	none	NA	NA
GID.k99_133_UCYN_RS00480	5.18645	5.17103	4.9879	4.96384	5.29385	5.0764	5.16776	5.16396	5.26249	5.08362	UCYNA3	UCYN_RS00480	UCYN_01050	mlaF	ABC transporters	ABC-type transport system involved in resistance to organic solvents, ATPase component [Cyanobacterium UCYN-A: NC_013771] (+)strand	no	none	NA	NA
GID.k99_616_UCYN_RS00320	5.97009	5.95127	5.89783	6.04642	5.65889	5.81562	6.07045	6.06313	5.9154	5.90387	UCYNA3	UCYN_RS00320	UCYN_00720			Fe-S oxidoreductase [Cyanobacterium UCYN-A: NC_013771] (-)strand	no	none	NA	NA
GID.k99_395_UCYN_RS05855	5.69206	5.22875	5.33426	5.36358	5.63482	5.03039	5.41262	5.42624	5.34318	5.74124	UCYNA3	UCYN_RS05855	UCYN_12420	E1.17.4.1B	Nucleotide metabolism	ribonucleotide reductase, beta subunit [Cyanobacterium UCYN-A: NC_013771] (-)strand	no	none	NA	NA
GID.k99_708_UCYN_RS03970	7.41625	7.60896	7.71958	7.83177	7.49847	7.49245	7.63177	7.66963	7.75677	7.55443	UCYNA3	UCYN_RS03970	UCYN_08430	ndhA	Oxidative phosphorylation	NADH dehydrogenase subunit H [Cyanobacterium UCYN-A: NC_013771] (-)strand	no	none	NA	NA
GID.k99_173_UCYN_RS02725	5.9528	6.27878	6.44221	7.32935	7.20664	6.6985	5.94791	6.27322	5.6703	6.79343	UCYNA3	UCYN_RS02725	UCYN_05800			predicted dehydrogenase [Cyanobacterium UCYN-A: NC_013771] (-)strand	yes	sunset_peak_edge.174	5.64032	0.245884
GID.k99_604_UCYN_RS01890	6.8013	6.50088	6.69195	6.67216	6.4103	6.5326	6.3181	6.31325	6.52036	6.41052	UCYNA3	UCYN_RS01890	UCYN_04040		Glycosyltransferases	glycosyl transferase [Cyanobacterium UCYN-A: NC_013771] (-)strand	no	none	NA	NA
GID.k99_181_UCYN_RS03050	4.95251	5.15101	5.45328	5.48595	5.08369	4.7411	5.20101	5.62496	5.3752	5.55431	UCYNA3	UCYN_RS03050	UCYN_06480	deaD	RNA degradation	DNA/RNA helicase, superfamily II [Cyanobacterium UCYN-A: NC_013771] (+)strand	no	none	NA	NA
GID.k99_159_UCYN_RS02260	7.27577	7.24786	7.30334	7.38955	6.86476	7.24991	7.42461	7.3935	7.187	7.27381	UCYNA3	UCYN_RS02260	UCYN_04860	pnp	Purine metabolism	polyribonucleotide nucleotidyltransferase [Cyanobacterium UCYN-A: NC_013771] (-)strand	no	none	NA	NA
GID.k99_463_UCYN_RS03360	10.9263	10.9692	11.5027	11.1953	9.83401	9.75132	10.3795	11.6408	10.8557	12.8554	UCYNA3	UCYN_RS03360	UCYN_07110	psaA	Photosynthesis	photosystem I core protein PsaA [Cyanobacterium UCYN-A: NC_013771] (+)strand	no	none	NA	NA
GID.k99_52_UCYN_RS01960	5.50379	5.17026	5.35038	5.60179	5.4529	5.11283	5.44945	5.38642	5.46261	5.56341	UCYNA3	UCYN_RS01960	UCYN_04200			translation elongation factor 2 (EF-2/EF-G) [Cyanobacterium UCYN-A: NC_013771] (+)strand	no	none	NA	NA
GID.k99_237_UCYN_RS01120	5.52361	5.51617	6.20368	9.46515	9.81441	9.58513	7.90628	6.36108	5.47159	6.02042	UCYNA3	UCYN_RS01120	UCYN_02400			putative S-layer protein [Cyanobacterium UCYN-A: NC_013771] (-)strand	yes	sunset_peak_edge.174	6.76664	0.047
GID.k99_588_UCYN_RS05450	6.63904	6.68196	6.17714	6.35307	6.58672	6.40616	6.16734	7.0245	6.74816	6.97237	UCYNA3	UCYN_RS05450	UCYN_11590	ndhH	Oxidative phosphorylation	NADH dehydrogenase subunit D [Cyanobacterium UCYN-A: NC_013771] (-)strand	no	none	NA	NA
GID.k99_197_UCYN_RS05145	6.21502	6.18601	6.36452	6.18396	6.39973	6.08504	6.63857	6.17746	6.4501	5.90478	UCYNA3	UCYN_RS05145	UCYN_10940	chlD	Porphyrin and chlorophyll metabolism	protoporphyrin IX magnesium-chelatase [Cyanobacterium UCYN-A: NC_013771] (-)strand	no	none	NA	NA
GID.k99_575_UCYN_RS05380	5.0409	4.71913	4.99062	5.03132	4.32523	4.47802	4.89033	5.30727	5.22479	5.0225	UCYNA3	UCYN_RS05380	UCYN_11440	thyA	Nucleotide metabolism	thymidylate synthase [Cyanobacterium UCYN-A: NC_013771] (-)strand	no	none	NA	NA
GID.k99_104_UCYN_RS04545	8.80754	8.61785	8.60082	8.19326	7.9387	8.37645	7.99329	8.78088	8.6226	9.28333	UCYNA3	UCYN_RS04545	UCYN_09680	petB	Photosynthesis	Cytochrome b6-f complex subunit, cytochrome b6 [Cyanobacterium UCYN-A: NC_013771] (+)strand	no	none	NA	NA
GID.k99_161_UCYN_RS02670	5.95251	5.54719	5.94735	6.26781	6.41909	5.9556	5.45703	5.45521	6.00243	5.81913	UCYNA3	UCYN_RS02670	UCYN_05690	rpaA	Circadian clock	two component transcriptional regulator, winged helix family [Cyanobacterium UCYN-A: NC_013771] (-)strand	no	none	NA	NA
GID.k99_261_UCYN_RS03075	6.50409	6.48332	6.60856	6.60871	6.44767	6.65903	6.82761	6.47052	6.42399	6.50857	UCYNA3	UCYN_RS03075	UCYN_06530		Transporter	amino acid transporter [Cyanobacterium UCYN-A: NC_013771] (-)strand	no	none	NA	NA
GID.k99_103_UCYN_RS00075	5.49592	5.56861	5.41577	5.43573	5.38554	5.55447	5.59846	5.12328	5.57152	5.17068	UCYNA3	UCYN_RS00075	UCYN_00200	dxr	Metabolism of terpenoids and polyketides	1-deoxy-D-xylulose 5-phosphate reductoisomerase [Cyanobacterium UCYN-A: NC_013771] (+)strand	no	none	NA	NA
GID.k99_432_UCYN_RS03045	4.473	4.72186	4.32195	5.2613	4.55906	3.7198	4.14149	4.31355	4.67553	5.23006	UCYNA3	UCYN_RS03045	UCYN_06470		Ribosome	SSU ribosomal protein S12P methylthiotransferase [Cyanobacterium UCYN-A: NC_013771] (+)strand	no	none	NA	NA
GID.k99_688_UCYN_RS02645	5.18097	5.09158	5.29494	5.02367	5.10035	4.96704	5.21517	5.15461	5.38388	5.0662	UCYNA3	UCYN_RS02645	UCYN_05640		Ribosome	ribosomal large subunit pseudouridine synthase D [Cyanobacterium UCYN-A: NC_013771] (+)strand	no	none	NA	NA
GID.k99_78_UCYN_RS04275	5.76526	5.58643	5.76493	5.79898	5.02789	5.21691	5.70202	5.76822	5.3664	5.73053	UCYNA3	UCYN_RS04275	UCYN_09080			bacterial peptide chain release factor 2 (bRF-2) [Cyanobacterium UCYN-A: NC_013771] (-)strand	no	none	NA	NA
GID.k99_238_UCYN_RS02360	5.25555	5.16444	5.23317	4.94139	5.53234	5.17181	5.34431	5.06738	5.13794	5.06748	UCYNA3	UCYN_RS02360	UCYN_05060		Glycosyltransferases	glycosyltransferase [Cyanobacterium UCYN-A: NC_013771] (+)strand	no	none	NA	NA
GID.k99_701_UCYN_RS04670	5.27944	5.40293	5.42279	5.49064	5.57725	5.61375	5.24624	5.58063	5.6101	5.34738	UCYNA3	UCYN_RS04670	UCYN_09940	E2.6.1.83	Amino acid metabolism	LL-diaminopimelate aminotransferase apoenzyme [Cyanobacterium UCYN-A: NC_013771] (+)strand	no	none	NA	NA
GID.k99_393_UCYN_RS01955	8.04476	7.83749	8.22208	8.06179	8.00312	7.76502	8.28096	7.88846	8.15708	7.92641	UCYNA3	UCYN_RS01955	UCYN_04190	afuB	ABC transporters	ABC-type Fe3+ transport system, permease component [Cyanobacterium UCYN-A: NC_013771] (+)strand	no	none	NA	NA
GID.k99_367_UCYN_RS03490	5.15935	5.86928	5.63586	5.93245	6.43625	6.17278	5.34744	5.8314	5.59881	6.28833	UCYNA3	UCYN_RS03490	UCYN_07400	secA	Bacterial secretion system	protein translocase subunit secA [Cyanobacterium UCYN-A: NC_013771] (+)strand	no	none	NA	NA
GID.k99_723_UCYN_RS03390	8.80018	8.50731	8.16814	8.34962	8.1832	8.37682	8.46465	8.6124	8.63785	8.87009	UCYNA3	UCYN_RS03390	UCYN_07170	clpP	Cell cycle - Caulobacter	protease subunit of ATP-dependent protease [Cyanobacterium UCYN-A: NC_013771] (-)strand	no	none	NA	NA
GID.k99_610_UCYN_RS04755	4.82555	4.9056	4.8207	4.40698	4.59764	4.67864	4.85827	4.9225	5.25877	4.79445	UCYNA3	UCYN_RS04755	UCYN_10120	cobN	Porphyrin and chlorophyll metabolism	cobaltochelatase CobN subunit [Cyanobacterium UCYN-A: NC_013771] (+)strand	no	none	NA	NA
GID.k99_785_UCYN_RS03620	8.66807	8.6147	8.81153	9.02978	8.79208	8.86749	8.82272	8.70437	8.86226	8.60304	UCYNA3	UCYN_RS03620	UCYN_07710	cysE	Sulfur metabolism	serine O-acetyltransferase [Cyanobacterium UCYN-A: NC_013771] (+)strand	no	none	NA	NA
GID.k99_540_UCYN_RS00260	7.70057	7.42487	7.20269	7.19185	7.22261	7.43954	7.18825	7.14829	7.73979	7.18526	UCYNA3	UCYN_RS00260	UCYN_00590	YARS	Aminoacyl-tRNA biosynthesis	tyrosyl-tRNA synthetase [Cyanobacterium UCYN-A: NC_013771] (+)strand	no	none	NA	NA
GID.k99_382_UCYN_RS00465	6.30739	6.09845	6.22389	6.30945	6.01846	5.67518	6.17116	6.12544	6.09743	6.1297	UCYNA3	UCYN_RS00465	UCYN_01020			TRAP transporter, DctM subunit [Cyanobacterium UCYN-A: NC_013771] (+)strand	no	none	NA	NA
GID.k99_770_UCYN_RS04265	6.83563	7.49533	7.36894	6.70598	5.90793	6.1593	7.28575	7.95699	6.91818	8.01139	UCYNA3	UCYN_RS04265	UCYN_09060			ATPase with chaperone activity, ATP-binding subunit [Cyanobacterium UCYN-A: NC_013771] (-)strand	no	none	NA	NA
GID.k99_306_UCYN_RS03940	6.71288	6.67672	6.82876	7.46883	7.48039	7.30223	6.53492	7.03096	6.59208	7.76516	UCYNA3	UCYN_RS03940	UCYN_08370			predicted dehydrogenase [Cyanobacterium UCYN-A: NC_013771] (+)strand	no	none	NA	NA
GID.k99_582_UCYN_RS05515	5.4778	5.54118	5.68866	5.94438	5.17669	5.40203	5.86242	5.62341	5.20373	5.60472	UCYNA3	UCYN_RS05515	UCYN_11720	fabF	Metabolism of cofactors and vitamins	3-oxoacyl-(acyl-carrier-protein) synthase II [Cyanobacterium UCYN-A: NC_013771] (+)strand	no	none	NA	NA
GID.k99_525_UCYN_RS05645	6.98631	6.83996	6.70595	6.95573	6.81275	6.94872	7.15797	7.03916	6.99459	6.80312	UCYNA3	UCYN_RS05645	UCYN_11990			opcA protein [Cyanobacterium UCYN-A: NC_013771] (+)strand	no	none	NA	NA
GID.k99_656_UCYN_RS05750	5.76447	5.67111	5.67476	5.80242	5.8188	5.61393	5.64911	5.63425	5.58879	5.64192	UCYNA3	UCYN_RS05750	UCYN_12200	DPM1	N-Glycan biosynthesis	predicted membrane protein [Cyanobacterium UCYN-A: NC_013771] (+)strand	no	none	NA	NA
GID.k99_781_UCYN_RS01080	6.9332	6.91114	6.79734	6.26717	6.9636	6.80486	6.84006	7.05084	6.8445	6.67555	UCYNA3	UCYN_RS01080	UCYN_02320			GTP-binding protein TypA/BipA [Cyanobacterium UCYN-A: NC_013771] (-)strand	no	none	NA	NA
GID.k99_240_UCYN_RS02765	5.24546	5.06927	5.17163	5.74659	5.32618	5.33793	5.34808	5.17387	5.24741	4.89762	UCYNA3	UCYN_RS02765	UCYN_05880	rpoB	Transcription	DNA-directed RNA polymerase subunit beta [Cyanobacterium UCYN-A: NC_013771] (+)strand	no	none	NA	NA
GID.k99_139_UCYN_RS05795	7.73717	7.59191	7.76084	7.79468	7.74246	7.75986	7.83591	7.77987	7.61833	7.94012	UCYNA3	UCYN_RS05795	UCYN_12290	coxA	Respiration	cytochrome c oxidase, subunit I [Cyanobacterium UCYN-A: NC_013771] (-)strand	no	none	NA	NA
GID.k99_740_UCYN_RS00290	5.11332	5.05398	5.90388	5.50194	5.57673	5.20361	5.1236	5.4182	4.89171	5.61292	UCYNA3	UCYN_RS00290	UCYN_00650	glmU	Amino sugar and nucleotide sugar metabolism	UDP-N-acetylglucosamine pyrophosphorylase /glucosamine-1-phosphate N-acetyltransferase [Cyanobacterium UCYN-A: NC_013771] (+)strand	no	none	NA	NA
GID.k99_236_UCYN_RS04360	4.50123	3.96612	4.22919	4.5621	4.44387	4.58201	4.49274	4.76272	4.51648	4.49413	UCYNA3	UCYN_RS04360	UCYN_09280			phosphoadenylylsulfate reductase (thioredoxin) [Cyanobacterium UCYN-A: NC_013771] (-)strand	no	none	NA	NA
GID.k99_491_UCYN_RS03395	6.9793	7.05381	7.5091	7.84227	7.84669	7.6805	7.09378	6.92294	6.9983	7.1704	UCYNA3	UCYN_RS03395	UCYN_07200	FDFT1	Lipid metabolism	farnesyl-diphosphate farnesyltransferase [Cyanobacterium UCYN-A: NC_013771] (+)strand	yes	sunset_peak_edge.174	6.54969	0.0746
GID.k99_322_UCYN_RS02355	5.95086	6.01533	5.95935	6.08882	6.02714	5.86526	6.10311	5.97441	6.33888	5.96667	UCYNA3	UCYN_RS02355	UCYN_05050	ribF	Metabolism of cofactors and vitamins	riboflavin kinase / FMN adenylyltransferase¬†	no	none	NA	NA
GID.k99_330_UCYN_RS05870	8.08756	8.20316	8.27344	8.36061	8.05117	8.17541	8.09838	8.19901	8.40931	8.38177	UCYNA3	UCYN_RS05870	UCYN_12460			RNA polymerase sigma factor, sigma-70 family; RNA polymerase sigma factor, cyanobacterial RpoD-like family [Cyanobacterium UCYN-A: NC_013771] (+)strand	no	none	NA	NA
GID.k99_624_UCYN_RS02370	6.85584	6.70421	6.76963	6.81047	6.36463	6.5527	6.65801	6.87017	6.86488	6.93616	UCYNA3	UCYN_RS02370	UCYN_05080			ATP-dependent chaperone ClpB [Cyanobacterium UCYN-A: NC_013771] (+)strand	no	none	NA	NA
GID.k99_40_UCYN_RS03315	9.66453	9.23628	9.21598	8.97808	8.72545	9.08176	9.31025	9.61938	9.75717	9.81795	UCYNA3	UCYN_RS03315	UCYN_07020	ftsH	Cell division	membrane protease FtsH catalytic subunit [Cyanobacterium UCYN-A: NC_013771] (+)strand	yes	sunrise_peak_edge.172	6.2145	0.152071
GID.k99_371_UCYN_RS05055	6.49096	6.4761	6.42151	6.48945	6.33697	6.61858	6.48137	6.70711	6.48655	6.6921	UCYNA3	UCYN_RS05055	UCYN_10750	murJ	Peptidoglycan biosynthesis	integral membrane protein MviN [Cyanobacterium UCYN-A: NC_013771] (-)strand	no	none	NA	NA
GID.k99_259_UCYN_RS01740	6.3678	6.32534	6.62555	6.4057	6.21143	6.36377	6.51857	6.44713	6.35488	6.47945	UCYNA3	UCYN_RS01740	UCYN_03730			outer membrane protein/protective antigen OMA87 [Cyanobacterium UCYN-A: NC_013771] (-)strand	no	none	NA	NA
GID.k99_536_UCYN_RS04920	6.89804	6.67949	6.62142	6.61935	6.69032	6.51418	6.7206	6.56322	6.62039	6.39119	UCYNA3	UCYN_RS04920	UCYN_10460	adk	Nucleotide metabolism	Adenylate kinase [Cyanobacterium UCYN-A: NC_013771] (+)strand	no	none	NA	NA
GID.k99_724_UCYN_RS03725	4.18608	4.75692	5.09515	4.88099	4.57472	4.79964	5.98912	4.4364	4.70659	4.49714	UCYNA3	UCYN_RS03725	UCYN_07920	TARS	Aminoacyl-tRNA biosynthesis	threonyl-tRNA synthetase /Ser-tRNA(Thr) hydrolase [Cyanobacterium UCYN-A: NC_013771] (-)strand	no	none	NA	NA
GID.k99_640_UCYN_RS00980	6.34111	6.53205	5.93579	5.83747	5.70714	6.67625	6.42747	7.30127	6.03325	6.42559	UCYNA3	UCYN_RS00980	UCYN_02110	tal	Pentose phosphate pathway	transaldolase [Cyanobacterium UCYN-A: NC_013771] (-)strand	no	none	NA	NA
GID.k99_130_UCYN_RS03275	5.19817	5.19363	4.95155	5.03788	5.11369	4.90045	5.14708	5.35144	5.12382	5.31743	UCYNA3	UCYN_RS03275	UCYN_06940	metK	Amino acid metabolism	methionine adenosyltransferase [Cyanobacterium UCYN-A: NC_013771] (+)strand	no	none	NA	NA
GID.k99_751_UCYN_RS03315	6.35677	6.02186	6.14379	6.03797	6.08081	6.08044	5.97465	6.41212	6.31452	6.27873	UCYNA3	UCYN_RS03315	UCYN_07020	ftsH	Cell division	membrane protease FtsH catalytic subunit [Cyanobacterium UCYN-A: NC_013771] (+)strand	no	none	NA	NA
GID.k99_509_UCYN_RS05610	5.93032	5.6249	5.77786	5.90077	5.89285	5.77638	6.14831	6.12827	5.76808	6.23884	UCYNA3	UCYN_RS05610	UCYN_11910			cAMP-binding protein [Cyanobacterium UCYN-A: NC_013771] (-)strand	no	none	NA	NA
GID.k99_324_UCYN_RS01160	5.9078	6.72228	6.17688	7.36898	7.00649	6.09236	6.64403	7.33061	6.11663	7.08241	UCYNA3	UCYN_RS01160	UCYN_02490			transcription antitermination protein nusG [Cyanobacterium UCYN-A: NC_013771] (-)strand	no	none	NA	NA
GID.k99_689_UCYN_RS00615	5.91319	5.6067	5.70722	5.78213	5.57904	5.32085	5.71099	6.15488	5.50824	5.90379	UCYNA3	UCYN_RS00615	UCYN_01330	ATPF1D	ATP synthase	ATP synthase F1 subcomplex delta subunit [Cyanobacterium UCYN-A: NC_013771] (-)strand	no	none	NA	NA
GID.k99_474_UCYN_RS01750	4.67884	4.70783	4.70591	4.76073	4.55457	4.69706	5.11783	4.4775	4.86998	4.52837	UCYNA3	UCYN_RS01750	UCYN_03760			arabinose efflux permease family protein [Cyanobacterium UCYN-A: NC_013771] (-)strand	no	none	NA	NA
GID.k99_125_UCYN_RS00495	6.14701	6.06208	6.48328	6.55128	6.16756	6.25206	6.02634	6.12163	5.85143	6.04955	UCYNA3	UCYN_RS00495	UCYN_01090	crtB	Carotenoid biosynthesis	phytoene synthase [Cyanobacterium UCYN-A: NC_013771] (+)strand	no	none	NA	NA
GID.k99_93_UCYN_RS04055	5.05243	5.36235	5.24069	5.32703	5.76449	4.96322	5.11302	5.29378	5.07852	5.84328	UCYNA3	UCYN_RS04055	UCYN_08610			hypothetical protein [Cyanobacterium UCYN-A: NC_013771] (-)strand	no	none	NA	NA
GID.k99_584_UCYN_RS02770	6.00608	5.74312	5.84173	6.0825	5.6833	5.88583	5.7869	5.78408	5.82775	5.82611	UCYNA3	UCYN_RS02770	UCYN_05890	rpoC	Transcription	DNA-directed RNA polymerase subunit beta' [Cyanobacterium UCYN-A: NC_013771] (+)strand	no	none	NA	NA
GID.k99_149_UCYN_RS01120	7.35393	7.35218	7.31718	8.12298	8.30685	8.47445	7.83867	7.47441	7.34627	7.32584	UCYNA3	UCYN_RS01120	UCYN_02400			putative S-layer protein [Cyanobacterium UCYN-A: NC_013771] (-)strand	yes	sunset_peak_edge.174	6.63128	0.0551667
GID.k99_685_UCYN_RS01335	5.91713	5.75575	5.64316	5.88975	5.56329	5.55131	5.9114	5.93291	5.86504	5.75987	UCYNA3	UCYN_RS01335	UCYN_02860	guaA	Nucleotide metabolism	GMP synthase (glutamine-hydrolyzing) [Cyanobacterium UCYN-A: NC_013771] (+)strand	no	none	NA	NA
GID.k99_430_UCYN_RS02865	4.95555	4.85111	4.94406	4.76053	4.6524	4.97527	5.25542	4.77186	4.77638	4.48073	UCYNA3	UCYN_RS02865	UCYN_06080	nifV	Pyruvate / TCA cycle	homocitrate synthase NifV [Cyanobacterium UCYN-A: NC_013771] (-)strand	no	none	NA	NA
GID.k99_61_UCYN_RS02755	5.66947	5.51399	5.72912	5.96502	5.99335	6.00003	5.56451	5.72819	5.67909	5.8258	UCYNA3	UCYN_RS02755	UCYN_05860			NHL repeat protein [Cyanobacterium UCYN-A: NC_013771] (-)strand	no	none	NA	NA
GID.k99_434_UCYN_RS03405	7.19366	7.36194	7.33424	7.39627	7.34912	7.35398	7.11683	7.49384	7.41969	7.62929	UCYNA3	UCYN_RS03405	UCYN_07220			transcription termination factor NusA [Cyanobacterium UCYN-A: NC_013771] (+)strand	no	none	NA	NA
GID.k99_105_UCYN_RS01070	6.8145	6.34609	6.3141	6.43362	5.70241	5.90243	6.10306	6.02048	6.07507	6.46661	UCYNA3	UCYN_RS01070	UCYN_02300	proB	Amino acid metabolism	glutamate 5-kinase [Cyanobacterium UCYN-A: NC_013771] (+)strand	no	none	NA	NA
GID.k99_341_UCYN_RS00315	5.71324	5.64081	5.41688	5.93861	5.55753	5.81425	5.79876	6.12997	5.7312	5.82551	UCYNA3	UCYN_RS00315	UCYN_00710	hyaB	Two-component system	Ni,Fe-hydrogenase I large subunit [Cyanobacterium UCYN-A: NC_013771] (+)strand	no	none	NA	NA
GID.k99_706_UCYN_RS02260	6.36667	6.23163	5.86081	6.19667	6.12725	6.30961	6.06449	6.49317	6.35672	6.43064	UCYNA3	UCYN_RS02260	UCYN_04860	pnp	Purine metabolism	polyribonucleotide nucleotidyltransferase [Cyanobacterium UCYN-A: NC_013771] (-)strand	no	none	NA	NA
GID.k99_348_UCYN_RS00130	4.33989	4.23905	4.31745	5.26841	5.61882	5.74157	4.60213	4.20022	4.08192	5.15285	UCYNA3	UCYN_RS00130	UCYN_00320	rnj	RNA degradation	hypothetical protein [Cyanobacterium UCYN-A: NC_013771] (-)strand	yes	sunset_peak_edge.174	5.79939	0.244958
GID.k99_171_UCYN_RS01045	5.20056	5.09781	5.11098	5.32095	5.42405	5.09849	5.31949	5.21603	4.9316	5.08753	UCYNA3	UCYN_RS01045	UCYN_02240	DPO3A1	DNA replication	DNA-directed DNA polymerase III PolC [Cyanobacterium UCYN-A: NC_013771] (+)strand	no	none	NA	NA
GID.k99_665_UCYN_RS01400	7.55681	8.06874	8.18278	8.86562	9.1854	9.3241	7.65637	7.50755	7.39234	8.39304	UCYNA3	UCYN_RS01400	UCYN_02990			1-Cys peroxiredoxin [Cyanobacterium UCYN-A: NC_013771] (+)strand	yes	sunset_peak_edge.174	5.9394	0.234125
GID.k99_672_UCYN_RS03550	6.1819	6.47449	7.27072	7.3862	6.09477	6.09078	6.32126	6.62231	6.38165	7.73537	UCYNA3	UCYN_RS03550	UCYN_07530	groEL	RNA degradation	chaperonin GroL [Cyanobacterium UCYN-A: NC_013771] (+)strand	no	none	NA	NA
GID.k99_388_UCYN_RS00755	5.12758	4.86714	4.49557	4.52275	4.62763	4.34556	4.73196	5.38102	4.81604	4.82647	UCYNA3	UCYN_RS00755	UCYN_01650	glyS	Aminoacyl-tRNA biosynthesis	glycyl-tRNA synthetase beta chain [Cyanobacterium UCYN-A: NC_013771] (-)strand	no	none	NA	NA
GID.k99_614_UCYN_RS04005	6.00743	5.58222	5.91083	6.09568	5.5063	5.67108	5.9686	5.65056	5.90748	5.61638	UCYNA3	UCYN_RS04005	UCYN_08500	ald	Amino acid metabolism	L-alanine dehydrogenase [Cyanobacterium UCYN-A: NC_013771] (+)strand	no	none	NA	NA
GID.k99_23_UCYN_RS01960	6.99085	6.79405	6.81837	6.80414	6.85764	6.67714	6.79749	7.3019	6.71148	7.2763	UCYNA3	UCYN_RS01960	UCYN_04200			translation elongation factor 2 (EF-2/EF-G) [Cyanobacterium UCYN-A: NC_013771] (+)strand	no	none	NA	NA
GID.k99_695_UCYN_RS02650	5.54871	5.32118	5.36326	5.39646	4.69628	5.31872	5.43297	5.3354	5.71669	5.16409	UCYNA3	UCYN_RS02650	UCYN_05650	speA	Amino acid metabolism	arginine decarboxylase [Cyanobacterium UCYN-A: NC_013771] (+)strand	no	none	NA	NA
GID.k99_355_UCYN_RS05355	4.67302	4.99973	4.75747	4.71389	4.59692	4.81708	4.8207	4.79536	4.79637	4.78739	UCYNA3	UCYN_RS05355	UCYN_11390	KARS	Aminoacyl-tRNA biosynthesis	lysyl-tRNA synthetase (class II) [Cyanobacterium UCYN-A: NC_013771] (-)strand	no	none	NA	NA
GID.k99_786_UCYN_RS01605	5.90316	5.91742	5.94561	6.07759	6.22605	5.92444	5.79473	5.9827	6.11306	5.7417	UCYNA3	UCYN_RS01605	UCYN_03440			hypothetical protein [Cyanobacterium UCYN-A: NC_013771] (-)strand	no	none	NA	NA
GID.k99_617_UCYN_RS02140	8.80929	8.65466	8.4996	8.45648	8.4671	8.53459	8.72231	9.20267	8.67946	9.33977	UCYNA3	UCYN_RS02140	UCYN_04610	petC	Photosynthesis	Cytochrome b6-f complex iron-sulfur subunit PetC1 (Rieske iron sulfur protein ) [Cyanobacterium UCYN-A: NC_013771] (-)strand	no	none	NA	NA
GID.k99_44_UCYN_RS03360	7.92952	8.29705	8.04162	7.92657	7.98003	7.89316	7.76512	8.77542	7.97167	9.60315	UCYNA3	UCYN_RS03360	UCYN_07110	psaA	Photosynthesis	photosystem I core protein PsaA [Cyanobacterium UCYN-A: NC_013771] (+)strand	no	none	NA	NA
GID.k99_789_UCYN_RS01860	6.73971	6.27404	6.38745	6.34121	6.74988	6.22267	6.71532	6.66717	6.33655	6.73213	UCYNA3	UCYN_RS01860	UCYN_03980			bacterial translation initiation factor 3 (bIF-3) [Cyanobacterium UCYN-A: NC_013771] (-)strand	no	none	NA	NA
GID.k99_753_UCYN_RS04120	5.06776	4.69968	4.95105	4.53426	4.4656	4.43246	5.02836	4.89578	5.1762	4.98469	UCYNA3	UCYN_RS04120	UCYN_08760			predicted carbamoyl transferase, NodU family [Cyanobacterium UCYN-A: NC_013771] (-)strand	yes	sunrise_peak_edge.172	5.617	0.248468
GID.k99_592_UCYN_RS05455	6.2443	6.21507	6.39287	6.29383	6.17839	5.96062	6.37399	6.27381	6.33408	6.33804	UCYNA3	UCYN_RS05455	UCYN_11600			conserved hypothetical protein, cofD-related protein [Cyanobacterium UCYN-A: NC_013771] (+)strand	no	none	NA	NA
GID.k99_292_UCYN_RS00635	6.903	6.81733	6.29911	6.35952	6.73798	6.89071	6.92376	8.23146	7.12143	7.28088	UCYNA3	UCYN_RS00635	UCYN_01380	ATPF0A	ATP synthase	ATP synthase F0 subcomplex A subunit [Cyanobacterium UCYN-A: NC_013771] (-)strand	no	none	NA	NA
GID.k99_402_UCYN_RS03890	7.66739	7.29459	7.27958	7.66872	7.41384	7.69739	7.88339	8.74432	7.39108	8.03142	UCYNA3	UCYN_RS03890	UCYN_08260			translation elongation factor 1A (EF-1A/EF-Tu) [Cyanobacterium UCYN-A: NC_013771] (+)strand	no	none	NA	NA
GID.k99_754_UCYN_RS05545	6.66614	6.3999	6.55931	6.40002	6.53498	6.41503	6.49209	6.89609	6.48177	6.66719	UCYNA3	UCYN_RS05545	UCYN_11780	pyrB	Amino acid metabolism	aspartate carbamoyltransferase [Cyanobacterium UCYN-A: NC_013771] (+)strand	no	none	NA	NA
GID.k99_274_UCYN_RS05800	4.52092	5.07735	5.13734	6.47131	9.34449	9.19389	7.46598	5.67839	4.91071	5.40071	UCYNA3	UCYN_RS05800	UCYN_12300	coxB	Respiration	cytochrome c oxidase, subunit II [Cyanobacterium UCYN-A: NC_013771] (-)strand	yes	edge.124	6.5829	0.068875
GID.k99_382_UCYN_RS00460	4.96929	4.86459	4.78634	4.62989	4.36795	4.99494	4.70143	5.04042	4.72901	4.7094	UCYNA3	UCYN_RS00460	UCYN_01010			TRAP-type mannitol/chloroaromatic compound transport system, small permease component [Cyanobacterium UCYN-A: NC_013771] (+)strand	no	none	NA	NA
GID.k99_637_UCYN_RS01040	6.83874	6.83006	6.72214	7.03978	7.01052	6.96066	6.50225	6.68926	6.96913	6.58054	UCYNA3	UCYN_RS01040	UCYN_02230			penicillin-binding protein, 1A family [Cyanobacterium UCYN-A: NC_013771] (+)strand	no	none	NA	NA
GID.k99_320_UCYN_RS00395	5.49492	5.45118	5.35907	5.67458	5.40875	5.2681	5.27206	5.59694	5.49798	5.57317	UCYNA3	UCYN_RS00395	UCYN_00870	GGPS	Metabolism of terpenoids and polyketides	farnesyl-diphosphate synthase [Cyanobacterium UCYN-A: NC_013771] (+)strand	no	none	NA	NA
GID.k99_263_UCYN_RS04905	7.57382	7.66179	7.46484	8.19653	7.506	7.49153	7.83626	7.98558	7.66596	8.07652	UCYNA3	UCYN_RS04905	UCYN_10430	RP-S5	Ribosome	SSU ribosomal protein S5P [Cyanobacterium UCYN-A: NC_013771] (+)strand	no	none	NA	NA
GID.k99_602_UCYN_RS04940	5.52463	5.58246	5.52894	5.95035	5.78057	5.76003	5.47423	6.60416	5.10426	5.82899	UCYNA3	UCYN_RS04940	UCYN_10500	rpoA	Transcription	DNA-directed RNA polymerase subunit alpha [Cyanobacterium UCYN-A: NC_013771] (+)strand	no	none	NA	NA
GID.k99_199_UCYN_RS00280	6.37755	6.50167	6.61304	7.06939	6.70545	6.24293	6.56316	6.75254	6.06542	6.97468	UCYNA3	UCYN_RS00280	UCYN_00630	pyrG	Nucleotide metabolism	CTP synthase [Cyanobacterium UCYN-A: NC_013771] (-)strand	no	none	NA	NA
GID.k99_17_UCYN_RS00110	5.45875	5.66102	5.74085	5.8532	5.94045	5.67939	5.5885	5.76289	5.62002	5.82236	UCYNA3	UCYN_RS00110	UCYN_00270			superfamily II RNA helicase [Cyanobacterium UCYN-A: NC_013771] (+)strand	no	none	NA	NA
GID.k99_793_UCYN_RS02420	5.68143	5.46536	5.85974	5.90239	5.50347	5.81653	5.71078	5.57244	6.29258	5.58007	UCYNA3	UCYN_RS02420	UCYN_05180	carB	Amino acid metabolism	carbamoyl-phosphate synthase large subunit [Cyanobacterium UCYN-A: NC_013771] (+)strand	no	none	NA	NA
GID.k99_642_UCYN_RS03915	5.02449	4.87341	4.93559	4.87836	4.93302	4.87407	4.96855	5.2457	4.89055	5.26702	UCYNA3	UCYN_RS03915	UCYN_08320			dinucleotide-utilizing enzyme possibly involved in molybdopterin or thiamin biosynthesis [Cyanobacterium UCYN-A: NC_013771] (-)strand	no	none	NA	NA
GID.k99_409_UCYN_RS04645	5.25622	4.77849	4.97694	4.68443	4.8292	4.95691	5.03787	5.49483	5.20103	5.41013	UCYNA3	UCYN_RS04645	UCYN_09890			Mg2+ transporter MgtE [Cyanobacterium UCYN-A: NC_013771] (+)strand	no	none	NA	NA
GID.k99_595_UCYN_RS01805	8.70475	8.26603	8.26095	8.42941	8.1547	8.60674	8.66591	8.55173	8.6038	8.45098	UCYNA3	UCYN_RS01805	UCYN_03870	FBA	Glycolysis	fructose-bisphosphate aldolase [Cyanobacterium UCYN-A: NC_013771] (-)strand	no	none	NA	NA
GID.k99_216_UCYN_RS03015	5.57061	4.96255	5.02269	4.8548	4.80867	5.35349	4.92055	5.49412	6.14433	5.36945	UCYNA3	UCYN_RS03015	UCYN_06400	VARS		valyl-tRNA synthetase [Cyanobacterium UCYN-A: NC_013771] (+)strand	no	none	NA	NA
GID.k99_765_UCYN_RS03105	6.04692	5.75619	5.68037	5.90942	5.15461	5.78185	5.67715	5.62387	5.68349	5.6104	UCYNA3	UCYN_RS03105	UCYN_06590	accA	Pyruvate / TCA cycle	acetyl-CoA carboxylase carboxyltransferase subunit alpha [Cyanobacterium UCYN-A: NC_013771] (-)strand	no	none	NA	NA
GID.k99_201_UCYN_RS05170	5.95225	6.36046	7.0518	8.16742	6.99005	6.68713	6.02767	5.66184	6.47446	6.94924	UCYNA3	UCYN_RS05170	UCYN_10990			methyltransferase, FkbM family [Cyanobacterium UCYN-A: NC_013771] (+)strand	yes	sunset_peak_edge.174	5.68294	0.243152
GID.k99_100_UCYN_RS05600	6.50908	6.8761	6.9206	7.46306	7.06028	7.15941	6.72883	6.97669	6.60375	7.35573	UCYNA3	UCYN_RS05600	UCYN_11890	glnA	Amino acid metabolism	L-glutamine synthetase [Cyanobacterium UCYN-A: NC_013771] (-)strand	no	none	NA	NA
GID.k99_96_UCYN_RS01010	5.99629	6.24978	6.27545	7.13239	6.82662	6.43497	5.78317	6.3524	6.02416	6.80348	UCYNA3	UCYN_RS01010	UCYN_02170	SQD1	Amino sugar and nucleotide sugar metabolism	UDP-sulfoquinovose synthase [Cyanobacterium UCYN-A: NC_013771] (+)strand	no	none	NA	NA
GID.k99_89_UCYN_RS02040	6.71331	6.95321	7.05599	7.00409	6.79456	7.12341	7.04694	6.68033	6.8933	6.91516	UCYNA3	UCYN_RS02040	UCYN_04380		Photosynthesis	photosystem I biogenesis protein BtpA [Cyanobacterium UCYN-A: NC_013771] (+)strand	no	none	NA	NA
GID.k99_79_UCYN_RS03025	6.03984	6.18434	6.0361	5.83523	5.72485	5.84348	5.76587	6.28431	5.81089	5.99057	UCYNA3	UCYN_RS03025	UCYN_06420	pyrR	Nucleotide metabolism	pyrimidine operon attenuation protein/uracil phosphoribosyltransferase [Cyanobacterium UCYN-A: NC_013771] (+)strand	no	none	NA	NA
GID.k99_323_UCYN_RS02505	6.85376	7.41378	6.92533	7.27893	8.15262	8.21585	7.79234	7.65853	7.47393	7.5633	UCYNA3	UCYN_RS02505	UCYN_05350	petH	Photosynthesis	Oxidoreductase NAD-binding domain protein [Cyanobacterium UCYN-A: NC_013771] (+)strand	no	none	NA	NA
GID.k99_760_UCYN_RS01555	6.45043	6.16262	6.3848	6.68867	6.58972	6.3968	6.40397	6.55944	6.85368	6.5688	UCYNA3	UCYN_RS01555	UCYN_03340	ftsH	Cell division	membrane protease FtsH catalytic subunit [Cyanobacterium UCYN-A: NC_013771] (-)strand	no	none	NA	NA
GID.k99_805_UCYN_RS04760	4.9194	4.96034	5.51445	5.91524	5.87363	5.89394	4.92276	5.07328	4.94947	5.8174	UCYNA3	UCYN_RS04760	UCYN_10130	SOD	Antioxidant	superoxide dismutase, Ni [Cyanobacterium UCYN-A: NC_013771] (+)strand	no	none	NA	NA
GID.k99_461_UCYN_RS02730	6.44103	6.82976	7.53568	8.2545	8.76781	8.3554	6.0919	6.2317	6.36036	7.74008	UCYNA3	UCYN_RS02730	UCYN_05810			hypothetical protein [Cyanobacterium UCYN-A: NC_013771] (-)strand	yes	sunset_peak_edge.174	5.85113	0.232589
GID.k99_422_UCYN_RS01350	5.28026	5.33942	5.27332	5.11149	5.06573	5.27132	5.45915	5.3344	5.57712	5.14376	UCYNA3	UCYN_RS01350	UCYN_02890			ABC-type multidrug transport system, permease component [Cyanobacterium UCYN-A: NC_013771] (-)strand	no	none	NA	NA
GID.k99_162_UCYN_RS01150	5.52006	5.60533	5.35942	5.53667	5.38326	5.21093	5.618	5.98595	5.44205	5.64083	UCYNA3	UCYN_RS01150	UCYN_02470	RP-L1	Ribosome	LSU ribosomal protein L1P [Cyanobacterium UCYN-A: NC_013771] (-)strand	no	none	NA	NA
GID.k99_658_UCYN_RS04540	7.65834	7.58317	8.41654	9.51898	9.06502	8.41831	7.08477	7.59445	7.27146	8.05495	UCYNA3	UCYN_RS04540	UCYN_09670			hypothetical protein [Cyanobacterium UCYN-A: NC_013771] (+)strand	yes	sunset_peak_edge.174	5.92052	0.233882
GID.k99_456_UCYN_RS02480	5.68789	5.91354	6.05998	6.23878	6.09089	5.92307	6.10496	6.03947	6.11551	6.10902	UCYNA3	UCYN_RS02480	UCYN_05300	cyoE	Porphyrin and chlorophyll metabolism	protoheme IX farnesyltransferase [Cyanobacterium UCYN-A: NC_013771] (-)strand	no	none	NA	NA
GID.k99_410_UCYN_RS00565	4.9151	5.1074	5.24704	5.44993	5.13551	5.31892	5.09109	5.12243	5.27018	5.21797	UCYNA3	UCYN_RS00565	UCYN_01230	lpxA	Lipopolysaccharide biosynthesis	acyl-(acyl-carrier-protein)--UDP-N- acetylglucosamine O-acyltransferase [Cyanobacterium UCYN-A: NC_013771] (-)strand	no	none	NA	NA
GID.k99_302_UCYN_RS05070	6.34932	6.48648	6.63588	6.5363	6.57908	6.47437	6.62254	6.30099	6.54109	6.32152	UCYNA3	UCYN_RS05070	UCYN_10780	fabZ	Metabolism of cofactors and vitamins	3-hydroxyacyl-(acyl-carrier-protein) dehydratase [Cyanobacterium UCYN-A: NC_013771] (+)strand	no	none	NA	NA
GID.k99_759_UCYN_RS00895	4.27116	4.78155	4.86095	4.94449	5.42014	5.60987	4.66107	5.01637	4.80839	4.81193	UCYNA3	UCYN_RS00895	UCYN_01940			hypothetical protein [Cyanobacterium UCYN-A: NC_013771] (-)strand	no	none	NA	NA
GID.k99_655_UCYN_RS05795	5.41351	4.95845	5.01923	5.10207	5.61383	6.36653	5.80166	5.26224	5.41869	4.99246	UCYNA3	UCYN_RS05795	UCYN_12290	coxA	Respiration	cytochrome c oxidase, subunit I [Cyanobacterium UCYN-A: NC_013771] (-)strand	yes	other	5.7905	0.248782
[truncated: 77 more rows]
