# Supplementary material for: Open ocean and coastal strains of the N2-fixing cyanobacterium UCYN-A have distinct transcriptomes
Source: PLoS One. 2023 May 2;18(5):e0272674. doi: 10.1371/journal.pone.0272674 (PMC10153697; doi:10.1371/journal.pone.0272674)
Supplement: S4 Table — The 122 cross-site detected genes from UCYN-A1 and UCYN-A2 are listed with annotation. (XLSX) [file pone.0272674.s016.xlsx]

## Sheet: Cross-site_genes
Microarray_gene_target_ID	Organism	Gene	Pathway	Peak	ORF	Annotation
GID.2528847798	UCYNA2	RP-L15	Ribosome	D6	ucyna2_00545	LSU ribosomal protein L15P
GID.2528847808	UCYNA2	RP-L16	Ribosome	D12	ucyna2_00555	LSU ribosomal protein L16P
GID.646529896	UCYNA1	RP-L21	Ribosome	L12	UCYN_00980	LSU ribosomal protein L21P [Cyanobacterium UCYN-A: NC_013771] (-)strand
GID.646530959	UCYNA1	RP-L35	Ribosome	L12	UCYN_11860	LSU ribosomal protein L35P [Cyanobacterium UCYN-A: NC_013771] (-)strand
GID.646530609	UCYNA1	RP-S10	Ribosome	L12	UCYN_08280	SSU ribosomal protein S10P [Cyanobacterium UCYN-A: NC_013771] (+)strand
GID.2528847793	UCYNA2	RP-S11	Ribosome	D12	ucyna2_00540	SSU ribosomal protein S11P
GID.2528848302	UCYNA2	RP-S18	Ribosome	D3	ucyna2_01049	SSU ribosomal protein S18P
GID.2528847427	UCYNA2	RP-S2	Ribosome	L9	ucyna2_00173	SSU ribosomal protein S2P
GID.2528847799	UCYNA2	RP-S5	Ribosome	L3	ucyna2_00546	SSU ribosomal protein S5P
GID.646530606	UCYNA1	RP-S7	Ribosome	D12	UCYN_08240	SSU ribosomal protein S7P [Cyanobacterium UCYN-A: NC_013771] (+)strand
GID.646530828	UCYNA1	RP-S9	Ribosome	L12	UCYN_10540	SSU ribosomal protein S9P [Cyanobacterium UCYN-A: NC_013771] (+)strand
GID.2528848164	UCYNA2		Nitrogen fixation	D12	ucyna2_00911	ferredoxin III (nif-specific)
GID.646530397	UCYNA1	nifB	Nitrogen fixation	D12	UCYN_06110	nitrogenase cofactor biosynthesis protein NifB [Cyanobacterium UCYN-A: NC_013771] (+)strand
GID.2528848180	UCYNA2	nifB	Nitrogen fixation	D12	ucyna2_00927	Uncharacterized conserved protein
GID.646530401	UCYNA1	nifD	Nitrogen fixation	D12	UCYN_06150	Mo-nitrogenase MoFe protein subunit NifD precursor [Cyanobacterium UCYN-A: NC_013771] (+)strand
GID.646530403	UCYNA1	nifE	Nitrogen fixation	D12	UCYN_06170	nitrogenase molybdenum-iron cofactor biosynthesis protein NifE [Cyanobacterium UCYN-A: NC_013771] (+)strand
GID.2528848175	UCYNA2	nifK	Nitrogen fixation	D12	ucyna2_00922	Mo-nitrogenase MoFe protein subunit NifK (EC 1.18.6.1)
GID.646530398	UCYNA1	nifS	Nitrogen fixation	D12	UCYN_06120	cysteine desulfurase [Cyanobacterium UCYN-A: NC_013771] (+)strand
GID.646530399	UCYNA1	nifU	Nitrogen fixation	D12	UCYN_06130	Fe-S cluster assembly protein NifU [Cyanobacterium UCYN-A: NC_013771] (+)strand
GID.2528848178	UCYNA2	nifU	Nitrogen fixation	D12	ucyna2_00925	Modular FeS cluster scaffolding protein NifU
GID.646530790	UCYNA1	cbiB	Porphyrin and chlorophyll metabolism	L12	UCYN_10160	adenosylcobinamide-phosphate synthase [Cyanobacterium UCYN-A: NC_013771] (-)strand
GID.2528847615	UCYNA2	chlI	Porphyrin and chlorophyll metabolism	L6	ucyna2_00361	protoporphyrin IX magnesium-chelatase (EC 6.6.1.1)
GID.2528848295	UCYNA2	chlL	Porphyrin and chlorophyll metabolism	D6	ucyna2_01042	ferredoxin protochlorophyllide reductase subunit L (EC 1.3.7.7)
GID.646530550	UCYNA1	cobH-cbiC	Porphyrin and chlorophyll metabolism	L9	UCYN_07670	precorrin-8X methylmutase [Cyanobacterium UCYN-A: NC_013771] (+)strand
GID.2528847695	UCYNA2	CPOX	Porphyrin and chlorophyll metabolism	L12	ucyna2_00442	coproporphyrinogen oxidase (EC 1.3.3.3)
GID.646530953	UCYNA1	E1.14.13.81	Porphyrin and chlorophyll metabolism	D12	UCYN_11800	Mg-protoporphyrin IX monomethyl ester (oxidative) cyclase [Cyanobacterium UCYN-A: NC_013771] (+)strand
GID.2528848084	UCYNA2	E1.14.13.81	Porphyrin and chlorophyll metabolism	D12	ucyna2_00831	Mg-protoporphyrin IX monomethyl ester (oxidative) cyclase (EC 1.14.13.81)
GID.646530700	UCYNA1	EARS	Porphyrin and chlorophyll metabolism	L12	UCYN_09200	glutamyl-tRNA synthetase /glutamate--tRNA(Gln) ligase [Cyanobacterium UCYN-A: NC_013771] (+)strand
GID.646530895	UCYNA1	AROA2	Amino acid metabolism	L9	UCYN_11210	3-deoxy-D-arabinoheptulosonate-7-phosphate synthase [Cyanobacterium UCYN-A: NC_013771] (+)strand
GID.2528847594	UCYNA2	asd	Amino acid metabolism	L9	ucyna2_00340	aspartate semialdehyde dehydrogenase (EC 1.2.1.11)
GID.2528847444	UCYNA2	carB	Amino acid metabolism	L9	ucyna2_00190	Carbamoylphosphate synthase large subunit (split gene in MJ)
GID.2528847423	UCYNA2	dapF	Amino acid metabolism	L9	ucyna2_00169	diaminopimelate epimerase (EC 5.1.1.7)
GID.646530187	UCYNA1	E1.1.1.3	Amino acid metabolism	L3	UCYN_03990	homoserine dehydrogenase [Cyanobacterium UCYN-A: NC_013771] (+)strand
GID.2528848114	UCYNA2	E2.7.1.71	Amino acid metabolism	L9	ucyna2_00861	shikimate kinase (EC 2.7.1.71)
GID.646530962	UCYNA1	glnA	Amino acid metabolism	L12	UCYN_11890	L-glutamine synthetase [Cyanobacterium UCYN-A: NC_013771] (-)strand
GID.646530624	UCYNA1	ndhA	Oxidative phosphorylation	D12	UCYN_08430	NADH dehydrogenase subunit H [Cyanobacterium UCYN-A: NC_013771] (-)strand
GID.646529854	UCYNA1	ndhC	Oxidative phosphorylation	D12	UCYN_00540	NADH dehydrogenase subunit A [Cyanobacterium UCYN-A: NC_013771] (-)strand
GID.2528847483	UCYNA2	ndhD	Oxidative phosphorylation	D12	ucyna2_00229	NADH dehydrogenase subunit M (EC 1.6.5.3)
GID.2528847562	UCYNA2	ndhI	Oxidative phosphorylation	D12	ucyna2_00308	NADH-plastoquinone oxidoreductase subunit I protein
GID.2528848430	UCYNA2	ndhJ	Oxidative phosphorylation	L9	ucyna2_01177	NADH dehydrogenase subunit C (EC 1.6.5.3)
GID.646530886	UCYNA1	ndhL	Oxidative phosphorylation	D12	UCYN_11120	NADH dehydrogenase transmembrane subunit [Cyanobacterium UCYN-A: NC_013771] (+)strand
GID.2528847730	UCYNA2	ndhL	Oxidative phosphorylation	D12	ucyna2_00477	NADH dehydrogenase transmembrane subunit
GID.646529936	UCYNA1		ATP synthase	D12	UCYN_01390	Bacterial ATP synthase I [Cyanobacterium UCYN-A: NC_013771] (-)strand
GID.2528847885	UCYNA2		ATP synthase	D12	ucyna2_00632	ATP synthase I chain
GID.646529935	UCYNA1	ATPF0A	ATP synthase	D12	UCYN_01380	ATP synthase F0 subcomplex A subunit [Cyanobacterium UCYN-A: NC_013771] (-)strand
GID.2528847884	UCYNA2	ATPF0A	ATP synthase	D12	ucyna2_00631	ATP synthase F0 subcomplex A subunit
GID.646529933	UCYNA1	ATPF0B	ATP synthase	D12	UCYN_01360	ATP synthase F0 subcomplex B' subunit [Cyanobacterium UCYN-A: NC_013771] (-)strand
GID.2528847882	UCYNA2	ATPF0B	ATP synthase	D12	ucyna2_00629	ATP synthase F0 subcomplex B' subunit
GID.646530246	UCYNA1	petA	Photosynthesis	L6	UCYN_04600	Cytochrome b6-f complex subunit	apocytochrome f [Cyanobacterium UCYN-A: NC_013771] (-)strand
GID.646530745	UCYNA1	petD	Photosynthesis	L6	UCYN_09690	cytochrome b6/f complex subunit IV [Cyanobacterium UCYN-A: NC_013771] (+)strand
GID.2528848063	UCYNA2	petD	Photosynthesis	L6	ucyna2_00810	cytochrome b6/f complex subunit IV
GID.646530410	UCYNA1	petF	Photosynthesis	D12	UCYN_06240	ferredoxin	(2Fe-2S) [Cyanobacterium UCYN-A: NC_013771] (+)strand
GID.2528848167	UCYNA2	petF	Photosynthesis	D12	ucyna2_00914	ferredoxin [2Fe-2S]
GID.2528847915	UCYNA2	psaM	Photosynthesis	L6	ucyna2_00662	photosystem I reaction center subunit XII
GID.2528847547	UCYNA2		ABC transporters	L12	ucyna2_00293	ABC-type dipeptide/oligopeptide/nickel transport systems permease components
GID.2528847548	UCYNA2		ABC transporters	L12	ucyna2_00294	ABC-type dipeptide transport system periplasmic component
GID.646530202	UCYNA1	pstC	ABC transporters	L12	UCYN_04140	phosphate ABC transporter membrane protein 1	pstC [Cyanobacterium UCYN-A: NC_013771] (-)strand
GID.2528847345	UCYNA2	pstS	ABC transporters	L6	ucyna2_00091	phosphate ABC transporter substrate-binding protein (PhoT family (TC 3.A.1.7.1))
GID.2528848179	UCYNA2	iscS	Metabolism of cofactors and vitamins	D12	ucyna2_00926	cysteine desulfurase
GID.2528847419	UCYNA2	iscS	Metabolism of cofactors and vitamins	L12	ucyna2_00165	Cysteine sulfinate desulfinase/cysteine desulfurase and related enzymes
GID.2528847691	UCYNA2	pdxJ	Metabolism of cofactors and vitamins	L12	ucyna2_00438	pyridoxine 5'-phosphate synthase (EC 2.6.99.2)
GID.646529977	UCYNA1	ubiD	Metabolism of cofactors and vitamins	L3	UCYN_01820	3-octaprenyl-4hydroxybenzoate decarboxylase [Cyanobacterium UCYN-A: NC_013771] (+)strand
GID.646530043	UCYNA1	secE	Bacterial secretion system	D3	UCYN_02500	protein translocase subunit secE/sec61 gamma [Cyanobacterium UCYN-A: NC_013771] (-)strand
GID.2528848223	UCYNA2	SRP54	Bacterial secretion system	L9	ucyna2_00970	signal recognition particle subunit FFH/SRP54 (srp54)
GID.646530102	UCYNA1	yidC	Bacterial secretion system	L12	UCYN_03100	membrane protein insertase	YidC/Oxa1 family	C-terminal domain protein [Cyanobacterium UCYN-A: NC_013771] (-)strand
GID.646530012	UCYNA1	SQD1	Amino sugar and nucleotide sugar metabolism	L12	UCYN_02170	UDP-sulfoquinovose synthase [Cyanobacterium UCYN-A: NC_013771] (+)strand
GID.2528848006	UCYNA2	SQD1	Amino sugar and nucleotide sugar metabolism	L12	ucyna2_00753	UDP-sulfoquinovose synthase (EC 3.13.1.1)
GID.646531033	UCYNA1	COP23	Circadian protein	D12	UCYN_12620	Circadian oscillating protein COP23
GID.2528847635	UCYNA2	COP23	Circadian protein	D12	ucyna2_00382	Circadian oscillating protein COP23
GID.646529825	UCYNA1	GAPDH	Glycolysis	L3	UCYN_00240	glyceraldehyde-3-phosphate dehydrogenase [Cyanobacterium UCYN-A: NC_013771] (+)strand
GID.2528848017	UCYNA2	glk	Glycolysis	L12	ucyna2_00764	glucokinase (EC 2.7.1.2)
GID.2528847699	UCYNA2	opcA	Pentose phosphate pathway	D12	ucyna2_00446	glucose-6-phosphate dehydrogenase assembly protein OpcA
GID.646530485	UCYNA1	tkt	Pentose phosphate pathway	D12	UCYN_07010	transketolase [Cyanobacterium UCYN-A: NC_013771] (-)strand
GID.2528847393	UCYNA2	accC	Pyruvate / TCA cycle	L9	ucyna2_00139	biotin carboxylase (EC 6.3.4.14)/acetyl-CoA carboxylase carboxyltransferase subunit alpha
GID.646530530	UCYNA1	ACSS	Pyruvate / TCA cycle	L12	UCYN_07460	acetyl-coenzyme A synthetase [Cyanobacterium UCYN-A: NC_013771] (+)strand
GID.2528848139	UCYNA2	deaD	RNA degradation	L6	ucyna2_00886	Superfamily II DNA and RNA helicases
GID.2528847633	UCYNA2	dnaK	RNA degradation	L6	ucyna2_00380	chaperone protein DnaK
GID.2528847527	UCYNA2	DARS	Aminoacyl-tRNA biosynthesis	L9	ucyna2_00273	aspartyl-tRNA synthetase (EC 6.1.1.12)
GID.2528847944	UCYNA2	clpP	Cell cycle - Caulobacter	L6	ucyna2_00691	Protease subunit of ATP-dependent Clp proteases
GID.646530139	UCYNA1	minD	Cell division	L9	UCYN_03490	septum site-determining protein MinD [Cyanobacterium UCYN-A: NC_013771] (-)strand
GID.2528847263	UCYNA2		DNA replication	L9	ucyna2_00009	DNA gyrase subunit A (EC 5.99.1.3)
GID.2528847287	UCYNA2		Lipid metabolism	L9	ucyna2_00033	Glycosyltransferase
GID.2528848479	UCYNA2	hyaA	Microbial metabolism in diverse environments	D12	ucyna2_01226	Ni-Fe-hydrogenase I small subunit)
GID.2528847766	UCYNA2	murJ	Peptidoglycan biosynthesis	L9	ucyna2_00513	integral membrane protein MviN
GID.2528847982	UCYNA2	oprB	Porin	D3	ucyna2_00729	cyanobacterial porin (TC 1.B.23)
GID.2528848237	UCYNA2	cox15	Respiration	D6	ucyna2_00984	cytochrome oxidase assembly protein subunit 15
GID.2528847422	UCYNA2	rpoE	RNA polymerase	L12	ucyna2_00168	RNA polymerase ( sigma subunit)
GID.2528848044	UCYNA2	sir	Sulfur metabolism	L6	ucyna2_00791	sulfite reductase (ferredoxin) (EC 1.8.7.1)
GID.646530013	UCYNA1	MPBQ/MSBQ methyltransferase [EC:2.1.1.295]	Ubiquinone and other terpenoid quinone biosynthesis (metabolism Vitamine E)	L12	UCYN_02180	methylase involved in ubiquinone/menaquinone biosynthesis [Cyanobacterium UCYN-A: NC_013771] (-)strand
GID.646530743	UCYNA1			L12	UCYN_09670	hypothetical protein [Cyanobacterium UCYN-A: NC_013771] (+)strand
GID.646530735	UCYNA1			L9	UCYN_09580	Obg family GTPase CgtA [Cyanobacterium UCYN-A: NC_013771] (+)strand
GID.646530664	UCYNA1			L6	UCYN_08840	amidase	Asp-tRNAAsn/Glu-tRNAGln amidotransferase A subunit [Cyanobacterium UCYN-A: NC_013771] (-)strand
GID.646530648	UCYNA1			L12	UCYN_08680	Tic22-like family [Cyanobacterium UCYN-A: NC_013771] (+)strand
GID.646530423	UCYNA1			L6	UCYN_06370	ABC-type dipeptide/oligopeptide/nickel transport system	permease component [Cyanobacterium UCYN-A: NC_013771] (-)strand
GID.646530366	UCYNA1			L12	UCYN_05800	predicted dehydrogenase [Cyanobacterium UCYN-A: NC_013771] (-)strand
GID.646530979	UCYNA1			D12	UCYN_12060	Protein of unknown function (DUF2488) [Cyanobacterium UCYN-A: NC_013771] (-)strand
GID.646530294	UCYNA1			L9	UCYN_05080	ATP-dependent chaperone ClpB [Cyanobacterium UCYN-A: NC_013771] (+)strand
GID.646530287	UCYNA1			L12	UCYN_05010	translation elongation factor Ts (EF-Ts) [Cyanobacterium UCYN-A: NC_013771] (-)strand
GID.646530209	UCYNA1			L9	UCYN_04210	SpoIID/LytB domain protein [Cyanobacterium UCYN-A: NC_013771] (-)strand
GID.646530196	UCYNA1			L9	UCYN_04080	aminotransferase class V [Cyanobacterium UCYN-A: NC_013771] (+)strand
GID.646530062	UCYNA1			L6	UCYN_02690	hypothetical protein [Cyanobacterium UCYN-A: NC_013771] (-)strand
GID.646529971	UCYNA1			L6	UCYN_01760	hypothetical protein [Cyanobacterium UCYN-A: NC_013771] (-)strand
GID.646529962	UCYNA1			L9	UCYN_01670	predicted redox protein	regulator of disulfide bond formation [Cyanobacterium UCYN-A: NC_013771] (-)strand
GID.646529819	UCYNA1			L12	UCYN_00180	hypothetical protein [Cyanobacterium UCYN-A: NC_013771] (-)strand
GID.2528847462	UCYNA2			L9	ucyna2_00208	Nucleoside-diphosphate-sugar epimerases
GID.2528847574	UCYNA2			L9	ucyna2_00320	Transcriptional regulator
GID.2528847608	UCYNA2			L9	ucyna2_00354	hypothetical protein
GID.2528847621	UCYNA2			L9	ucyna2_00368	TRAP-type mannitol/chloroaromatic compound transport system- periplasmic component
GID.2528847627	UCYNA2			L6	ucyna2_00374	hypothetical protein
GID.2528847652	UCYNA2			L9	ucyna2_00399	RNA polymerase sigma factor ( cyanobacterial RpoD-like family)
GID.2528847940	UCYNA2			L9	ucyna2_00687	Predicted nucleic-acid-binding protein implicated in transcription termination
GID.2528847987	UCYNA2			L6	ucyna2_00734	hypothetical protein
GID.2528847328	UCYNA2			L9	ucyna2_00074	bacterial translation initiation factor 3 (bIF-3)
GID.2528848022	UCYNA2			D6	ucyna2_00769	hypothetical protein
GID.2528848065	UCYNA2			L12	ucyna2_00812	CAAD domains of cyanobacterial aminoacyl-tRNA synthetase
GID.2528848100	UCYNA2			L3	ucyna2_00847	Predicted glycosyltransferases
GID.2528848169	UCYNA2			D12	ucyna2_00916	Dinucleotide-utilizing enzymes involved in molybdopterin and thiamine biosynthesis family 2
GID.2528847351	UCYNA2			L3	ucyna2_00097	Ycf66 protein N-terminus
GID.2528848259	UCYNA2			L6	ucyna2_01006	RNA-binding proteins (RRM domain)
GID.2528848293	UCYNA2			L6	ucyna2_01040	Formate hydrogenlyase subunit 6/NADH:ubiquinone oxidoreductase 23 kD subunit (chain I)
GID.2528848352	UCYNA2			L12	ucyna2_01099	Glutaredoxin-like domain (DUF836)
GID.2528848546	UCYNA2			D12	ucyna2_01294	hypothetical protein
