# Supplementary material for: Open ocean and coastal strains of the N2-fixing cyanobacterium UCYN-A have distinct transcriptomes
Source: PLoS One. 2023 May 2;18(5):e0272674. doi: 10.1371/journal.pone.0272674 (PMC10153697; doi:10.1371/journal.pone.0272674)
Supplement: S5 Table — The first sheet categorizes the cross-site diel genes by the time of day at which they peaked at Stn. ALOHA versus at Scripps Pier. The second and third sheets describe the cross-site diel genes from UCYN-A1 and UCYN-A2, respectively. (XLSX) [file pone.0272674.s017.xlsx]

## Sheet: Peak time changes
UCYN-A1 diel gene peak times
	Stn. ALOHA peak time											Genes that had significantly periodic transcript levels at both Stn. ALOHA and Scripp Pier ("cross-site diel genes") are counted at the times of peak transcript levels at each site. For example, for UCYN-A1 17 genes had peak transcript levels in the afternoon (L9) at Scripps Pier. Most of them peaked at other times at Stn. ALOHA, including 6 genes at sunset (L12). Genes in blue maintained peak ti…
		D3	D6	D9	D12	L3	L6	L9	L12	Total
Scripps Pier peak time	D3	0	0	0	0	0	0	0	1	1
	D6	0	0	0	0	0	0	0	0	0
	D9	0	0	0	0	0	0	0	0	0
	D12	0	0	0	6	0	0	0	1	7
	L3	0	0	0	0	1	0	0	0	1
	L6	0	0	0	0	0	0	0	0	0
	L9	0	2	1	2	2	3	1	6	17
	L12	1	0	0	0	0	0	0	5	6
	Total	1	2	1	8	3	3	1	13	32
UCYN-A2 diel gene peak times
	Stn. ALOHA peak time
		D3	D6	D9	D12	L3	L6	L9	L12	Total
Scripps Pier peak time	D3	2	2	0	0	0	0	0	0	4
	D6	2	2	0	0	0	0	0	0	4
	D9	0	0	0	0	0	0	0	0	0
	D12	0	0	0	3	0	0	0	0	3
	L3	0	0	0	2	0	0	0	0	2
	L6	0	0	0	0	3	0	0	0	3
	L9	0	0	0	4	2	4	0	2	12
	L12	1	0	0	0	1	0	0	0	2
	Total	5	4	0	9	6	4	0	2	30

## Sheet: UCYN-A1 cross-site diel
UCYN-A1 cross-site diel genes
	Scripps.peak	ALOHA.peak	Gene	Pathway
GID.646531033	D12	D12	23	Circadian protein
GID.646530403	D12	D12	nifE	Nitrogen fixation
GID.646530399	D12	D12	nifU	Nitrogen fixation
GID.646530398	D12	D12	nifS	Nitrogen fixation
GID.646530397	D12	D12	nifB	Nitrogen fixation
GID.646530953	D12	D12	E1.14.13.81	Porphyrin and chlorophyll metabolism
GID.646530830	D12	L12
GID.646530034	D3	L12	oprB	Porin
GID.646530096	L12	D3
GID.646530366	L12	L12
GID.646529819	L12	L12
GID.646530962	L12	L12	glnA	Amino acid metabolism
GID.646530012	L12	L12	SQD1	Amino sugar and nucleotide sugar metabolism
GID.646530013	L12	L12	MPBQ/MSBQ methyltransferase [EC:2.1.1.295]	Ubiquinone and other terpenoid quinone biosynthesis (metabolism Vitamine E)
GID.646530187	L3	L3	E1.1.1.3	Amino acid metabolism
GID.646530236	L9	D12
GID.646529934	L9	D12	ATPF0C	ATP synthase
GID.646530666	L9	D6	CARS	Aminoacyl-tRNA biosynthesis
GID.646530597	L9	D6	fabG	Fatty acid metabolism
GID.646530396	L9	D9
GID.646530618	L9	L12
GID.646530590	L9	L12
GID.646530368	L9	L12
GID.646530685	L9	L12	add	Nucleotide metabolism
GID.646531012	L9	L12	E2.7.8.26	Porphyrin and chlorophyll metabolism
GID.646530112	L9	L12	RP-S4	Ribosome
GID.646530063	L9	L3	ribE	Metabolism of cofactors and vitamins
GID.646530045	L9	L3	rpoZ	RNA polymerase
GID.646530119	L9	L6
GID.646529883	L9	L6
GID.646530740	L9	L6	gshB	Amino acid metabolism
GID.646529962	L9	L9

## Sheet: UCYN-A2 cross-site diel
UCYN-A2 cross-site diel genes
	Scripps.peak	ALOHA.peak	Gene	Pathway
GID.2528848169	D12	D12
GID.2528848546	D12	D12
GID.2528848084	D12	D12	E1.14.13.81	Porphyrin and chlorophyll metabolism
GID.2528847982	D3	D3	oprB	Porin
GID.2528848302	D3	D3	RP-S18	Ribosome
GID.2528848464	D3	D6
GID.2528848296	D3	D6	chlN	Porphyrin and chlorophyll metabolism
GID.2528848458	D6	D3
GID.2528847668	D6	D3	coxB	Respiration
GID.2528848022	D6	D6
GID.2528848237	D6	D6	cox15	Respiration
GID.2528848301	L12	D3	L33P	Ribosome
GID.2528847493	L12	L3	lysC	Amino acid metabolism
GID.2528847770	L3	D12
GID.2528848285	L3	D12	cysE	Amino acid metabolism
GID.2528848498	L6	L3	KARS	Aminoacyl-tRNA biosynthesis
GID.2528848381	L6	L3	eno	Glycolysis
GID.2528847969	L6	L3	psaC	Photosynthesis
GID.2528847992	L9	D12
GID.2528847996	L9	D12
GID.2528847315	L9	D12	FBA	Glycolysis
GID.2528847324	L9	D12	thiL	Metabolism of cofactors and vitamins
GID.2528847537	L9	L12
GID.2528847567	L9	L12
GID.2528847259	L9	L3
GID.2528848036	L9	L3	rnr	RNA degradation
GID.2528847572	L9	L6
GID.2528848336	L9	L6
GID.2528848357	L9	L6	vanY	Peptidoglycan biosynthesis
GID.2528848064	L9	L6	petB	Photosynthesis
