# Supplementary material for: Open ocean and coastal strains of the N2-fixing cyanobacterium UCYN-A have distinct transcriptomes
Source: PLoS One. 2023 May 2;18(5):e0272674. doi: 10.1371/journal.pone.0272674 (PMC10153697; doi:10.1371/journal.pone.0272674)
Supplement: S6 Table — Sheet 1 categorizes all genes by detection status and probe set size, for the Stn. ALOHA and Scripps Pier studies and their respective microarray designs. Sheet 2 categorizes genes in the Stn. ALOHA microarray design by pathway and probe set size. Sheet 3 does the same for the Scripps Pier design. (XLSX) [file pone.0272674.s018.xlsx]

## Sheet: Probe set size vs detection
ALOHA	Number of probes in gene probe set
Gene detected	1	2	3	4	5	6
No	34	69	55	68	145	443
Yes	64	89	134	203	379	1070
Detection odds	1.88	1.29	2.44	2.99	2.61	2.42
Scripps Pier	Number of probes in gene probe set
Gene detected	1	2	3	4	5	6
No	47	93	108	196	469	759
Yes	42	40	63	94	229	291
Detection odds	0.89	0.43	0.58	0.48	0.49	0.38

## Sheet: ALOHA paths small probe sets
Pathway	Genes with <3 probes	Genes with >= 3 probes
No pathway annotation	165	1231
ABC transporters	2	89
Amino acid metabolism	1	78
Aminoacyl-tRNA biosynthesis	2	52
Antioxidant	1	8
ATP synthase	3	19
Bacterial secretion system	2	25
Cell division	2	31
Glycerolipid metabolism	1	9
Lipopolysaccharide biosynthesis	1	19
Metabolic pathways	4	31
Metabolism of cofactors and vitamins	2	80
Nitrogen fixation	7	18
Oxidative phosphorylation	2	40
Pantothenate and CoA biosynthesis	1	2
Pentose phosphate pathway	1	21
Photosynthesis	16	42
Porphyrin and chlorophyll metabolism	2	93
Respiration	1	13
Ribosome	35	113
RNA degradation	1	23
Transcription	3	12
Translation	1	NA

## Sheet: Scripps paths small probe sets
Pathway	Genes with <3 probes	Genes with >= 3 probes
No pathway annotation	152	1116
Aminoacyl-tRNA biosynthesis	2	45
ATP synthase	1	17
Bacterial secretion system	1	21
Cell division	2	27
Chaperones and folding catalysts	1	1
Glycerolipid metabolism	1	9
Metabolic pathways	2	28
Nitrogen fixation	6	15
Oxidative phosphorylation	2	36
Pantothenate and CoA biosynthesis	1	2
Pentose phosphate pathway	1	17
Photosynthesis	18	29
Ribosome	29	96
Transcription	2	7
Translation	1	NA
